# Supplementary material for: Optimization of carbon and energy utilization through differential translational efficiency
Source: Nat Commun. 2018 Oct 26;9:4474. doi: 10.1038/s41467-018-06993-6 (PMC6203783; doi:10.1038/s41467-018-06993-6)
Supplement: Supplementary file 4 — Supplementary Data 1 [file 41467_2018_6993_MOESM4_ESM.xls]

## Sheet: Sheet1
Supplementary Data 1. RAST annotation and omics data at the subsystem level
RAST annotation			Ribo-seq(RPKM) and RNA-seq(FPKM)						Column-wise percent normalization of Ribo-seq and RNA-seq						Row-wise percent normalization of Ribo-seq and RNA-seq						TE per Subsystem			Percent TE per Subsystem			DESeq p-values for Ribo-seq			DESeq p-values for RNA-seq
Category	Subcategory	Subsystem	av_ribo_rpkm_co	av_ribo_rpkm_hf	av_ribo_rpkm_h2c	av_rna_rpkm_co	av_rna_rpkm_hf	av_rna_rpkm_h2c	percent_ribo_co_col	percent_ribo_hf_col	percent_ribo_h2c_col	percent_rna_co_col	percent_rna_hf_col	percent_rna_h2c_col	percent_ribo_co	percent_ribo_hf	percent_ribo_h2c	percent_rna_co	percent_rna_hf	percent_rna_h2c	te_co_subsystem	te_hf_subsystem	te_h2c_subsystem	percent_te_co_subsystem	percent_te_hf_subsystem	percent_te_h2c_subsystem	p_co_hf_Ribo-seq	p_co_h2c_Ribo-seq	p_hf_h2c_ribo-seq	p_co_hf_rna	p_co_h2c_rna	p_hf_h2c_rna
Respiration	no subcategory	Soluble cytochromes and functionally related electron carriers	39643	91081.9	69600.7	81290.7	119790	59517.3	5.31197	10.9454	9.50915	9.68037	11.8941	7.68771	20.6158	42.4791	36.9051	33.0815	40.6467	26.2718	0.548737	0.920236	1.23693	20.2793	34.0085	45.7123	0.138229	0.160019	0.985862	0.123417	0.0800792	0.000435068
Respiration	no subcategory	Carbon monoxide induced hydrogenase	90513.2	57756.4	115051	58205.5	32865.6	58450.9	12.1283	6.94062	15.7187	6.9313	3.26326	7.54996	34.8639	19.9514	45.1847	39.0617	18.3902	42.5481	1.74979	2.1269	2.08196	29.3656	35.6943	34.9401	2.23555e-14	0.289045	3.13342e-19	6.60102e-31	0.015316	2.41769e-46
Carbohydrates	Monosaccharides	Deoxyribose and Deoxynucleoside Catabolism	19399	48240	33048.6	16863.6	22441.1	26870.3	2.59937	5.79704	4.51524	2.00817	2.2282	3.47077	20.132	44.8977	34.9703	26.056	28.9109	45.0331	1.29439	2.60166	1.30093	24.9066	50.0609	25.0324	8.18529e-05	0.0044549	0.41097	0.896573	1.57239e-14	1.37553e-14
Protein Metabolism	Protein biosynthesis	Ribosome LSU bacterial	36685.1	42170.8	30476	44933.7	65501.9	37226.3	4.91563	5.0677	4.16377	5.35086	6.50376	4.80844	34.7465	35.8215	29.432	32.1121	39.031	28.8569	0.918661	0.779196	0.86593	35.8322	30.3924	33.7754	0.00379818	0.00355272	0.93109	0.732236	0.396901	0.191666
Carbohydrates	Central carbohydrate metabolism	Glycolysis and Gluconeogenesis	9465.81	41040.4	8947.81	8881.82	24110.2	8633.45	1.26837	4.93185	1.22249	1.05768	2.39393	1.11516	17.0877	66.4427	16.4696	23.1603	52.4206	24.4191	1.19921	2.06015	1.09624	27.5325	47.2989	25.1686	2.50389e-25	0.0840953	1.15564e-35	4.08455e-18	0.219792	2.72325e-13
Carbohydrates	Central carbohydrate metabolism	Pentose phosphate pathway	4532.13	34143.8	4394.82	3149.74	5443.55	2510.35	0.607284	4.10309	0.60044	0.375082	0.540496	0.324256	11.4349	77.2592	11.306	30.2526	43.5942	26.1532	1.61907	7.59134	1.85174	14.6361	68.6244	16.7395	2.69305e-13	0.429502	7.7775e-17	0.00014911	0.144617	3.61431e-08
Protein Metabolism	Protein biosynthesis	Ribosome SSU bacterial	27155	28732.2	19255.7	34691.2	56301.9	26441.5	3.63864	3.45277	2.63079	4.13114	5.59028	3.41539	37.4261	35.5143	27.0596	31.4471	42.5543	25.9986	0.880783	0.617639	0.770276	38.8233	27.2244	33.9524	0.00606675	0.000696889	0.509136	0.0712191	0.153862	0.000578695
Stress Response	Oxidative stress	Rubrerythrin	20078.8	28450.2	26286.8	7549.57	14136.2	8470.37	2.69046	3.41888	3.59141	0.899028	1.4036	1.0941	27.7346	35.2434	37.022	26.4675	41.3221	32.2104	2.99263	2.43579	3.28253	34.3548	27.9624	37.6828	0.838186	0.818615	0.61546	0.0506681	0.279751	0.448655
Carbohydrates	One-carbon Metabolism	One-carbon metabolism by tetrahydropterines	40414	22073.7	14982.7	48772.5	24944.5	28044.1	5.41528	2.65261	2.047	5.808	2.47677	3.62239	53.5377	26.2248	20.2375	48.7774	20.8007	30.422	0.932383	1.071	0.565097	36.301	41.6977	22.0013	2.82576e-24	1.69264e-28	0.38539	4.74959e-20	1.25137e-06	4.37067e-05
Clustering-based subsystems	no subcategory	LSU ribosomal proteins cluster	9536.06	15948.2	7387.13	13061.2	20742.3	10702.4	1.27778	1.9165	1.00926	1.55538	2.05953	1.3824	30.3978	45.5925	24.0097	31.1243	41.2128	27.663	0.821528	0.930554	0.730076	33.0973	37.4897	29.413	0.689878	0.00386901	0.000373523	0.010407	0.312405	0.000144369
Amino Acids and Derivatives	Glutamine, glutamate, aspartate, asparagine; ammonia assimilation	Glutamine, Glutamate, Aspartate and Asparagine Biosynthesis	11892.8	14067.8	7682.39	13733.3	10280.3	7249.31	1.59358	1.69054	1.0496	1.63541	1.02074	0.936375	36.7717	39.0089	24.2194	45.5225	28.413	26.0645	0.974423	1.65618	1.12092	25.9741	44.1469	29.879	0.138229	1.85395e-05	0.00503448	3.29327e-12	1.51274e-11	0.92631
Protein Metabolism	Protein biosynthesis	Translation elongation factors bacterial	15030.2	13827.3	10047.5	5421.31	6669.39	4364.82	2.01398	1.66163	1.37273	0.645588	0.662211	0.563793	39.8939	32.9144	27.1917	34.4941	35.3822	30.1237	3.1196	2.50922	2.43481	38.6873	31.1177	30.195	4.84304e-06	8.68577e-07	0.659193	0.896382	0.629511	0.704284
Amino Acids and Derivatives	Aromatic amino acids and derivatives	Chorismate Synthesis	3877.8	13683.3	2709.41	7587.18	21608.2	3699.87	0.519607	1.64433	0.370171	0.903507	2.1455	0.477904	20.5045	64.8879	14.6076	25.6175	60.8323	13.5502	0.5751	0.766407	0.774573	27.1776	36.2182	36.6041	3.30453e-05	0.0121521	1.5885e-12	1.32377e-09	1.52335e-06	3.18747e-29
Dormancy and Sporulation	no subcategory	Sporulation Cluster	1533.53	13289.9	1154.11	491.604	1031.84	357.773	0.205485	1.59705	0.157679	0.0585418	0.102453	0.0462127	10.4828	81.4733	8.04395	28.2528	49.4445	22.3026	3.51005	15.5882	3.41203	15.5931	69.2493	15.1576	3.32682e-08	0.170932	5.33672e-13	0.000573474	0.00698903	1.08467e-10
Nitrogen Metabolism	no subcategory	Nitrosative stress	1419.08	12839.5	3820.14	1771.2	6726.01	2671.66	0.19015	1.54293	0.521924	0.21092	0.667833	0.345093	8.43235	68.4225	23.1452	17.2342	54.5684	28.1974	0.901525	2.31035	1.51242	19.0827	48.9036	32.0136	7.18466e-54	1.10507e-09	3.56088e-19	1.2167e-83	3.26436e-11	2.57171e-35
Stress Response	Cold shock	Cold shock, CspA family of proteins	3835.55	12832.4	2713.26	8096.64	24159.3	4913.53	0.513945	1.54208	0.370697	0.964175	2.39881	0.634669	21.1786	63.5458	15.2756	24.1185	60.0054	15.8761	0.533041	0.642853	0.58408	30.2869	36.5263	33.1868	1.65669e-06	0.00177597	9.71183e-17	8.45012e-38	8.72306e-09	5.02155e-80
Motility and Chemotaxis	Flagellar motility in Prokaryota	Flagellum	56060.7	11742	20860.6	43831.5	10685.3	27766.3	7.51186	1.41105	2.85007	5.2196	1.06096	3.5865	63.8059	11.9855	24.2086	52.8993	10.7525	36.3482	1.43916	1.32998	0.794665	40.3827	37.3191	22.2982	6.80522e-70	3.26929e-27	5.42178e-11	1.41924e-75	5.70714e-07	4.10902e-39
Nucleosides and Nucleotides	Pyrimidines	De Novo Pyrimidine Synthesis	599.209	11623.2	625.996	869.463	9674.34	840.379	0.0802911	1.39677	0.0855262	0.103539	0.960576	0.10855	5.13834	89.3883	5.47338	8.82935	81.914	9.25668	0.77547	1.4541	0.787899	25.6994	48.1893	26.1113	6.51674e-06	0.802087	1.01978e-06	2.27126e-05	0.921525	3.15012e-05
Amino Acids and Derivatives	Alanine, serine, and glycine	Glycine and Serine Utilization	9224.88	11182.2	11494.9	6578.23	10166.6	8069.26	1.23609	1.34378	1.57048	0.783358	1.00945	1.04229	29.7828	32.3775	37.8397	27.6307	35.6056	36.7637	1.57794	1.3312	1.50676	35.7331	30.1456	34.1213	0.916473	0.983595	0.881741	0.0266492	0.180287	0.448655
Respiration	Electron donating reactions	Hydrogenases	7338.08	10610.9	14687.8	7627.7	6612.75	12918.3	0.983266	1.27512	2.0067	0.908332	0.656587	1.66863	23.0538	29.8967	47.0495	28.0909	20.3055	51.6037	1.0825	1.94205	1.2026	25.6082	45.9422	28.4496	0.834957	1.56139e-06	1.19245e-07	0.000104501	4.99387e-16	4.40958e-35
DNA Metabolism	no subcategory	DNA structural proteins, bacterial	4565.36	10320.1	3987.39	7586.81	15896.5	5771.46	0.611735	1.24017	0.544774	0.903463	1.57838	0.745486	25.5243	51.7453	22.7304	27.9942	48.9066	23.0992	0.677101	0.785724	0.730764	30.8673	35.8191	33.3136	0.00565214	0.0350355	1.25806e-07	2.75993e-07	0.173092	1.63611e-11
Clustering-based subsystems	Cell Division	Cell Division Subsystem including YidCD	9682.8	10061.5	5249.28	16205.6	28178.7	10846.3	1.29745	1.2091	0.717179	1.92981	2.79789	1.401	40.2468	37.5063	22.2469	31.4881	45.6523	22.8596	0.672318	0.432148	0.511907	41.5943	26.7356	31.6701	0.775153	0.00018434	0.000396397	0.000104501	0.310491	2.99529e-07
Clustering-based subsystems	Ribosomal Protein L28P relates to a set of uncharacterized proteins	A Gram-positive cluster that relates ribosomal protein L28P to a set of uncharacterized proteins	17744.2	9859.05	12678.9	7157.49	7416.38	6008.61	2.37763	1.18477	1.73225	0.852338	0.736381	0.776118	44.9063	22.3768	32.7169	36.0422	31.1387	32.8191	2.78954	1.60891	2.23193	42.0721	24.2657	33.6622	9.03951e-10	0.00205789	0.00650668	0.0479971	0.844897	0.0813361
Protein Metabolism	Protein folding	GroEL GroES	5272.49	9700.58	4760.09	4264.28	8664.24	5806.94	0.706488	1.16573	0.650344	0.507805	0.860281	0.750069	28.0068	46.2121	25.7811	23.9739	40.6146	35.4114	1.39126	1.35505	0.867045	38.5032	37.5012	23.9956	0.231571	0.248739	0.00877994	0.0134487	0.0510229	0.68922
Cofactors, Vitamins, Prosthetic Groups, Pigments	Folate and pterines	5-FCL-like protein	2105.78	9645.62	1010.75	1940.75	4582.7	1099.23	0.282164	1.15912	0.138094	0.231111	0.455022	0.141985	17.8655	73.3909	8.74353	27.908	54.9464	17.1455	1.2209	2.5474	0.972591	25.7526	53.7325	20.5149	6.40481e-11	8.68577e-07	1.7686e-32	4.36415e-11	3.09949e-08	8.37731e-36
Fatty Acids, Lipids, and Isoprenoids	Fatty acids	Fatty Acid Biosynthesis FASII	2306.23	9556.15	1723.88	2857.68	5378	1937.99	0.309023	1.14837	0.235524	0.340303	0.533987	0.250326	18.2539	67.8338	13.9123	30.2594	47.4818	22.2588	0.908084	2.15056	0.940869	22.7049	53.7705	23.5246	3.60413e-05	1.40133e-06	7.68304e-21	0.37314	0.000502953	3.68451e-06
Carbohydrates	One-carbon Metabolism	Serine-glyoxylate cycle	384.856	9267.1	834.504	776.605	5852.39	1172.54	0.0515688	1.11363	0.114014	0.0924807	0.58109	0.151454	4.03128	87.056	8.91276	11.2094	70.4331	18.3575	0.557617	1.91646	0.752795	17.2804	59.3906	23.329	3.42778e-22	0.000820037	2.14824e-09	2.67579e-20	5.02689e-06	9.26809e-06
Amino Acids and Derivatives	Lysine, threonine, methionine, and cysteine	Methionine Degradation	5154	7415.63	4095.36	4359.75	6506.54	3682.1	0.69061	0.891141	0.559525	0.519174	0.646041	0.475608	32.2523	41.6173	26.1305	31.6411	39.373	28.9859	1.33021	1.37939	1.17644	34.2305	35.496	30.2735	0.690364	0.00685993	0.0173915	0.0690017	0.493269	0.00772083
Nucleosides and Nucleotides	Pyrimidines	pyrimidine conversions	5745.09	7184.49	8975.77	6027.58	9128.57	7014.94	0.769814	0.863366	1.22631	0.717784	0.906386	0.906103	26.9214	30.193	42.8856	28.3679	35.8217	35.8105	1.07249	0.952536	1.35339	31.7453	28.1948	40.0599	0.194862	0.125112	0.00167163	0.11918	0.00882687	0.267095
Nucleosides and Nucleotides	Purines	De Novo Purine Biosynthesis	4866.67	6465.61	4972.11	5289.57	6496.22	5124.06	0.65211	0.776977	0.679311	0.629899	0.645017	0.661863	30.9292	36.8515	32.2193	32.523	33.3036	34.1734	1.03526	1.20458	1.02636	31.6961	36.8802	31.4237	0.322697	0.882205	0.433583	0.817038	0.482607	0.307969
Carbohydrates	Central carbohydrate metabolism	Pyruvate metabolism II: acetyl-CoA, acetogenesis from pyruvate	11348.2	6387.26	10687.8	11689.7	6148.68	8528.12	1.5206	0.767562	1.46022	1.39204	0.61051	1.10156	40.5668	20.4772	38.956	44.8452	19.6678	35.4871	1.09235	1.25725	1.32559	29.7222	34.2091	36.0687	5.42232e-15	0.273131	8.19615e-11	2.48559e-10	0.400265	7.26634e-08
Protein Metabolism	Protein degradation	Proteolysis in bacteria, ATP-dependent	2326.7	5634.77	2579.61	3428.3	6843.43	3533.3	0.311767	0.677134	0.352437	0.408253	0.679492	0.456388	23.243	50.482	26.275	26.439	44.0047	29.5563	0.76366	0.99653	0.77223	30.1554	39.3509	30.4938	0.306714	0.429502	0.0437328	0.03398	0.0385221	0.966633
Cell Wall and Capsule	no subcategory	Murein Hydrolases	4004.72	5439.15	3602.9	4617.56	4089.75	4320.94	0.536612	0.653627	0.492243	0.549874	0.406076	0.558125	31.8941	38.849	29.257	36.3175	26.8201	36.8624	0.975882	1.60962	0.881959	28.144	46.4207	25.4353	0.166339	0.020806	0.34734	2.42055e-07	0.496628	1.7642e-09
Respiration	Electron donating reactions	Na(+)-translocating NADH-quinone oxidoreductase and rnf-like group of electron transport complexes	17518	5437.91	31665	17461.2	6982.28	22961.2	2.34733	0.653477	4.32621	2.07934	0.693279	2.96584	32.0366	8.91874	59.0446	36.2351	12.0813	51.6836	1.12888	0.94259	1.45868	31.9783	26.7011	41.3206	2.01169e-69	3.93467e-06	2.17614e-113	1.15654e-39	0.000562995	1.89428e-64
Cell Division and Cell Cycle	no subcategory	Macromolecular synthesis operon	2808.41	5352.78	2276.26	26024	27071.1	20664.2	0.376314	0.643248	0.310992	3.09902	2.68792	2.66914	28.2825	48.3444	23.3732	36.6484	31.7869	31.5647	0.12143	0.23931	0.116514	25.4434	50.1431	24.4134	0.0139327	0.584939	0.00123436	0.894622	0.355792	0.247626
Cell Division and Cell Cycle	no subcategory	Bacterial Cytoskeleton	3062.49	5176.67	4594.42	5649.25	9047.49	7105.31	0.410359	0.622084	0.627709	0.672731	0.898335	0.917776	24.7182	37.4715	37.8103	27.0299	36.0945	36.8756	0.60999	0.692486	0.683946	30.708	34.861	34.4311	0.583632	0.192384	0.437268	0.00571973	0.000908994	0.548966
Carbohydrates	Monosaccharides	Fructose utilization	10847.8	5044.55	13769.7	15736.4	12328.9	26431	1.45355	0.606207	1.88128	1.87395	1.22415	3.41403	36.8824	15.3819	47.7357	28.7763	18.798	52.4257	0.775661	0.495206	0.551043	42.5741	27.1806	30.2454	1.58928e-20	0.921028	6.3342e-20	2.74897e-08	1.70699e-17	3.88654e-47
Fatty Acids, Lipids, and Isoprenoids	Phospholipids	Glycerolipid and Glycerophospholipid Metabolism in Bacteria	558.12	4613.16	894.798	881.112	2491.58	1028.4	0.0747854	0.554366	0.122251	0.104926	0.247391	0.132836	9.95277	73.7775	16.2697	21.6274	50.9924	27.3802	0.712746	2.24085	0.920318	18.3986	57.8446	23.7568	1.65017e-19	0.160019	1.96285e-13	2.21434e-10	0.0393947	3.94032e-05
Cofactors, Vitamins, Prosthetic Groups, Pigments	Tetrapyrroles	Cobalamin synthesis	3198.32	4150.7	4634.44	4935.78	6909.95	5399.59	0.428559	0.498792	0.633177	0.587769	0.686097	0.697452	27.4624	31.963	40.5746	29.8161	34.8039	35.38	0.729128	0.727	0.907843	30.8433	30.7533	38.4033	0.989773	0.603501	0.541231	0.0219762	0.48971	0.00157005
Clustering-based subsystems	no subcategory	KH domain RNA binding protein YlqC	1669.93	3969.41	1706.34	6825.01	13463	6004.11	0.223762	0.477007	0.233128	0.812745	1.33675	0.775537	23.9601	51.077	24.9629	27.7858	45.7004	26.5138	0.275317	0.35684	0.300602	29.5164	38.2564	32.2272	0.000815026	0.265532	1.79128e-06	1.26671e-09	0.723905	5.67439e-11
Clustering-based subsystems	no subcategory	Cell division-ribosomal stress proteins cluster	730.653	3956.84	1333.51	3358.29	6226.76	5065.49	0.097904	0.475496	0.18219	0.399916	0.618262	0.654297	12.9573	62.9304	24.1123	23.9116	36.9669	39.1215	0.244811	0.769084	0.278451	18.9432	59.5107	21.5462	2.88553e-12	0.641598	1.5929e-10	3.09643e-14	1.28124e-09	0.191134
Amino Acids and Derivatives	Alanine, serine, and glycine	Alanine biosynthesis	4218.21	3801.32	3946.52	7698.73	11353	7001.24	0.565219	0.456807	0.53919	0.916791	1.12725	0.904334	36.2038	29.2597	34.5365	31.0948	38.2329	30.6723	0.616519	0.40524	0.596229	38.1041	25.0459	36.85	3.45004e-08	0.0261653	0.00294008	0.0276076	0.569537	0.118011
Nucleosides and Nucleotides	Purines	Purine conversions	3210.47	3526.32	3633.98	4534.3	4299.94	4175.19	0.430187	0.42376	0.49649	0.53996	0.426946	0.5393	31.8554	31.3795	36.7651	35.849	28.3458	35.8052	0.796702	0.992538	0.920619	29.4001	36.6269	33.973	0.0406799	0.940928	0.0480963	0.00459784	0.27777	3.22902e-05
DNA Metabolism	DNA repair	DNA repair, bacterial	569.024	3483.82	839.474	3638.43	10349.6	3080.26	0.0762465	0.418653	0.114693	0.433276	1.02762	0.39787	12.5078	68.6776	18.8147	23.3098	55.2851	21.405	0.175977	0.407399	0.288266	20.1891	46.7393	33.0716	4.34328e-17	0.0659149	3.90604e-10	1.56325e-14	0.683586	1.83789e-16
Clustering-based subsystems	no subcategory	Glycyl-tRNA synthetase containing cluster	649.622	3426.14	1092.83	1867.67	1504.88	2373.84	0.0870461	0.411721	0.149307	0.222409	0.149421	0.306623	13.4315	63.53	23.0385	32.7817	22.0238	45.1945	0.391379	2.75544	0.486938	10.7706	75.829	13.4004	6.07961e-33	0.0378252	2.09946e-21	0.0834252	0.020171	1.64995e-05
Amino Acids and Derivatives	Lysine, threonine, methionine, and cysteine	Lysine Biosynthesis DAP Pathway	3059.08	3266.96	4627.06	3675.68	4330.19	4171.97	0.409901	0.392592	0.632169	0.437712	0.429949	0.538884	28.5713	27.3648	44.0639	31.1197	30.5677	38.3126	0.936462	0.913114	1.17311	30.9811	30.2087	38.8101	0.0261876	0.169855	8.558e-05	0.44356	0.00627801	0.000193892
Amino Acids and Derivatives	Branched-chain amino acids	Branched-Chain Amino Acid Biosynthesis	2073.66	3222.38	2823.62	1181.31	1440.95	1314.13	0.27786	0.387235	0.385775	0.140675	0.143073	0.169743	26.4409	36.849	36.7101	31.0205	31.5493	37.4302	1.97519	2.70655	2.27271	28.4018	38.9183	32.6799	0.561328	0.770222	0.340251	0.486343	0.220937	0.0386762
Cofactors, Vitamins, Prosthetic Groups, Pigments	Tetrapyrroles	Heme and Siroheme Biosynthesis	695.749	3210.43	394.428	1317.86	2184.77	730.179	0.0932269	0.3858	0.0538885	0.156935	0.216928	0.0943155	17.4938	72.3942	10.112	33.5204	46.3344	20.1452	0.594046	1.77847	0.571364	20.179	60.4124	19.4085	2.2946e-27	1.03478e-13	1.06285e-77	0.000266182	5.57236e-10	1.85484e-24
Amino Acids and Derivatives	Lysine, threonine, methionine, and cysteine	Methionine Biosynthesis	4127.67	3185.55	5045.19	7664.9	4923.91	6250.85	0.553088	0.38281	0.689296	0.912762	0.488901	0.807407	34.0321	23.5547	42.4132	41.3189	22.1315	36.5496	0.605949	0.783002	0.853716	27.0191	34.9139	38.067	1.1528e-08	0.934934	4.43399e-09	1.24397e-13	0.253779	7.93584e-10
Protein Metabolism	Protein biosynthesis	Translation initiation factors bacterial	398.375	2829.85	412.333	6123.96	47585.9	4762.54	0.0533803	0.340065	0.0563347	0.729261	4.72485	0.615166	11.8681	75.607	12.5249	12.0156	77.8486	10.1357	0.0731978	0.0719738	0.0915764	30.918	30.401	38.681	2.20939e-11	0.522031	4.36835e-14	3.44505e-111	0.104533	4.54498e-130
Carbohydrates	Monosaccharides	D-galactarate, D-glucarate and D-glycerate catabolism	4864.34	2793.77	7455.35	2949.51	2932.01	3258.66	0.651798	0.335729	1.01858	0.351238	0.291122	0.420914	32.4907	16.7353	50.774	33.0336	27.3798	39.5866	1.85572	1.15322	2.41993	34.1824	21.2424	44.5752	2.30616e-18	0.0911898	5.94998e-27	0.00523601	0.0587997	7.17439e-07
Respiration	Electron donating reactions	Respiratory dehydrogenases 1	2141.12	2694.1	670.498	1427.31	1249.33	312.725	0.286899	0.323752	0.0916063	0.169969	0.124047	0.040394	40.8538	46.1016	13.0445	50.8265	37.0943	12.0792	1.68795	2.60991	2.26782	25.7087	39.7508	34.5405	0.28202	2.13395e-17	1.47555e-13	0.000160845	6.54417e-54	3.33231e-31
Nucleosides and Nucleotides	Purines	Purine Utilization	24332.4	2652.52	2538.05	9836.86	2434.39	1832.62	3.26042	0.318755	0.346759	1.17141	0.241714	0.236715	83.0483	8.11922	8.83252	71.0014	14.6508	14.3478	2.78334	1.31873	1.46488	49.9976	23.6886	26.3138	4.7204e-44	1.03398e-34	0.187118	1.4658e-52	1.42677e-52	0.946294
Amino Acids and Derivatives	Histidine Metabolism	Histidine Biosynthesis	482.876	2491.27	1211.74	836.854	4185.6	1190.5	0.064703	0.299378	0.165552	0.0996554	0.415593	0.153774	12.2166	56.5255	31.2579	14.8957	62.1194	22.9849	0.649267	0.720363	1.07659	26.5416	29.448	44.0104	1.78329e-09	0.00647851	0.00296598	1.13419e-14	0.0100462	7.22952e-07
DNA Metabolism	DNA uptake, competence	DNA processing cluster	965.232	2305.08	517.573	906.002	1551.47	757.665	0.129336	0.277003	0.070713	0.10789	0.154047	0.0978658	27.1116	58.0656	14.8229	29.9858	42.8144	27.1998	1.19878	1.79817	0.722551	32.2296	48.3444	19.426	0.00336937	1.69933e-07	8.33588e-18	0.0102256	0.536399	0.000823575
Motility and Chemotaxis	Flagellar motility in Prokaryota	Flagellar motility	4399.43	2157.35	3842.71	6792.88	3351.46	6057.1	0.589503	0.259251	0.525008	0.808919	0.33277	0.782382	42.9116	18.8716	38.2168	42.0421	17.2951	40.6628	0.728753	0.779068	0.671038	33.4465	35.7558	30.7977	1.31921e-37	0.00156781	1.87972e-20	3.20374e-23	0.939856	4.87797e-23
Protein Metabolism	Protein biosynthesis	Translation elongation factor G family	1762.85	2110.38	2083.3	1553.92	1683.16	1429.45	0.236213	0.253606	0.28463	0.185046	0.167123	0.184639	30.5008	32.7466	36.7526	34.4716	31.1327	34.3957	1.27651	1.51748	1.54155	29.4429	35.001	35.5561	0.106201	0.921028	0.138185	0.221587	0.928971	0.186786
RNA Metabolism	Transcription	Transcription factors bacterial	846.83	2078.47	1347.25	1921.97	2582.39	2527.11	0.113471	0.249771	0.184067	0.228875	0.256409	0.326421	20.7326	45.6362	33.6313	28.1968	31.5889	40.2142	0.495778	0.974111	0.563895	24.3771	47.8965	27.7264	0.00438064	0.123973	0.296325	0.224694	3.81107e-09	1.53467e-13
Clustering-based subsystems	no subcategory	Bacterial Cell Division	1342.67	2071	775.152	1357.67	2115.52	1223.97	0.179911	0.248873	0.105905	0.161676	0.210052	0.158097	33.6478	46.5454	19.8068	30.5149	39.6455	29.8395	1.11279	1.18482	0.669869	37.4995	39.9267	22.5737	0.661577	1.92079e-09	1.68463e-08	0.00823016	0.759929	0.0206972
RNA Metabolism	Transcription	RNA polymerase bacterial	985.612	2056.26	1125.01	1821.15	2453.58	1406.02	0.132067	0.247102	0.153703	0.216869	0.243619	0.181612	24.784	46.3717	28.8443	33.775	37.941	28.2841	0.608973	1.0143	0.846329	24.6588	41.0714	34.2699	0.0480311	0.330332	0.00123271	0.607027	0.104851	0.248844
Clustering-based subsystems	no subcategory	Bacterial RNA-metabolizing Zn-dependent hydrolases	916.272	1985.4	1650.75	5740.41	10514.8	9767.53	0.122776	0.238587	0.225532	0.683588	1.04402	1.26165	20.9196	40.6524	38.428	22.8681	34.9258	42.2061	0.179605	0.228527	0.17876	30.6028	38.9385	30.4587	0.00628911	0.490501	0.0598226	0.00569184	0.000265973	0.365559
Cofactors, Vitamins, Prosthetic Groups, Pigments	Folate and pterines	Folate Biosynthesis	685.605	1892.5	1179.47	1630.8	2944.8	1794.59	0.0918677	0.227422	0.161144	0.194201	0.292393	0.231802	19.1218	47.3368	33.5414	27.0326	40.7008	32.2666	0.473055	0.777798	0.69518	24.3087	39.9684	35.7229	2.48794e-07	0.00372132	0.053435	1.37676e-07	0.033449	0.00310311
Miscellaneous	Plant-Prokaryote DOE project	Conserved gene cluster possibly involved in RNA metabolism	181.712	1871.28	183.068	416.889	2070.3	390.553	0.0243486	0.224873	0.0250116	0.0496445	0.205562	0.0504467	8.87879	82.0006	9.12056	16.2421	67.2533	16.5046	0.490459	1.09394	0.495802	23.5774	52.5882	23.8343	9.6508e-56	0.170739	1.23068e-67	3.42335e-131	0.830012	3.67856e-133
Amino Acids and Derivatives	Alanine, serine, and glycine	Glycine cleavage system	3067.51	1722.82	4962.38	6077.41	3180.77	5062.65	0.411031	0.207032	0.677981	0.723719	0.315822	0.653931	31.7142	15.9742	52.3116	42.7358	18.6494	38.6148	0.567943	0.655534	1.03678	25.1274	29.0027	45.87	4.41151e-19	0.0236398	7.72952e-31	4.91264e-15	0.499933	1.24893e-12
Cofactors, Vitamins, Prosthetic Groups, Pigments	Folate and pterines	Molybdenum cofactor biosynthesis	5766.16	1647.23	6520.95	11493.7	3542.21	16503.4	0.772638	0.197949	0.89092	1.36871	0.35171	2.13171	41.506	10.6338	47.8602	35.5313	9.13027	55.3384	0.5645	0.56282	0.417937	36.5312	36.4224	27.0465	4.44762e-59	0.0188198	1.7377e-41	2.47056e-82	0.00018337	7.59986e-120
Clustering-based subsystems	Cell Division	Cell Division Cluster	981.688	1642.41	1200.96	1045.15	2100.76	811.962	0.131541	0.197369	0.16408	0.124461	0.208587	0.104879	26.6823	40.0351	33.2826	28.4204	47.6306	23.949	1.05689	0.94622	1.56447	29.6249	26.5227	43.8524	0.120012	0.641598	0.0280559	2.28812e-09	0.0295367	3.26517e-17
Membrane Transport	Cation transporters	Copper Transport System	174.23	1588.96	521.884	198.912	2402.35	394.509	0.0233459	0.190947	0.0713021	0.0236871	0.238532	0.0509578	8.1745	66.8593	24.9662	7.56347	76.1653	16.2713	0.985599	0.800508	1.39924	30.9417	25.131	43.9274	9.56917e-53	1.07502e-13	7.664e-14	3.49415e-106	7.63952e-13	6.06367e-47
Protein Metabolism	Protein biosynthesis	Ribosome biogenesis bacterial	310.241	1553.7	332.766	1037.42	1796.91	1030.78	0.0415708	0.186709	0.0454639	0.12354	0.178417	0.133143	15.186	68.2058	16.6082	28.3934	41.006	30.6006	0.336497	1.04648	0.341466	19.5134	60.685	19.8016	2.66184e-09	0.62141	3.00038e-11	7.81702e-05	0.414452	0.00237728
Clustering-based subsystems	no subcategory	Purine salvage cluster	1136.76	1544.17	1906.84	2431.39	2246.26	3491.22	0.152321	0.185564	0.26052	0.289539	0.223033	0.450953	25.4545	31.0098	43.5358	30.0499	23.1476	46.8024	0.526081	0.832002	0.577711	27.1765	42.9799	29.8436	0.951177	0.14139	0.0884551	0.156054	6.2568e-10	3.09669e-15
Motility and Chemotaxis	no subcategory	Bacterial Chemotaxis	1742.52	1353.43	1361.65	3469.78	2499.17	2763.78	0.23349	0.162642	0.186034	0.413193	0.248145	0.35699	40.1071	27.9374	31.9555	40.5756	24.3679	35.0565	0.565086	0.655431	0.521118	32.4457	37.6331	29.9212	2.05909e-11	0.000337597	0.0052921	1.52773e-12	0.110446	9.95512e-08
Amino Acids and Derivatives	Arginine; urea cycle, polyamines	Polyamine Metabolism	890.561	1285.14	800.58	1775.44	3158.07	1604.7	0.119331	0.154436	0.109379	0.211425	0.313568	0.207275	31.1451	40.3074	28.5476	28.8726	42.8215	28.3059	0.564411	0.492511	0.527698	35.6181	31.0807	33.3012	0.20345	0.00200914	0.0697142	0.0107969	0.0922602	6.70707e-06
Protein Metabolism	Protein biosynthesis	tRNA aminoacylation, Asp and Asn	704.382	1251.95	569.576	831.717	993.413	665.396	0.0943838	0.150447	0.0778179	0.0990437	0.0986371	0.0859476	29.2528	46.6288	24.1184	34.9202	34.7769	30.3029	0.952951	1.52526	0.90541	28.1636	45.0778	26.7586	0.402414	0.000126765	5.771e-07	0.696341	0.197397	0.349752
Dormancy and Sporulation	no subcategory	SpoVS protein family	3122.98	1240.6	1470.86	2066.51	2580	1335.52	0.418464	0.149084	0.200956	0.246087	0.256171	0.172506	54.4518	19.3992	26.149	36.4701	37.9645	25.5654	1.70047	0.581969	1.16492	49.3268	16.8816	33.7916	7.50147e-40	2.60844e-19	0.000117174	0.951876	9.48307e-06	5.73932e-06
Amino Acids and Derivatives	Lysine, threonine, methionine, and cysteine	Cysteine Biosynthesis	172.545	1226.83	276.002	160.178	248.476	143.098	0.0231202	0.147429	0.0377086	0.0190746	0.0246715	0.0184836	11.1017	70.7915	18.1067	30.6519	39.6458	29.7022	1.2121	5.97568	2.04011	13.1351	64.7567	22.1081	1.66732e-16	0.169097	4.26694e-11	0.243673	0.9717	0.263644
Dormancy and Sporulation	no subcategory	Sporulation-associated proteins with broader functions	1751.87	1226.39	1877.31	5355.14	9347.36	4061.48	0.234742	0.147377	0.256486	0.637708	0.928109	0.524611	36.7586	23.0779	40.1635	30.5061	44.398	25.0959	0.368103	0.158792	0.488907	36.2377	15.6322	48.1301	6.92969e-09	0.65323	1.84275e-07	0.0026489	0.368977	3.61602e-05
Amino Acids and Derivatives	Arginine; urea cycle, polyamines	Arginine Biosynthesis -- gjo	671.901	1188.07	1765.05	1349.34	2191.16	2941.3	0.0900314	0.142771	0.241149	0.160684	0.217563	0.379921	18.9959	30.1235	50.8806	21.1937	28.6959	50.1104	0.560303	0.656229	0.634735	30.2659	35.4476	34.2865	0.487153	0.000114192	0.00135175	0.0774135	1.86764e-06	0.0022714
Cell Wall and Capsule	no subcategory	Peptidoglycan Biosynthesis	504.593	1133.73	564.72	1568.17	2384.16	1535.99	0.0676129	0.136241	0.0771545	0.186743	0.236726	0.1984	24.0608	48.483	27.4563	30.0292	38.0669	31.9038	0.362065	0.575523	0.388883	27.2954	43.3875	29.3171	0.00835543	0.571077	0.000620313	0.0600536	0.0968271	0.91134
Carbohydrates	Fermentation	Fermentations: Mixed acid	548.232	1107.85	880.033	861.931	970.154	855.543	0.0734605	0.133131	0.120234	0.102642	0.0963277	0.110508	22.477	40.7345	36.7885	33.1661	31.1259	35.708	0.715699	1.38206	1.08801	22.4655	43.3823	34.1521	0.858638	0.368374	0.453029	0.000223858	0.517621	6.58934e-06
Clustering-based subsystems	Cofactors	Riboflavin synthesis cluster	704.324	1107.21	631.754	847.596	1771.57	849.668	0.094376	0.133055	0.086313	0.100935	0.175901	0.10975	30.0806	42.4087	27.5107	26.1093	45.5012	28.3895	0.935022	0.756417	0.786454	37.7346	30.5266	31.7388	0.9904	0.441149	0.396894	0.255068	0.881487	0.349376
Virulence, Disease and Defense	Resistance to antibiotics and toxic compounds	Cobalt-zinc-cadmium resistance	605.885	1063.05	1120.33	1547.04	2169.82	2687.99	0.0811856	0.127748	0.153064	0.184227	0.215444	0.347202	22.4271	35.2896	42.2833	24.6665	28.8461	46.4874	0.440683	0.592951	0.440851	29.8872	40.2141	29.8987	0.0575608	0.00398289	0.343588	0.0625445	9.75976e-07	0.00207951
Clustering-based subsystems	Ribosome-related cluster	Ribosome post-transcriptional modification and chromosomal segregation cluster	1564.99	1018.85	1998.88	1968.39	1566.02	2000.34	0.209701	0.122436	0.273096	0.234403	0.155492	0.258379	34.648	20.2296	45.1224	36.158	23.9855	39.8565	0.89462	0.787413	1.05696	32.6624	28.7483	38.5893	2.66184e-09	0.290204	3.06403e-13	6.39263e-09	0.0398059	4.20437e-16
Protein Metabolism	Protein processing and modification	G3E family of P-loop GTPases (metallocenter biosynthesis)	764.218	1015	531.63	1073.5	867.529	491.201	0.102401	0.121973	0.0726335	0.127835	0.0861379	0.0634473	34.4777	41.0672	24.4551	46.08	31.0496	22.8704	0.801041	1.41602	1.14479	23.8274	42.1203	34.0523	0.920625	7.75776e-05	6.59307e-05	1.21072e-07	2.47742e-12	0.0830879
Cell Wall and Capsule	Capsular and extracellular polysacchrides	Polysaccharide deacetylases	170.631	968.152	473.7	809.32	994.032	1206.41	0.0228637	0.116344	0.064719	0.0963766	0.0986986	0.155829	11.2117	57.0518	31.7365	27.4652	28.1269	44.4079	0.237233	1.17878	0.415319	12.9541	64.3673	22.6786	6.65261e-25	3.87506e-10	0.000239162	0.855168	2.48052e-08	2.38817e-09
Carbohydrates	Organic acids	Citrate Metabolism, Transport, and Regulation	418.97	962.833	401.853	948.763	875.515	769.217	0.0561399	0.115704	0.0549029	0.112982	0.0869309	0.099358	24.7588	51.0279	24.2133	37.7524	29.0476	33.2	0.496893	1.33099	0.552577	20.8738	55.9132	23.213	0.288882	0.0822972	0.00189173	0.00325706	0.27777	0.0845677
Membrane Transport	no subcategory	ECF class transporters	406.194	943.441	608.499	2117.79	1807.2	1709.14	0.054428	0.113374	0.0831357	0.252194	0.179439	0.220766	21.6899	45.1801	33.13	38.6564	27.5045	33.8391	0.215818	0.631824	0.376579	17.629	51.6103	30.7607	0.00628644	0.267786	0.1592	2.73983e-05	0.298883	0.00237728
Virulence, Disease and Defense	Resistance to antibiotics and toxic compounds	Copper homeostasis	472.266	919.96	676.682	209.501	1057.93	236.148	0.0632814	0.110552	0.0924512	0.0249481	0.105043	0.0305027	23.7646	41.5165	34.7189	15.5446	65.45	19.0055	2.53652	1.05244	3.03092	38.3167	15.8982	45.7851	0.138229	0.342	0.687495	1.54329e-67	0.0180988	4.89993e-47
Clustering-based subsystems	no subcategory	Conserved gene cluster associated with Met-tRNA formyltransferase	1093.45	916.352	1782.05	842.834	852.027	1012.01	0.146517	0.110119	0.243472	0.100368	0.0845987	0.130718	29.2971	22.019	48.6839	31.7936	26.7985	41.4079	1.4598	1.30166	1.86256	31.57	28.1499	40.2801	6.54927e-06	0.0399536	3.46134e-12	0.0794795	0.0275394	2.54511e-05
Carbohydrates	Central carbohydrate metabolism	Pyruvate metabolism I: anaplerotic reactions, PEP	1738.01	899.993	10069.7	2983.88	1424	13041.6	0.232885	0.108153	1.37577	0.35533	0.141391	1.68456	13.565	6.29965	80.1354	16.29	6.48202	77.228	0.655404	0.764921	0.816695	29.2981	34.1938	36.5082	1.23548e-13	3.26929e-27	4.81322e-77	1.00574e-25	3.53487e-72	3.8917e-182
Nitrogen Metabolism	no subcategory	Nitrate and nitrite ammonification	784.239	889.742	3267.65	2567.24	2077.84	4647.09	0.105084	0.106921	0.44644	0.305716	0.206311	0.600253	15.9594	16.2384	67.8022	27.4855	18.5485	53.966	0.343731	0.518251	0.743753	21.4065	32.275	46.3185	0.362062	7.45978e-05	1.81373e-07	0.00607634	0.000770203	1.31188e-10
RNA Metabolism	RNA processing and modification	RNA methylation	173.912	867.128	191.232	494.641	998.673	417.714	0.0233033	0.104203	0.0261269	0.0589036	0.0991593	0.0539551	15.1681	67.8259	17.006	27.7824	46.7693	25.4483	0.395618	1.05087	0.484234	20.4907	54.4288	25.0805	9.64324e-11	0.34696	1.78942e-14	6.04019e-09	0.328452	3.05337e-12
Cofactors, Vitamins, Prosthetic Groups, Pigments	Riboflavin, FMN, FAD	Riboflavin, FMN and FAD metabolism in plants	829.237	826.167	537.173	5709.82	744.968	1825.48	0.111114	0.099281	0.0733909	0.679945	0.0739687	0.235793	39.1541	34.9845	25.8614	68.7017	7.4738	23.8245	0.163416	1.3422	0.311251	8.99435	73.8745	17.1312	2.46534e-06	0.000544518	0.343588	0	3.92368e-53	5.4373e-119
Nucleosides and Nucleotides	Detoxification	Housecleaning nucleoside triphosphate pyrophosphatases	201.181	775.966	120.803	447.299	769.497	388.274	0.0269572	0.0932484	0.0165047	0.0532659	0.0764042	0.0501525	19.7185	68.2088	12.0727	29.6214	42.4887	27.89	0.506088	1.22046	0.32909	24.6195	59.3714	16.0091	2.07647e-05	0.00239058	1.65805e-14	0.00403795	0.921525	0.00495711
Protein Metabolism	Protein biosynthesis	tRNA aminoacylation, Pro	239.532	746.411	145.982	518.668	572.584	296.581	0.0320961	0.0896968	0.0199447	0.0617647	0.0568525	0.0383087	22.6447	63.2837	14.0716	39.3592	36.2289	24.4119	0.51965	1.57771	0.520631	19.8492	60.2641	19.8867	9.89428e-09	0.0409358	3.98682e-16	0.0669996	0.0360663	2.9668e-05
Amino Acids and Derivatives	Arginine; urea cycle, polyamines	Arginine Deiminase Pathway	632.434	741.808	1948.5	1174.48	993.65	2594.67	0.0847431	0.0891436	0.266213	0.139861	0.0986606	0.335148	19.2555	20.2553	60.4892	24.3801	17.1982	58.4217	0.605908	0.903537	0.794314	26.3009	39.2201	34.479	0.158723	3.70541e-11	4.60629e-17	0.00403795	1.17128e-22	9.30222e-39
Cofactors, Vitamins, Prosthetic Groups, Pigments	Pyridoxine	Pyridoxin (Vitamin B6) Biosynthesis	129.979	711.372	221.024	427.984	1481.17	481.769	0.0174166	0.0854861	0.0301972	0.0509657	0.147067	0.0622289	13.0853	64.227	22.6876	19.5825	56.5074	23.9101	0.341731	0.581273	0.48526	24.2661	41.2759	34.458	1.64002e-11	0.378426	1.62627e-08	7.80629e-10	0.328452	4.35097e-07
Protein Metabolism	Protein biosynthesis	Ribosome activity modulation	2435.86	695.373	2127.72	6319.46	2849.41	8489.68	0.326393	0.0835634	0.290699	0.752543	0.282921	1.09659	46.584	11.9265	41.4895	35.2966	13.2699	51.4335	0.433721	0.295359	0.265093	43.6263	29.709	26.6647	3.52318e-19	0.149544	5.39602e-13	5.35389e-16	0.00349943	5.76587e-30
Amino Acids and Derivatives	Alanine, serine, and glycine	Glycine Biosynthesis	276.461	676.295	144.063	221.948	486.877	131.922	0.0370444	0.0812709	0.0196825	0.0264303	0.0483426	0.01704	26.8442	58.8929	14.2629	28.7871	52.6534	18.5595	1.40159	1.68114	1.15507	33.0735	39.6702	27.2564	0.000548185	3.0794e-10	2.71926e-24	2.50586e-09	1.73414e-05	4.06274e-26
Virulence, Disease and Defense	Resistance to antibiotics and toxic compounds	Multidrug Resistance, 2-protein version Found in Gram-positive bacteria	274.768	674.562	619.062	1577.9	1761.17	4641.52	0.0368176	0.0810625	0.084579	0.187902	0.174869	0.599534	18.1852	40.039	41.7758	19.5262	18.1719	62.3019	0.195941	0.463563	0.141074	24.4749	57.9035	17.6216	0.0876964	0.00320462	0.228676	0.252276	6.66488e-14	5.3938e-19
Cofactors, Vitamins, Prosthetic Groups, Pigments	Coenzyme A	Coenzyme A Biosynthesis	427.33	670.517	629.672	1742.58	1833.98	1520.4	0.0572602	0.0805765	0.0860284	0.207513	0.182098	0.196386	25.578	35.9933	38.4287	35.4119	31.0748	33.5132	0.275936	0.442491	0.438057	23.8599	38.2618	37.8784	0.964711	0.175787	0.166406	0.161618	0.846392	0.10203
Protein Metabolism	Protein biosynthesis	Universal GTPases	222.05	664.511	179.103	301.184	606.561	216.787	0.0297537	0.0798548	0.0244699	0.035866	0.0602261	0.0280018	22.1913	59.5583	18.2504	28.9023	48.5326	22.565	0.829577	1.32592	0.873867	27.3846	43.7689	28.8466	2.4736e-10	0.000488418	2.31213e-24	1.15812e-09	0.00528268	4.49048e-20
RNA Metabolism	RNA processing and modification	Methylthiotransferases	135.699	651.59	112.091	166.38	231.271	101.431	0.018183	0.0783021	0.0153144	0.0198131	0.0229631	0.0131016	16.2639	70.0379	13.6981	35.4579	41.0953	23.4468	0.917726	3.4099	1.1689	16.6965	62.0374	21.2662	2.02443e-05	0.192132	3.90797e-09	0.197101	2.05321e-07	1.49593e-11
Protein Metabolism	Protein biosynthesis	tRNA aminoacylation, Lys	236.011	649.614	152.924	586.813	793.204	356.094	0.0316244	0.0780646	0.0208932	0.0698796	0.0787581	0.0459958	24.218	59.782	16	35.9032	40.4648	23.632	0.452555	0.991195	0.454241	23.8439	52.2234	23.9327	3.05527e-07	1.31129e-07	3.42512e-27	0.425855	2.038e-05	1.16873e-07
Carbohydrates	Central carbohydrate metabolism	Methylglyoxal Metabolism	654.622	634.107	912.956	1314.62	1247.81	1265.79	0.0877161	0.0762011	0.124732	0.156549	0.123897	0.163499	30.3885	26.3992	43.2123	35.2631	27.9082	36.8287	0.560311	0.615036	0.762889	28.9083	31.7317	39.36	0.000775666	0.498808	1.79001e-05	0.00273969	0.646791	0.000307761
Cell Wall and Capsule	Capsular and extracellular polysacchrides	Rhamnose containing glycans	340.228	627.87	450.601	701.687	985.447	521.168	0.0455889	0.0754516	0.0615631	0.0835592	0.0978461	0.067318	24.9661	41.3199	33.7141	33.5952	39.3393	27.0654	0.545588	0.771125	0.914512	24.4524	34.5606	40.987	0.148503	0.564618	0.453324	0.0348996	0.0141844	1.28259e-06
Amino Acids and Derivatives	Aromatic amino acids and derivatives	Chorismate: Intermediate for synthesis of Tryptophan, PAPA antibiotics, PABA, 3-hydroxyanthranilate and more.	110.041	596.347	124.78	175.172	269.369	141.978	0.0147449	0.0716634	0.017048	0.0208601	0.0267459	0.018339	14.2523	69.2692	16.4785	31.6325	40.5579	27.8096	0.706849	2.67942	0.929605	16.3779	62.0829	21.5392	2.23939e-07	0.673679	7.76709e-09	0.799926	0.569537	0.377474
Regulation and Cell signaling	no subcategory	HPr catabolite repression system	321.218	587.333	246.054	940.826	1519.41	621.2	0.0430417	0.0705803	0.033617	0.112037	0.150864	0.0802389	29.2326	47.9359	22.8316	32.6505	43.9658	23.3837	0.384175	0.46784	0.418961	30.2268	36.8095	32.9637	0.0992449	0.000114192	3.72435e-09	0.0183092	0.00443799	3.77884e-08
Nucleosides and Nucleotides	no subcategory	Ribonucleotide reduction	236.661	580.572	206.191	615.935	1438.75	601.593	0.0317115	0.0697677	0.0281707	0.0733476	0.142856	0.0777063	24.4593	53.8124	21.7283	24.9558	48.6053	26.4389	0.432345	0.488379	0.362528	33.6913	38.0579	28.2507	0.0151054	0.0545303	2.09614e-06	0.000104402	0.105181	8.26079e-09
Cell Wall and Capsule	Capsular and extracellular polysacchrides	Sialic Acid Metabolism	317.717	550.352	317.728	743.768	1179.02	774.056	0.0425725	0.0661362	0.0434093	0.0885704	0.117066	0.0999829	27.9865	43.4769	28.5366	28.9806	38.3045	32.7149	0.480663	0.564948	0.434167	32.4821	38.1779	29.34	0.5133	0.550837	0.164779	0.0534415	0.0445286	0.880841
Phosphorus Metabolism	no subcategory	Phosphate metabolism	407.005	542.754	426.938	1171.93	1523.3	1226.08	0.0545367	0.0652231	0.0583301	0.139558	0.15125	0.15837	30.6231	36.6237	32.7532	31.0695	33.6727	35.2577	0.390783	0.431226	0.368315	32.83	36.2276	30.9424	0.528115	0.34696	0.71965	0.893114	0.253779	0.165367
Regulation and Cell signaling	no subcategory	LysR-family proteins in Escherichia coli	233.773	503.884	399.521	542.633	263.781	829.022	0.0313244	0.0605521	0.0545843	0.0646185	0.0261911	0.107083	21.3876	41.3436	37.2689	32.6534	13.235	54.1116	0.484759	2.31193	0.509739	14.6611	69.9223	15.4166	0.0338988	0.0370521	0.944903	3.71534e-22	2.67661e-07	4.94254e-52
Clustering-based subsystems	no subcategory	Ribosome recycling related cluster	240.78	478.497	379.578	499.534	719.372	695.848	0.0322634	0.0575013	0.0518596	0.0594862	0.0714273	0.089881	22.781	40.6013	36.6178	26.9419	32.3501	40.708	0.542368	0.805033	0.576981	28.184	41.8333	29.9827	0.292672	0.288736	0.944903	0.405348	0.0131491	0.0889336
Carbohydrates	Central carbohydrate metabolism	Glycolate, glyoxylate interconversions	172.022	464.634	240.084	437.729	621.258	354.66	0.0230501	0.0558354	0.0328014	0.0521262	0.0616854	0.0458106	20.6381	49.9928	29.369	32.656	38.6446	28.6994	0.442198	0.905165	0.716022	21.4307	43.868	34.7013	0.000114561	0.231989	0.0153367	0.0224127	0.512839	0.00195935
Carbohydrates	Fermentation	Acetoin, butanediol metabolism	79528.7	462.024	25119.8	21277.9	830.908	8828.64	10.6565	0.0555218	3.43197	2.53384	0.0825017	1.14037	75.3429	0.392548	24.2646	67.4483	2.19611	30.3556	4.20566	0.672977	3.00951	53.3162	8.5315	38.1523	5.9894e-300	4.079e-18	7.2395e-172	5.70263e-225	5.64037e-08	4.60019e-152
Protein Metabolism	Protein degradation	Protein degradation	317.9	456.663	353.568	517.714	741.753	300.336	0.0425971	0.0548776	0.0483059	0.0616511	0.0736494	0.0387937	29.22	37.6439	33.136	35.4125	42.3043	22.2832	0.690938	0.745118	1.2452	25.7692	27.7899	46.4409	0.590074	0.68582	0.944817	0.186452	1.90829e-06	2.16472e-10
RNA Metabolism	RNA processing and modification	Queuosine-Archaeosine Biosynthesis	179.955	449.817	346.092	839.967	962.95	1075.02	0.0241131	0.0540549	0.0472846	0.100026	0.0956124	0.138858	19.2209	43.0879	37.6912	29.9035	28.584	41.5126	0.241068	0.565354	0.340525	21.0182	49.2921	29.6897	0.0177104	0.00254627	0.504465	0.197101	7.73553e-05	4.05532e-08
Amino Acids and Derivatives	Arginine; urea cycle, polyamines	Cyanophycin Metabolism	105.45	433.89	119.405	303.356	620.107	357.528	0.0141297	0.0521409	0.0163136	0.0361246	0.0615711	0.0461811	17.1095	63.1366	19.7539	25.108	42.7943	32.0976	0.391138	0.84684	0.353253	24.5809	53.2192	22.2	6.10776e-15	0.992452	4.86664e-15	4.29964e-05	0.0121357	0.16675
Dormancy and Sporulation	no subcategory	Sporulation gene orphans	323.958	429.873	401.272	1030.32	1517.24	957.741	0.0434087	0.0516581	0.0548235	0.122694	0.150648	0.123709	28.9603	34.4639	36.5757	30.9013	37.9417	31.157	0.353796	0.342906	0.443164	31.0384	30.083	38.8786	0.478413	0.916568	0.38841	0.00830273	0.651602	0.03252
Miscellaneous	Plant-Prokaryote DOE project	Niacin-Choline transport and metabolism	487.749	424.95	679.064	1317.97	1108.13	1344.32	0.065356	0.0510666	0.0927766	0.156948	0.110027	0.173643	31.241	24.4105	44.3485	35.62	24.9711	39.4089	0.416417	0.464127	0.534297	29.4321	32.8042	37.7637	2.11541e-08	0.149638	1.4892e-13	4.45342e-09	0.154594	5.17569e-14
Amino Acids and Derivatives	Arginine; urea cycle, polyamines	Arginine and Ornithine Degradation	415.995	424.162	666.923	627.178	677.422	549.706	0.0557413	0.0509718	0.0911179	0.0746865	0.067262	0.0710042	28.1762	25.7653	46.0585	35.0719	31.5854	33.3427	0.746337	0.75781	1.28327	26.7752	27.1868	46.0381	0.00391125	0.0579208	2.30614e-07	0.0280963	0.626142	0.10203
Clustering-based subsystems	Ribosome-related cluster	A Gammaproteobacteria Cluster Relating to Translation	277.87	413.216	354.592	530.478	653.165	525.055	0.0372332	0.0496564	0.0484459	0.0631711	0.0648535	0.06782	27.5118	36.6913	35.7969	32.2557	33.1148	34.6295	0.589402	0.765671	0.71433	28.4817	36.9996	34.5187	0.890824	0.783408	0.623508	0.481254	0.50924	0.147932
Cofactors, Vitamins, Prosthetic Groups, Pigments	NAD and NADP	NAD and NADP cofactor biosynthesis global	258.562	376.272	248.789	559.679	733.764	454.866	0.034646	0.0452169	0.0339907	0.0666485	0.0728562	0.0587539	30.4303	39.715	29.8547	33.6169	36.7481	29.635	0.519832	0.620632	0.578526	30.2405	36.1045	33.655	0.768928	0.208975	0.0806566	0.235528	0.0648647	0.00119314
Protein Metabolism	Protein biosynthesis	tRNA aminoacylation, Leu	101.078	356.098	99.5033	61.8544	107.182	41.8516	0.0135439	0.0427925	0.0135946	0.00736583	0.0106422	0.00540587	19.3675	61.1925	19.44	31.4591	45.4526	23.0883	1.83875	4.021	2.51478	21.9564	48.0147	30.0289	1.9525e-09	0.218752	5.0877e-14	0.000483287	0.00260212	1.0871e-11
Protein Metabolism	Protein biosynthesis	tRNA aminoacylation, Thr	172.772	354.627	93.885	62.0595	135.396	28.3033	0.0231506	0.0426158	0.012827	0.00739025	0.0134436	0.00365587	29.4562	54.2232	16.3207	30.1769	54.895	14.9281	3.13258	3.16996	3.5086	31.9288	32.3098	35.7614	0.0854433	1.40133e-06	2.99664e-12	6.93856e-11	8.66123e-15	6.96172e-48
Protein Metabolism	Protein folding	Protein chaperones	134.771	353.971	179.94	178.313	303.217	257.184	0.0180587	0.042537	0.0245841	0.0212341	0.0301068	0.0332199	21.2007	49.9378	28.8615	25.1111	35.6037	39.2852	0.850458	1.41287	0.740043	28.3168	47.0428	24.6404	0.0990586	0.80093	0.182418	0.192162	0.0627711	0.531743
Virulence, Disease and Defense	Resistance to antibiotics and toxic compounds	Beta-lactamase	744.8	350.486	551.269	1490.97	839.982	1496.45	0.0997996	0.0421182	0.0753167	0.17755	0.0834028	0.193293	45.9409	19.3883	34.6707	39.0868	18.3607	42.5525	0.562093	0.504997	0.389651	38.5856	34.6662	26.7481	1.35697e-40	0.000186955	3.33962e-20	5.35108e-56	0.248346	4.89993e-47
Carbohydrates	Monosaccharides	Mannose Metabolism	374.654	338.129	359.149	367.644	417.523	256.529	0.0502019	0.0406332	0.0490685	0.0437803	0.0414563	0.0331353	35.8832	29.0437	35.0731	36.9854	35.0221	27.9925	1.14668	0.980144	1.48085	31.7844	27.1683	41.0473	3.8649e-05	0.151166	0.0160475	0.148749	0.000191403	0.0189821
Amino Acids and Derivatives	Proline and 4-hydroxyproline	Proline Synthesis	450.631	337.746	380.386	381.569	414.959	285.187	0.0603823	0.0405872	0.05197	0.0454385	0.0412018	0.0368369	39.4812	26.5381	33.9808	36.7991	33.3679	29.8329	1.32888	0.985084	1.41082	35.6768	26.4468	37.8765	1.95897e-11	0.00416866	0.000442204	0.0896627	0.0758513	0.871277
Protein Metabolism	Protein folding	Peptidyl-prolyl cis-trans isomerase	138.942	321.041	180.529	488.452	1148.48	408.544	0.0186176	0.0385797	0.0246646	0.0581665	0.114034	0.0527707	22.7426	47.1278	30.1296	25.855	50.6883	23.4566	0.320074	0.338316	0.467393	28.4312	30.0517	41.5171	0.166034	0.777349	0.318607	7.36847e-08	0.474296	3.42259e-10
Cell Wall and Capsule	Capsular and extracellular polysacchrides	Exopolysaccharide Biosynthesis	395.544	320.536	487.904	1782.43	1463.64	2268.16	0.053001	0.0385191	0.0666595	0.212257	0.145326	0.292972	33.5069	24.3515	42.1417	32.6271	22.3388	45.0341	0.249701	0.265052	0.227528	33.6397	35.7077	30.6526	9.38418e-10	0.74629	1.31278e-08	1.665e-10	0.128089	2.91823e-16
DNA Metabolism	DNA repair	DNA repair, bacterial MutL-MutS system	140.226	316.449	240.67	527.293	606.412	486.305	0.0187896	0.0380278	0.0328814	0.0627918	0.0602113	0.0628149	20.9474	42.395	36.6575	33.7921	32.4034	33.8045	0.299237	0.631574	0.523464	20.5764	43.4288	35.9949	0.00626462	0.116309	0.355948	0.322088	0.907861	0.397269
Carbohydrates	no subcategory	Carbon storage regulator	513.874	315.771	889.595	4296.63	1846.22	3548.77	0.0688566	0.0379464	0.12154	0.511657	0.183313	0.458386	30.1549	16.6182	53.227	44.3625	15.8939	39.7437	0.134576	0.207003	0.265148	22.1806	34.118	43.7014	1.35306e-08	0.0606045	2.94445e-15	6.26621e-19	0.312405	9.70999e-15
Amino Acids and Derivatives	Proline and 4-hydroxyproline	A Hypothetical Protein Related to Proline Metabolism	233.159	306.07	176.098	356.782	622.443	366.359	0.0312422	0.0367807	0.0240593	0.0424868	0.0618031	0.0473217	33.9286	39.9433	26.1281	28.0235	40.7641	31.2124	0.735339	0.595127	0.508421	39.9883	32.3634	27.6483	0.346712	0.011886	0.109911	0.010407	0.423145	0.0994824
Membrane Transport	Cation transporters	Transport of Nickel and Cobalt	618.641	299.425	616.507	1192.16	927.502	867.566	0.0828949	0.0359821	0.0842298	0.141966	0.0920927	0.112061	40.8134	17.7159	41.4707	41.0164	26.6071	32.3764	0.583906	0.390716	0.75164	33.8249	22.6336	43.5415	2.13678e-23	0.244198	1.51566e-17	1.21358e-09	0.0273818	0.000243457
Protein Metabolism	Selenoproteins	Selenocysteine metabolism	772.982	296.676	1581.79	812.804	358.611	1279.57	0.103576	0.0356517	0.216111	0.0967915	0.0356069	0.165279	29.1485	10.0332	60.8184	32.5156	11.9616	55.5228	1.07009	1.00126	1.30756	31.6698	29.6326	38.6976	1.52193e-22	0.00062343	6.00572e-42	3.58654e-35	1.0533e-09	3.58751e-79
Protein Metabolism	Protein biosynthesis	tRNA aminoacylation, Arg	247.078	291.412	130.912	218.136	231.707	130.788	0.0331072	0.0350192	0.0178857	0.0259764	0.0230064	0.0168936	38.4913	40.7142	20.7944	39.432	34.9236	25.6444	1.27451	1.52215	1.05873	33.058	39.4811	27.4609	0.0392527	9.66651e-12	2.41257e-06	0.113748	5.53657e-05	0.0119623
Respiration	no subcategory	Formate hydrogenase	220.648	282.718	340.009	391.463	223.86	505.063	0.0295657	0.0339744	0.0464534	0.0466167	0.0222273	0.0652378	26.8795	30.8877	42.2329	34.7674	16.5774	48.6552	0.63423	1.5285	0.712064	22.0618	53.169	24.7692	0.00239746	0.506698	0.0256619	7.06417e-32	0.0581338	6.29332e-44
Virulence, Disease and Defense	Resistance to antibiotics and toxic compounds	Resistance to Vancomycin	86.2595	282.019	115.644	223.992	313.522	204.564	0.0115584	0.0338905	0.0157998	0.0266737	0.0311299	0.0264231	18.8712	55.3327	25.7961	31.6689	36.9597	31.3714	0.433324	1.08868	0.597953	20.4402	51.3538	28.2059	0.0448069	0.673679	0.138945	0.0942786	0.436403	0.43711
Nitrogen Metabolism	no subcategory	Ammonia assimilation	176.899	278.551	300.601	482.774	660.303	535.364	0.0237036	0.0334737	0.0410694	0.0574904	0.0655622	0.0691517	24.1266	34.0711	41.8023	29.9111	34.1107	35.9782	0.412306	0.510564	0.593902	27.1831	33.6612	39.1557	0.000121923	0.0157381	0.268563	0.000170404	0.0667143	0.0829198
Cell Wall and Capsule	Gram-Positive cell wall components	Teichoic and lipoteichoic acids biosynthesis	245.488	271.027	507.195	969.995	968.334	1414.8	0.0328943	0.0325696	0.0692951	0.11551	0.096147	0.182747	24.4097	24.1688	51.4215	29.2873	24.3778	46.3349	0.284774	0.338748	0.379187	28.4005	33.7833	37.8163	0.138229	0.00717314	5.99447e-06	0.00405073	1.88152e-13	3.17569e-26
Cell Wall and Capsule	Capsular and extracellular polysacchrides	CMP-N-acetylneuraminate Biosynthesis	162.348	268.524	177.77	148.372	284.797	97.6834	0.0217539	0.0322687	0.0242877	0.0176686	0.0282778	0.0126175	27.7791	41.2062	31.0146	30.1698	48.2853	21.5449	1.23122	1.14113	1.92491	28.6512	26.5549	44.7939	0.742342	0.563663	0.310096	4.2096e-08	5.53657e-05	1.23602e-22
Clustering-based subsystems	no subcategory	LMPTP YfkJ cluster	41.9462	266.809	90.3633	146.402	399.443	161.849	0.00562059	0.0320626	0.0123458	0.017434	0.0396611	0.0209056	11.2347	64.088	24.6773	22.3511	50.8471	26.8019	0.322392	0.808414	0.59055	18.729	46.9638	34.3072	5.84177e-06	0.110301	0.0081311	6.64175e-11	0.147534	9.69261e-07
Protein Metabolism	Protein biosynthesis	Translation termination factors bacterial	155.756	265.527	114.303	371.192	501.837	275.459	0.0208706	0.0319086	0.0156166	0.0442028	0.0498279	0.0355804	30.5145	46.6529	22.8327	34.1042	38.4442	27.4517	0.472156	0.640376	0.438909	30.4334	41.2762	28.2904	0.0992449	0.0461109	6.34173e-05	0.0316507	0.000667607	5.22254e-09
Protein Metabolism	Protein biosynthesis	tRNA aminoacylation, Phe	132.138	257.793	63.6578	95.1437	162.185	39.2226	0.0177058	0.0309792	0.0086972	0.01133	0.0161035	0.00506629	30.8559	53.9874	15.1566	34.8618	49.5495	15.5887	1.56273	1.92375	1.71668	30.0343	36.9727	32.993	0.0274058	2.1593e-09	8.69426e-18	0.00122396	4.17122e-13	2.91322e-27
Stress Response	no subcategory	Hfl operon	484.646	256.714	604.981	433.37	329.385	470.366	0.0649402	0.0308495	0.082655	0.0516072	0.032705	0.060756	36.3923	17.288	46.3197	35.5744	22.5446	41.881	1.25836	0.943266	1.36044	35.3266	26.4809	38.1925	2.01522e-14	0.875434	3.22449e-15	1.89264e-05	0.152352	2.71874e-09
Protein Metabolism	Protein biosynthesis	tRNA aminoacylation, Tyr	93.6413	251.926	67.9379	278.575	350.078	238.928	0.0125475	0.0302742	0.00928196	0.0331736	0.0347596	0.0308617	24.0818	58.1038	17.8144	33.5782	35.1836	31.2381	0.378237	0.870957	0.30076	24.4031	56.1925	19.4044	0.000142188	0.00112735	8.9213e-14	0.961896	0.661544	0.600645
Cell Division and Cell Cycle	Checkpoint control	Bacterial checkpoint-control-related cluster	157.597	244.515	156.127	364.23	543.918	356.804	0.0211172	0.0293835	0.0213308	0.0433737	0.0540063	0.0460875	29.3983	40.9061	29.6956	30.2324	37.6435	32.124	0.486867	0.544076	0.462832	32.5931	36.4229	30.9841	0.68331	0.108765	0.0236717	0.0230698	0.772492	0.0526169
Cofactors, Vitamins, Prosthetic Groups, Pigments	Lipoic acid	Lipoic acid metabolism	216.865	233.118	325.565	435.882	354.139	579.755	0.0290588	0.0280139	0.0444801	0.0519063	0.0351628	0.0748856	28.6145	27.5856	43.8	32.0499	21.7115	46.2386	0.559832	0.796691	0.593974	28.702	40.8456	30.4524	0.0338988	0.212365	0.000231427	7.81693e-05	0.000770203	2.24794e-14
Amino Acids and Derivatives	no subcategory	Creatine and Creatinine Degradation	90.1052	232.296	86.103	119.6	269.985	95.5646	0.0120737	0.0279152	0.0117638	0.0142424	0.0268072	0.0123439	23.3295	53.9397	22.7307	26.6744	50.2069	23.1187	0.847726	1.04134	0.953006	29.8278	36.6401	33.5321	0.000728865	0.0495342	1.02645e-08	7.2558e-14	0.0268289	2.66294e-23
Carbohydrates	Monosaccharides	L-Arabinose utilization	19.2848	230.407	17.8822	39.1186	291.714	38.1303	0.00258407	0.0276882	0.00244314	0.00465838	0.0289646	0.0049252	7.89863	84.6335	7.46786	12.0846	75.1387	12.7767	0.554715	0.955933	0.49605	27.6432	47.6371	24.7197	1.9217e-36	0.212389	1.13408e-44	7.14906e-64	0.549371	2.65052e-57
Amino Acids and Derivatives	Glutamine, glutamate, aspartate, asparagine; ammonia assimilation	Glutamate and Aspartate uptake in Bacteria	130.489	228.532	2206.13	266.259	550.448	2809.39	0.0174849	0.0274628	0.301412	0.031707	0.0546546	0.362882	5.04818	7.929	87.0228	7.05787	12.1659	80.7762	0.55145	0.50248	0.830605	29.2619	26.6633	44.0748	0.501293	2.99337e-60	4.22242e-55	0.00797111	4.45541e-42	1.88141e-27
Phages, Prophages, Transposable elements, Plasmids	Phages, Prophages	Phage capsid proteins	5.1422	226.379	19.9425	11.2404	179.469	11.3052	0.000689029	0.0272041	0.00272463	0.00133855	0.0178196	0.00146027	2.25043	88.8507	8.89885	6.49199	86.4257	7.08235	0.514759	1.52664	1.86584	13.1745	39.072	47.7534	1.45502e-56	4.32964e-05	2.01459e-29	6.04333e-15	0.844897	3.6531e-14
Miscellaneous	no subcategory	Phosphoglycerate mutase protein family	179.501	225.82	126.909	250.438	347.958	190.656	0.0240522	0.027137	0.0173388	0.029823	0.0345491	0.0246266	35.0984	39.5998	25.3018	33.5094	38.8198	27.6708	0.806499	0.785461	0.704069	35.1258	34.2095	30.6646	0.117519	4.92423e-06	0.0027665	0.10586	0.0355831	7.4717e-05
Regulation and Cell signaling	Programmed Cell Death and Toxin-antitoxin Systems	MazEF toxin-antitoxing (programmed cell death) system	309.015	224.26	345.579	1435.21	1569.1	1682.71	0.0414065	0.0269495	0.0472145	0.170909	0.155798	0.217351	35.8279	23.3186	40.8534	31.4138	28.6363	39.9499	0.242272	0.172977	0.217227	38.3053	27.3492	34.3455	0.000142188	0.783408	0.000566745	0.0869665	0.00214828	4.40109e-07
Amino Acids and Derivatives	Lysine, threonine, methionine, and cysteine	Threonine and Homoserine Biosynthesis	103.029	220.422	124.74	513.383	471.299	649.035	0.0138054	0.0264883	0.0170425	0.0611354	0.0467958	0.0838343	24.078	46.1982	29.7238	31.8803	24.4026	43.7171	0.225817	0.56604	0.203288	22.6919	56.8801	20.428	0.0679994	0.983162	0.0692565	0.000182715	7.32748e-05	1.03159e-15
Clustering-based subsystems	Phosphate metabolism	PhoR-PhoB two-component regulatory system	166.953	208.063	549.06	657.379	486.791	1123.39	0.0223709	0.025003	0.0750149	0.0782829	0.048334	0.145106	18.2785	20.4292	61.2923	28.8098	17.788	53.4022	0.28577	0.517297	0.516966	21.6487	39.1882	39.1631	0.508281	7.79027e-06	4.83899e-08	0.00471686	6.29405e-05	8.32308e-13
DNA Metabolism	DNA repair	DNA Repair Base Excision	140.149	205.397	170.77	498.796	706.471	467.126	0.0187793	0.0246827	0.0233314	0.0593983	0.0701463	0.0603375	28.1155	36.9538	34.9307	31.2817	36.942	31.7763	0.316158	0.351874	0.386681	29.9758	33.3621	36.6622	0.272537	0.373746	0.918839	0.0138974	0.1126	0.45835
Virulence, Disease and Defense	Adhesion	Streptococcus pyogenes recombinatorial zone	29.0404	190.866	36.8447	110.258	146.748	66.8667	0.00389127	0.0229365	0.00503388	0.0131299	0.0145708	0.00863702	12.213	71.9878	15.7992	36.133	40.0982	23.7688	0.296368	1.57415	0.582826	12.0802	64.1634	23.7564	5.74705e-25	0.814327	3.62023e-23	0.487887	9.1012e-06	7.78664e-08
Respiration	Electron donating reactions	Formate dehydrogenase	147.696	190.715	462.11	1086.38	796.463	1415.02	0.0197905	0.0229183	0.0631355	0.129369	0.0790817	0.182775	18.6978	21.6529	59.6494	33.0677	20.2138	46.7186	0.152977	0.289806	0.345427	19.4082	36.7676	43.8242	0.194862	8.83704e-14	7.90268e-20	9.92534e-10	7.3203e-05	2.0249e-25
Protein Metabolism	Protein biosynthesis	tRNA aminoacylation, Met	58.7924	184.981	37.2417	49.501	165.86	29.7181	0.0078779	0.0222293	0.00508813	0.00589474	0.0164684	0.00383862	22.3834	63.1598	14.4568	22.4975	62.8523	14.6502	1.33643	1.34981	1.32551	33.3128	33.6465	33.0407	4.96812e-07	1.87689e-05	3.85866e-22	7.06417e-32	5.02689e-06	1.09532e-60
Cofactors, Vitamins, Prosthetic Groups, Pigments	Biotin	Biotin biosynthesis	76.1247	172.828	173.848	250.984	464.237	370.797	0.0102003	0.0207689	0.0237518	0.029888	0.0460946	0.047895	18.6406	37.9541	43.4053	24.1271	37.2098	38.6632	0.341285	0.450571	0.495915	26.502	34.9884	38.5096	0.0743545	0.00935587	0.426007	2.32374e-06	8.35762e-05	0.53293
DNA Metabolism	no subcategory	Restriction-Modification System	86.9526	167.854	145.726	330.622	404.049	415.409	0.0116512	0.0201712	0.0199097	0.0393716	0.0401185	0.0536574	22.5222	38.9916	38.4862	29.5699	30.1309	40.2992	0.29593	0.50279	0.371053	25.2981	42.9819	31.7201	0.33007	8.13375e-05	0.00269181	0.38217	5.42076e-11	1.30777e-14
Protein Metabolism	Protein biosynthesis	tRNA aminoacylation, Glu and Gln	112.331	167.547	79.485	255.613	339.343	155.695	0.0150518	0.0201343	0.0108596	0.0304393	0.0336938	0.0201108	32.6888	43.7268	23.5844	36.1323	39.9955	23.8721	0.494485	0.597566	0.539987	30.2986	36.6147	33.0867	0.867776	0.000286979	0.000363144	0.419117	5.41117e-08	8.24438e-11
Nucleosides and Nucleotides	Detoxification	Nudix proteins (nucleoside triphosphate hydrolases)	133.338	151.772	290.03	361.423	490.418	511.389	0.0178667	0.0182385	0.0396252	0.0430394	0.0486941	0.0660548	23.5925	24.0835	52.324	27.2767	30.8604	41.8629	0.415124	0.374552	0.599883	29.8745	26.9548	43.1707	0.0822735	4.12867e-07	4.53565e-13	0.435752	2.48052e-08	9.31658e-07
Membrane Transport	Cation transporters	Magnesium transport	224.422	151.355	599.536	889.95	508.277	934.385	0.0300714	0.0181884	0.0819112	0.105978	0.0504674	0.120692	23.1015	13.9727	62.9258	38.2403	18.2102	43.5495	0.283751	0.3604	0.678678	21.4503	27.2446	51.3051	8.72952e-12	1.27359e-09	1.97699e-40	1.55287e-37	0.0410184	1.39604e-51
Miscellaneous	no subcategory	Tungstate strays	3149.39	150.047	16052.1	1271.86	79.2993	7440.95	0.422003	0.0180312	2.19311	0.151458	0.00787371	0.96113	16.0266	0.684778	83.2886	13.5175	0.70272	85.7798	2.78628	2.29005	2.2818	37.8666	31.1227	31.0106	3.40289e-172	9.81374e-30	0	2.32686e-105	6.03494e-41	2.31123e-275
Stress Response	Heat shock	Heat shock dnaK gene cluster extended	184.603	149.502	203.722	418.141	307.576	588.095	0.0247359	0.0179658	0.0278334	0.0497937	0.0305395	0.0759628	35.0689	25.4707	39.4604	31.8586	19.5396	48.6019	0.496769	0.58828	0.366409	34.2255	40.5303	25.2442	7.01981e-08	0.363014	2.11369e-05	4.78965e-10	1.39796e-07	2.10625e-32
Amino Acids and Derivatives	Histidine Metabolism	Histidine Degradation	208.89	148.703	155.32	257.493	154.507	149.841	0.0279903	0.0178697	0.0212205	0.0306631	0.0153411	0.0193546	41.7264	26.6393	31.6343	46.915	23.4721	29.6128	0.912831	1.16483	1.0964	28.7591	36.6983	34.5426	1.208e-05	0.0606045	0.0274816	2.10187e-08	0.0107702	0.00442622
Clustering-based subsystems	no subcategory	Stationary phase repair cluster	73.923	148.418	112.821	637.635	1186.74	417.813	0.00990532	0.0178355	0.0154141	0.0759318	0.117833	0.0539679	22.953	41.329	35.718	30.6507	47.5645	21.7848	0.13045	0.151363	0.285615	22.9897	26.6752	50.335	0.00655641	0.0822972	0.453324	1.88947e-10	1.07912e-05	1.37602e-28
Cell Wall and Capsule	no subcategory	YjeE	39.5057	147.084	59.4568	377.612	483.673	286.912	0.00529358	0.0176752	0.00812324	0.0449674	0.0480244	0.0370598	17.0255	56.8481	26.1264	34.5766	36.9272	28.4962	0.11772	0.368047	0.219193	16.6989	52.2082	31.0929	2.39188e-09	0.113527	4.66062e-05	0.151136	0.84926	0.229834
Phages, Prophages, Transposable elements, Plasmids	Phages, Prophages	Phage packaging machinery	40.2563	145.838	110.444	180.44	439.657	197.841	0.00539415	0.0175255	0.0150893	0.0214874	0.043654	0.0255546	14.1918	46.1089	39.6993	23.6917	48.1322	28.1761	0.251037	0.401464	0.590472	20.1965	32.2986	47.5048	0.0466692	0.0606045	0.995258	1.58109e-24	0.00569436	1.17435e-12
Cell Wall and Capsule	Gram-Negative cell wall components	Lipoprotein sorting system	63.8914	144.77	68.3371	146.167	225.136	106.146	0.00856114	0.0173971	0.00933651	0.0174061	0.022354	0.0137106	24.2562	49.2908	26.453	32.5526	41.806	25.6414	0.491847	0.778253	0.680969	25.2091	39.8886	34.9023	0.308783	0.783408	0.166406	0.0774135	0.0448343	6.26166e-05
RNA Metabolism	RNA processing and modification	tRNA processing	127.798	142.113	243.911	551.694	455.56	544.93	0.0171243	0.0170779	0.0333242	0.0656976	0.0452331	0.0703873	25.3594	25.2907	49.3499	36.2334	24.9468	38.8198	0.260653	0.377552	0.47344	23.4475	33.9634	42.5892	0.194862	0.073199	0.000647297	5.42624e-05	0.496628	9.87477e-07
Carbohydrates	Sugar alcohols	Glycerol and Glycerol-3-phosphate Uptake and Utilization	192.65	140.072	396.653	1225.62	569.963	1608.8	0.0258141	0.0168325	0.0541924	0.145951	0.0565923	0.207805	26.6567	17.3819	55.9613	35.5676	13.7913	50.6411	0.176869	0.297434	0.260785	24.0609	40.4624	35.4767	3.11567e-11	3.10024e-06	1.43131e-31	2.54556e-48	1.35754e-08	1.78827e-94
DNA Metabolism	DNA repair	DNA repair, UvrABC system	75.8846	138.604	120.353	249.548	318.518	316.59	0.0101682	0.0166562	0.0164431	0.029717	0.031626	0.0408932	23.5007	38.4958	38.0035	29.067	30.9342	39.9988	0.342167	0.526661	0.402099	26.9226	41.4391	31.6383	0.11587	0.0434381	0.623508	0.58342	0.000515023	0.00245244
Sulfur Metabolism	Organic sulfur assimilation	Alkanesulfonate assimilation	221.513	137.628	441.796	707.687	629.718	1418.97	0.0296816	0.0165389	0.0603601	0.0842738	0.0625254	0.183285	27.849	15.5177	56.6333	25.531	18.9423	55.5268	0.352205	0.264515	0.329323	37.2293	27.9601	34.8106	1.17333e-12	0.00024485	6.75281e-29	0.000246752	3.31187e-22	9.01339e-43
Protein Metabolism	Protein biosynthesis	tRNA aminoacylation, His	122.641	136.967	138.513	121.44	197.39	80.0266	0.0164333	0.0164594	0.0189243	0.0144614	0.0195991	0.0103368	31.714	31.7646	36.5214	32.5727	44.1447	23.2826	1.13635	0.839806	1.83076	29.8496	22.06	48.0904	0.117405	0.790954	0.22344	0.00519805	0.000987477	1.74209e-10
Carbohydrates	Polysaccharides	Alpha-Amylase locus in Streptocococcus	70.2763	136.828	67.2073	147.35	273.234	137.511	0.00941668	0.0164428	0.00918215	0.0175469	0.0271297	0.017762	26.8728	46.9236	26.2036	28.1027	43.4502	28.4471	0.536656	0.60608	0.516956	32.3347	36.5176	31.1477	0.207369	0.30403	0.0111701	1.98778e-05	0.844897	5.17297e-05
RNA Metabolism	RNA processing and modification	tRNA nucleotidyltransferase	64.5756	136.412	123.96	106.609	136.191	203.381	0.00865282	0.0163928	0.016936	0.0126954	0.0135225	0.0262702	20.611	39.0475	40.3415	24.1871	25.763	50.0498	0.681572	1.21225	0.644684	26.8493	47.7545	25.3962	0.0236391	0.00117723	0.340251	0.70929	1.12189e-10	5.30376e-10
Regulation and Cell signaling	Programmed Cell Death and Toxin-antitoxin Systems	Murein hydrolase regulation and cell death	169.296	132.868	202.432	596.057	385.798	468.154	0.0226848	0.0159668	0.0276571	0.0709805	0.0383063	0.0604703	34.2109	24.0795	41.7096	41.813	22.5653	35.6217	0.319593	0.416819	0.457366	26.7715	34.916	38.3125	2.25491e-13	0.875434	3.53435e-14	1.34797e-13	0.463745	5.04731e-11
Fatty Acids, Lipids, and Isoprenoids	Isoprenoids	Isoprenoid Biosynthesis	127.144	130.522	72.0235	163.32	195.666	135.767	0.0170366	0.015685	0.00984015	0.0194487	0.0194279	0.0175366	40.028	36.8523	23.1197	34.4754	34.4385	31.086	0.875977	0.807342	0.56112	39.0288	35.9708	25.0004	0.0338988	7.75776e-05	0.0711775	0.789926	0.546275	0.717447
Cofactors, Vitamins, Prosthetic Groups, Pigments	Riboflavin, FMN, FAD	Riboflavin, FMN and FAD metabolism	309.987	124.659	468.985	468.422	141.755	700.49	0.0415368	0.0149804	0.0640747	0.0557813	0.014075	0.0904807	34.4441	12.4224	53.1336	34.79	8.77839	56.4316	0.744636	1.06432	0.708159	29.5829	42.2834	28.1337	8.96956e-10	0.411666	5.43773e-13	7.55987e-20	0.00266822	1.46209e-35
Amino Acids and Derivatives	Aromatic amino acids and derivatives	Phenylalanine and Tyrosine Branches from Chorismate	91.404	122.379	84.9421	163.932	174.784	133.446	0.0122477	0.0147063	0.0116052	0.0195215	0.0173545	0.017237	31.7633	38.1397	30.097	36.0755	32.0708	31.8537	0.627393	0.84741	0.673271	29.2072	39.4497	31.343	0.549733	0.241914	0.534806	0.113801	0.328052	0.627212
Cofactors, Vitamins, Prosthetic Groups, Pigments	Riboflavin, FMN, FAD	Flavodoxin	81.1814	121.102	6088.94	124.285	124.123	1590.66	0.0108779	0.0145529	0.831898	0.0148003	0.0123244	0.205462	1.26882	1.69747	97.0337	6.36334	5.29883	88.3378	0.734982	1.18082	4.04892	12.3221	19.7968	67.8811	0.838186	5.20491e-119	1.87703e-122	0.175881	8.94153e-64	3.97966e-76
Membrane Transport	Protein translocation across cytoplasmic membrane	Bacterial signal recognition particle (SRP)	119.728	119.76	99.2592	635.439	1088.17	579.61	0.016043	0.0143916	0.0135612	0.0756702	0.108046	0.0748669	36.4648	32.7113	30.8239	29.2634	41.7838	28.9528	0.212012	0.133199	0.181138	40.2798	25.3063	34.414	0.000916681	0.0244418	0.425884	5.60595e-06	0.610529	2.11119e-07
Carbohydrates	Monosaccharides	D-ribose utilization	0	117.668	0.332425	0.691683	76.3305	0	0	0.0141403	4.54173e-05	8.23679e-05	0.00757894	0	0	99.6798	0.320163	1.07512	98.9249	0	1e-07	1.86573	1e-07	0	0		0.115273	0.992452	0.11301	1.6918e-94	1.69155e-05	1.34295e-52
Carbohydrates	Fermentation	Fermentations: Lactate	45.7073	115.748	90.5247	110.676	171.866	109.627	0.00612456	0.0139095	0.0123679	0.0131797	0.0170648	0.0141602	18.9018	42.9281	38.1701	29.6808	38.4302	31.889	0.464697	0.815101	0.873424	21.5815	37.855	40.5636	0.0159772	0.0222044	0.997001	0.0218914	0.417626	0.177094
Clustering-based subsystems	no subcategory	Cluster containing Alanyl-tRNA synthetase	47.5718	108.044	21.7958	30.0173	82.207	16.7512	0.00637439	0.0129837	0.00297783	0.00357457	0.00816243	0.00216371	28.5387	58.1292	13.332	25.715	58.7195	15.5655	1.78326	1.59067	1.37626	37.5409	33.4864	28.9728	0.05478	1.40133e-06	6.89986e-13	2.0451e-08	0.00113221	7.23139e-20
Regulation and Cell signaling	Programmed Cell Death and Toxin-antitoxin Systems	Phd-Doc, YdcE-YdcD toxin-antitoxin (programmed cell death) systems	95.4645	106.261	156.215	629.341	421.55	900.831	0.0127918	0.0127695	0.0213428	0.0749441	0.0418562	0.116358	27.2722	27.2247	45.5031	32.143	17.9518	49.9052	0.170684	0.305081	0.183424	25.8931	46.2812	27.8257	0.264288	0.151166	0.00420415	5.27624e-09	3.50704e-05	5.90821e-25
Protein Metabolism	Protein degradation	Aminopeptidases (EC 3.4.11.-)	80.7252	104.205	82.1237	178.599	112.049	161.346	0.0108168	0.0125224	0.0112201	0.0212681	0.0111254	0.0208407	31.2992	36.2346	32.4662	39.9519	20.899	39.1491	0.508591	1.12557	0.538373	23.4101	51.809	24.7809	0.273871	0.321176	0.985862	9.74249e-12	0.9717	9.38916e-12
Clustering-based subsystems	no subcategory	Stress related cluster	322.698	104.014	904.024	406.201	101.665	605.078	0.04324	0.0124994	0.123512	0.0483718	0.0100944	0.0781565	24.1226	6.97312	68.9043	35.4054	7.38852	57.2061	0.893909	1.23825	1.58031	24.0785	33.3538	42.5677	8.9008e-25	1.34078e-07	1.81225e-57	2.20934e-56	4.59639e-06	1.94731e-95
Clustering-based subsystems	no subcategory	ClpAS cluster	57.3448	104.008	73.9775	210.729	243.398	210.128	0.00768393	0.0124987	0.0101071	0.0250943	0.0241673	0.0271418	25.368	41.2639	33.3681	32.8445	31.6311	35.5243	0.306202	0.517177	0.372382	25.6073	43.2508	31.1419	0.322697	0.763394	0.537071	0.118999	0.222293	0.00289247
RNA Metabolism	RNA processing and modification	RNA pseudouridine syntheses	57.8526	102.901	64.176	556.04	301.223	414.916	0.00775197	0.0123657	0.008768	0.0662151	0.0299088	0.0535937	26.8367	42.8091	30.3542	44.2267	19.9768	35.7965	0.117072	0.413447	0.163601	16.8663	59.5641	23.5696	0.508281	0.68582	0.246697	3.23411e-11	0.158323	3.54045e-07
Protein Metabolism	Protein processing and modification	N-linked Glycosylation in Bacteria	26.1914	100.453	40.2198	90.7415	215.237	94.4315	0.00350952	0.0120715	0.005495	0.0108058	0.0213711	0.0121975	16.6517	57.276	26.0723	24.3514	48.1609	27.4876	0.324781	0.56485	0.450503	24.235	42.1488	33.6162	5.77442e-05	0.400666	0.00275945	7.65512e-13	0.119541	5.63502e-08
DNA Metabolism	DNA repair	Uracil-DNA glycosylase	59.1597	96.0062	177.94	623.636	506.528	1240.15	0.00792712	0.0115371	0.0243109	0.0742647	0.0502937	0.160188	18.1087	26.3554	55.5358	26.081	17.6627	56.2563	0.106741	0.229395	0.151765	21.8777	47.0167	31.1057	0.920625	3.93467e-06	7.52385e-07	2.01045e-08	6.10345e-16	6.00681e-45
Potassium metabolism	no subcategory	Potassium homeostasis	61.2606	91.638	114.922	232.26	311.894	298.19	0.00820863	0.0110122	0.0157012	0.0276584	0.0309683	0.0385165	23.5056	31.5337	44.9607	28.4717	31.879	39.6492	0.296787	0.355596	0.407649	27.9979	33.5458	38.4563	0.949442	3.74312e-05	2.54778e-05	0.94657	4.14721e-05	2.75241e-05
Carbohydrates	Monosaccharides	D-gluconate and ketogluconates metabolism	468.07	91.4932	2737.45	541.621	106.864	2294.25	0.0627191	0.0109948	0.374002	0.064498	0.0106107	0.296343	14.0087	2.45576	83.5355	17.3638	2.85654	79.7797	0.972419	1.0362	1.26206	29.7314	31.6816	38.587	6.72788e-23	1.03362e-13	4.52321e-70	1.09652e-64	1.842e-47	8.58972e-221
Protein Metabolism	Protein biosynthesis	tRNA aminoacylation, Val	69.5525	91.3398	43.4191	56.8457	107.439	27.3863	0.00931969	0.0109764	0.0059321	0.00676938	0.0106678	0.00353742	35.5331	41.8496	22.6173	32.2742	50.8605	16.8653	1.37674	1.02893	1.67696	33.722	25.2026	41.0754	0.39373	6.4971e-05	0.00145264	0.00234954	4.1461e-06	1.55212e-15
Virulence, Disease and Defense	Bacteriocins, ribosomally synthesized antibacterial peptides	Bacitracin Stress Response	58.0143	90.8728	115.91	432.424	335.03	482.399	0.00777364	0.0109202	0.0158361	0.0514945	0.0332655	0.0623103	22.5127	31.6254	45.8619	35.0135	22.6188	42.3677	0.150961	0.328275	0.254149	20.5841	44.7617	34.6542	0.853518	0.0270106	0.0341086	1.4368e-07	0.0448343	5.11668e-14
DNA Metabolism	no subcategory	DNA phosphorothioation	25.5772	86.238	32.2245	148.297	386.301	95.9663	0.00342722	0.0103633	0.00440266	0.0176597	0.0383562	0.0123957	18.838	56.9625	24.1995	25.8138	56.0668	18.1193	0.19407	0.270185	0.355175	23.6836	32.9723	43.3441	5.17889e-07	0.655607	9.59395e-06	5.65117e-09	0.00828949	2.0619e-18
Regulation and Cell signaling	no subcategory	cAMP signaling in bacteria	20.1362	82.0978	43.8663	180.242	275.104	169.378	0.00269815	0.00986575	0.0059932	0.0214638	0.0273154	0.0218782	14.5397	53.1643	32.296	30.3773	38.6589	30.9638	0.125707	0.36118	0.273935	16.5225	47.4723	36.0051	0.00256676	0.0801813	0.31649	0.175881	0.844897	0.269833
Cofactors, Vitamins, Prosthetic Groups, Pigments	no subcategory	Thiamin biosynthesis	27.4399	82.0013	36.8343	118.161	130.728	102.306	0.00367681	0.00985415	0.00503247	0.014071	0.0129802	0.0132146	19.8067	53.0837	27.1096	34.9454	32.2362	32.8184	0.261304	0.759171	0.380827	18.6472	54.1761	27.1766	0.00655641	0.91266	0.0097753	0.427866	0.298883	0.745868
Virulence, Disease and Defense	Resistance to antibiotics and toxic compounds	Cadmium resistance	26.2244	77.5415	52.3114	229.882	582.088	161.001	0.00351394	0.00931822	0.007147	0.0273751	0.0577961	0.0207961	17.588	46.6397	35.7723	25.8335	54.5415	19.625	0.128363	0.161226	0.343671	20.2702	25.4597	54.2701	0.0462476	0.156092	0.677424	3.55889e-07	0.0928055	2.42263e-12
Carbohydrates	Monosaccharides	Xylose utilization	82.4449	74.5558	168.741	152.76	156.292	205.728	0.0110472	0.00895942	0.0230541	0.0181912	0.0155184	0.0265734	25.6549	20.8065	53.5386	30.1763	25.7426	44.081	0.607283	0.577341	0.867565	29.592	28.1329	42.2751	1.70413e-05	1.49109e-05	1.69127e-19	0.0534415	0.000557296	1.3869e-08
Membrane Transport	Protein and nucleoprotein secretion system, Type IV	Type IV pilus	56.1437	73.4067	52.9195	249.756	219.534	214.686	0.00752298	0.00882134	0.00723009	0.0297418	0.0217977	0.0277305	31.9116	37.4191	30.6692	37.5196	27.4981	34.9823	0.252943	0.404691	0.260727	27.5429	44.0666	28.3905	0.473023	0.168231	0.480655	0.00273553	0.474296	0.0285345
RNA Metabolism	RNA processing and modification	RNA processing and degradation, bacterial	31.4804	67.0612	48.7349	49.8074	76.7296	48.1448	0.00421822	0.00805879	0.00665837	0.00593123	0.00761857	0.00621875	22.2769	42.5595	35.1636	30.0034	38.5388	31.4578	0.711187	1.05778	1.07069	25.0448	37.2503	37.7049	0.0903803	0.248739	0.680433	0.0193048	0.529554	0.107027
DNA Metabolism	DNA repair	ATP-dependent Nuclease	31.5247	64.6803	57.3749	88.6456	176.411	91.2114	0.00422415	0.00777268	0.0078388	0.0105562	0.017516	0.0117816	21.2958	39.1854	39.5188	26.4873	43.9507	29.5619	0.400158	0.443746	0.665345	26.5137	29.4018	44.0845	0.106201	0.0428897	0.648181	2.92436e-06	0.273517	0.000587833
RNA Metabolism	RNA processing and modification	16S rRNA modification within P site of ribosome	39.6953	60.8908	21.1901	53.1841	72.1617	36.0169	0.00531897	0.00731729	0.00289509	0.00633334	0.00716501	0.00465222	34.2467	47.113	18.6403	34.8933	39.4754	25.6312	0.839837	1.02125	0.622303	33.8181	41.1233	25.0586	0.984509	2.22987e-05	1.17403e-05	0.418117	0.00627801	0.000159235
Cell Wall and Capsule	Gram-Positive cell wall components	Polyglycerolphosphate lipoteichoic acid biosynthesis	49.5549	58.5994	77.3021	127.052	112.79	149.947	0.00664012	0.00704193	0.0105613	0.0151298	0.0111991	0.0193682	27.3894	29.0468	43.5638	33.1089	24.5071	42.384	0.438877	0.628797	0.545292	27.2093	38.9839	33.8068	0.293863	0.385642	0.0331167	0.0019335	0.0630671	1.58819e-07
Dormancy and Sporulation	no subcategory	Spore germination	27.1701	53.2861	41.2531	136.261	80.4187	109.141	0.00364066	0.00640342	0.00563617	0.0162265	0.00798486	0.0140975	23.2181	40.8375	35.9444	42.357	20.8434	36.7996	0.224365	0.801945	0.399801	15.7327	56.233	28.0343	0.940827	0.627474	0.653081	6.2754e-07	0.529554	1.97272e-05
DNA Metabolism	DNA replication	DNA topoisomerases, Type II, ATP-dependent	23.6457	50.8106	20.0051	52.9711	88.1526	26.0572	0.00316841	0.00610595	0.00273319	0.00630798	0.00875276	0.00336575	26.3868	50.8509	22.7623	34.2332	47.501	18.2658	0.502286	0.697602	0.812059	24.9652	34.673	40.3618	0.151977	0.298512	0.00639924	0.00259363	3.38376e-10	5.78367e-22
DNA Metabolism	DNA replication	DNA topoisomerases, Type I, ATP-independent	33.7486	50.0216	33.8514	84.9979	109.025	63.2218	0.00452214	0.00601113	0.00462493	0.0101218	0.0108252	0.0081662	29.833	39.6559	30.5111	34.7672	37.183	28.0498	0.446771	0.555292	0.56635	28.4856	35.4047	36.1097	0.890824	0.39467	0.453324	0.799926	0.0315008	0.00952447
Clustering-based subsystems	no subcategory	EC699-706	48.7146	49.5903	213.965	49.0949	30.4769	121.597	0.00652751	0.0059593	0.0292328	0.00584639	0.00302609	0.0157064	15.6462	14.2842	70.0697	23.7862	12.3117	63.902	1.1165	1.96931	1.8612	22.5692	39.808	37.6227	0.0158153	7.96792e-11	1.13639e-20	2.97117e-11	6.66646e-21	1.67916e-60
Protein Metabolism	Protein processing and modification	Ribosomal protein S12p Asp methylthiotransferase	32.0163	49.2417	19.8931	84.5679	114.954	60.8855	0.00429003	0.00591741	0.00271789	0.0100706	0.011414	0.00786443	33.1909	45.7815	21.0276	34.3134	38.8904	26.7962	0.425994	0.518436	0.345592	33.0222	40.1881	26.7896	0.989773	0.000335632	0.00018466	0.41505	0.0316997	0.00149257
Protein Metabolism	Protein biosynthesis	tRNA aminoacylation, Trp	18.4891	48.2726	9.57081	27.8866	93.9558	9.06787	0.00247745	0.00580096	0.0013076	0.00332083	0.00932897	0.00117128	25.8445	60.5148	13.6408	24.0273	67.4982	8.47456	0.746035	0.621821	1.11639	30.0306	25.0305	44.9389	0.0778693	0.00655029	1.14973e-06	1.36722e-09	5.8174e-09	2.29856e-33
Clustering-based subsystems	Cell Division	Bacterial cell division cluster	66.3471	48.0626	45.9905	293.296	351.176	330.622	0.00889019	0.00577571	0.00628342	0.0349267	0.0348687	0.0427056	42.4366	27.5699	29.9934	31.0457	30.9941	37.9602	0.254538	0.165642	0.147133	44.8673	29.1976	25.9351	0.00391125	0.0539185	0.463419	0.585894	0.00421028	0.000275195
Nucleosides and Nucleotides	Pyrimidines	Pyrimidine utilization	86.2803	44.4245	90.0336	122.318	71.9121	80.9006	0.0115611	0.00533853	0.0123008	0.0145661	0.00714023	0.0104497	39.5924	18.2823	42.1253	45.2981	22.205	32.497	0.793704	0.747669	1.17714	29.1963	27.5029	43.3008	1.33865e-18	0.343526	3.19757e-14	9.57139e-21	0.000299573	7.32154e-08
Membrane Transport	ABC transporters	ABC transporter dipeptide (TC 3.A.1.5.2)	30.1138	40.7335	28.9532	77.7512	58.5761	56.9657	0.00403511	0.00489498	0.0039557	0.00925887	0.00581609	0.00735812	31.3144	37.9874	30.6982	41.2733	25.9264	32.8003	0.43581	0.841627	0.537597	24.0111	46.3698	29.6191	0.79954	0.208975	0.310096	0.00511753	0.157077	0.216825
DNA Metabolism	DNA recombination	RuvABC plus a hypothetical	41.9976	39.6189	34.9883	232.897	234.108	125.278	0.00562748	0.00476103	0.00478025	0.0277342	0.0232448	0.0161819	37.0991	31.3871	31.5138	41.2951	34.6107	24.0942	0.202908	0.204821	0.295408	28.8575	29.1296	42.0129	0.0205054	0.201033	0.407582	0.0109698	7.50372e-09	0.000959315
RNA Metabolism	RNA processing and modification	Ribonuclease H	27.9913	37.1894	18.8977	85.3226	146.343	53.8295	0.0037507	0.00446907	0.00258189	0.0101605	0.0145306	0.00695303	34.7233	41.3739	23.9027	32.1087	45.9187	21.9726	0.369145	0.307563	0.371333	35.2224	29.3465	35.4312	0.689878	0.0654371	0.138185	0.0248137	0.0150656	7.56264e-07
Metabolism of Aromatic Compounds	Metabolism of central aromatic intermediates	Salicylate and gentisate catabolism	41.0911	36.4909	73.5777	131.719	135.089	121.828	0.00550601	0.00438514	0.0100525	0.0156855	0.0134131	0.0157362	27.6078	21.9876	50.4045	34.9851	29.9168	35.0981	0.351025	0.326929	0.638815	26.6581	24.8281	48.5138	0.00129193	0.0341976	9.66574e-09	0.00448888	0.903502	0.00240648
Protein Metabolism	Protein processing and modification	Lipoprotein Biosynthesis	32.7712	35.5707	66.3848	145.365	138.01	94.6945	0.00439118	0.00427455	0.00906978	0.0173106	0.0137032	0.0122315	24.7592	24.1017	51.1391	40.0289	31.6872	28.284	0.25367	0.311938	0.741512	19.4068	23.8645	56.7287	0.397122	0.137566	0.00881533	0.118184	0.0187637	0.391301
Cell Wall and Capsule	Gram-Negative cell wall components	Peptidoglycan lipid II flippase	12.5164	35.3196	19.4994	81.5552	208.317	76.9655	0.00167714	0.00424439	0.0026641	0.00971186	0.020684	0.00994145	19.5343	49.4359	31.0297	24.0766	51.2776	24.6458	0.17269	0.205201	0.267979	26.7376	31.7713	41.4911	0.0193636	0.385478	0.200248	4.91264e-15	0.723905	1.27402e-13
DNA Metabolism	DNA replication	DNA replication strays	5.52449	34.1089	4.30181	25.983	54.4363	14.7882	0.000740255	0.0040989	0.000587732	0.00309414	0.00540504	0.00191015	13.6405	75.5295	10.83	29.7247	51.925	18.3503	0.239244	0.758346	0.307689	18.3289	58.0984	23.5727	0.00608281	0.486894	0.000227771	0.00222368	0.0111419	4.44239e-09
Clustering-based subsystems	DNA metabolism	Rad50-Mre11 DNA repair cluster	33.3977	33.6263	42.6243	90.7451	101.91	72.5046	0.00447513	0.00404089	0.00582351	0.0108062	0.0101188	0.00936524	31.2083	28.1801	40.6116	35.6756	33.4061	30.9183	0.414125	0.399345	0.621822	28.853	27.8233	43.3237	0.001819	0.939397	0.00238271	0.0332809	0.928971	0.0236487
Phages, Prophages, Transposable elements, Plasmids	Pathogenicity islands	Listeria Pathogenicity Island LIPI-1 extended	21.202	32.4415	62.3866	71.775	82.7347	97.2398	0.00284097	0.00389852	0.00852352	0.00854721	0.00821482	0.0125602	18.6134	25.5423	55.8443	29.1492	28.0157	42.8351	0.332385	0.474571	0.678612	22.3743	31.9454	45.6803	0.989773	1.56139e-06	4.92342e-07	0.622311	0.00921134	0.000928067
Respiration	Electron donating reactions	Succinate dehydrogenase	396.363	32.2852	96.0207	109.931	17.0863	29.4568	0.0531107	0.00387973	0.0131188	0.0130909	0.00169652	0.00380486	75.7543	5.53384	18.7119	70.4104	9.12485	20.4647	4.05707	2.28688	3.4479	41.4331	23.3549	35.2119	1.79438e-72	9.06606e-22	8.49523e-16	1.62115e-103	1.05414e-34	6.80184e-18
Membrane Transport	ABC transporters	ABC transporter oligopeptide (TC 3.A.1.5.1)	76.3537	30.2648	63.4484	209.077	75.5184	125.52	0.010231	0.00363695	0.00866859	0.0248975	0.0074983	0.0162131	45.3974	16.138	38.4646	51.2201	15.4258	33.3542	0.410925	0.485036	0.534665	28.7234	33.9037	37.3728	3.70635e-40	0.00927149	1.50641e-24	3.04769e-27	0.000822072	6.96311e-13
Virulence, Disease and Defense	Resistance to antibiotics and toxic compounds	Multidrug Resistance Efflux Pumps	24.0277	29.2438	46.5147	151.927	111.007	226.878	0.0032196	0.00351425	0.00635504	0.0180919	0.011022	0.0293054	24.598	26.8491	48.5529	30.9691	18.867	50.1639	0.177958	0.31884	0.216856	24.9362	44.6772	30.3867	0.549733	0.184029	0.0312746	6.54004e-05	0.000393942	3.694e-15
Fatty Acids, Lipids, and Isoprenoids	Isoprenoids	Isoprenoinds for Quinones	15.7109	27.2545	21.9627	99.0954	203.516	75.261	0.00210518	0.00327519	0.00300064	0.0118006	0.0202074	0.00972128	25.1185	39.0787	35.8029	28.279	48.4249	23.2961	0.178396	0.162079	0.308668	27.4818	24.9682	47.55	0.68331	0.641598	0.944817	8.08076e-06	0.152352	1.25277e-09
Amino Acids and Derivatives	Lysine, threonine, methionine, and cysteine	Threonine degradation	158.53	26.9757	44.7255	78.5531	18.19	17.8182	0.0212423	0.00324169	0.0061106	0.00935437	0.0018061	0.00230153	69.4315	10.5956	19.9728	69.4872	13.4163	17.0965	2.27084	1.79485	2.65501	33.7887	26.7063	39.505	4.63651e-20	7.63939e-09	0.00254646	1.96601e-33	1.3982e-21	0.0482339
DNA Metabolism	DNA repair	DNA repair, bacterial RecFOR pathway	31.1876	26.884	40.8983	123.782	133.709	126.009	0.00417899	0.00323067	0.0055877	0.0147404	0.0132761	0.0162763	32.1526	24.8564	42.9911	33.2794	29.9734	36.7471	0.283505	0.243345	0.343302	32.5811	27.9658	39.4531	0.0166303	0.275353	0.000161686	0.00361929	0.101156	1.42946e-06
Clustering-based subsystems	no subcategory	DNA replication cluster 1	12.3371	26.7916	18.5269	132.896	269.184	104.905	0.00165311	0.00321956	0.00253123	0.0158257	0.0267276	0.0135503	22.3276	43.4846	34.1878	28.208	47.6397	24.1523	0.104458	0.120458	0.186803	25.3711	29.2575	45.3714		0.758053	0.847561	0.000934318	0.421794	1.85829e-05
Clustering-based subsystems	no subcategory	An Fe-S oxireductase coupled with a methyltransferase	12.7462	26.277	22.0504	63.2565	93.832	48.4959	0.00170793	0.00315773	0.00301262	0.00753279	0.00931668	0.00626409	21.6789	40.0815	38.2396	32.5904	40.3083	27.1014	0.226732	0.338933	0.480935	21.6637	32.3842	45.9521	0.453977	0.546338	0.944903	0.0854078	0.0430996	7.66141e-05
Nucleosides and Nucleotides	Purines	Xanthine dehydrogenase subunits	21.7443	25.8822	24.3546	106.451	156.126	120.063	0.00291363	0.00311028	0.00332744	0.0126766	0.0155019	0.0155083	31.1573	33.2603	35.5824	29.017	35.4842	35.4988	0.229843	0.200639	0.214559	35.6323	31.1048	33.2628	0.29643	0.80093	0.461438	0.17894	0.0883622	0.655751
Cell Division and Cell Cycle	no subcategory	YgjD and YeaZ	15.5973	22.734	12.5446	253.683	265.654	181.568	0.00208996	0.00273196	0.0017139	0.0302094	0.0263771	0.0234526	31.977	41.7998	26.2232	37.7433	32.9553	29.3015	0.0691823	0.103573	0.0730792	28.1418	42.1312	29.727	0.912564	0.385478	0.433189	0.0400567	0.00751549	0.482805
Phages, Prophages, Transposable elements, Plasmids	Phages, Prophages	Phage tail proteins	5.66376	22.6987	4.65472	15.044	23.4792	6.81533	0.000758916	0.00272772	0.000635947	0.00179149	0.00233127	0.00088032	18.4088	66.1653	15.426	35.8077	46.5968	17.5956	0.423624	1.17005	0.722404	18.2905	50.5187	31.1908	0.291707	0.145164	0.0048155	0.911575	0.00569436	0.00493017
Fatty Acids, Lipids, and Isoprenoids	Phospholipids	Cardiolipin synthesis	21.2948	21.9816	29.5109	138.079	111.071	112.459	0.0028534	0.00264154	0.0040319	0.0164429	0.0110284	0.014526	29.9511	27.7274	42.3215	39.1524	26.2597	34.588	0.173534	0.239523	0.277564	25.1272	34.6823	40.1906	0.0992449	0.627474	0.0201746	2.34249e-05	0.396307	0.00112659
Clustering-based subsystems	Hypothetical associated with RecF	Hypothetical Coupled to RecF	7.93003	20.7941	18.2303	64.2203	85.8744	64.1149	0.00106259	0.00249885	0.0024907	0.00764757	0.00852656	0.00828157	17.5572	41.2887	41.1541	31.2711	34.8653	33.8635	0.138944	0.293066	0.300752	18.9617	39.9947	41.0436		0.562774	0.944903	0.786158	0.713293	0.91134
Carbohydrates	Monosaccharides	L-rhamnose utilization	38.0448	20.599	55.8781	182.071	70.8995	234.426	0.00509781	0.0024754	0.00763431	0.0216816	0.00703969	0.0302803	33.5217	16.2775	50.2009	36.7475	11.9314	51.3212	0.235122	0.351634	0.252121	28.0281	41.9173	30.0546	9.14932e-05	0.359324	3.26647e-07	5.35389e-16	0.0256511	1.62958e-26
RNA Metabolism	RNA processing and modification	ATP-dependent RNA helicases, bacterial	10.3217	19.8888	12.4945	42.48	48.0392	23.948	0.00138306	0.00239005	0.00170705	0.00505866	0.00476986	0.0030933	25.2376	43.6128	31.1496	39.1482	36.9132	23.9386	0.273404	0.501073	0.551854	20.6136	37.7789	41.6075	0.674819	0.983595	0.677279	0.307445	3.24844e-05	0.0010839
DNA Metabolism	DNA repair	DNA repair, bacterial RecBCD pathway	12.9233	16.1446	15.7054	47.096	57.8551	38.8885	0.00173166	0.00194011	0.00214574	0.00560835	0.00574449	0.00502313	29.7663	33.3495	36.8842	34.2474	35.0788	30.6738	0.308765	0.337734	0.427173	28.7578	31.456	39.7862	0.322697	0.996048	0.326154	0.90195	0.482607	0.51888
Dormancy and Sporulation	Spore DNA protection	Small acid-soluble spore proteins	38.8415	14.0288	31.8466	92.3184	46.7257	79.5158	0.00520457	0.00168585	0.00435101	0.0109936	0.00463945	0.0102709	46.2981	14.9968	38.7051	42.4399	17.9102	39.6499	0.473419	0.363373	0.423627	37.5604	28.8296	33.61		0.503408	0.00432348	9.16859e-07	0.434463	7.12642e-05
Phages, Prophages, Transposable elements, Plasmids	Phages, Prophages	Phage introns	24.7509	14.0151	47.9563	18.3091	38.388	23.6679	0.0033165	0.00168421	0.006552	0.00218031	0.00381158	0.00305713	28.7076	14.5785	56.7139	24.0944	42.1215	33.7841	1.52112	0.441866	2.14319	37.0447	10.761	52.1943	0.00675046	0.260743	3.62791e-05	0.0111271	0.104533	0.451073
Miscellaneous	no subcategory	Bacillus subtilis scratch - gjo	7.15574	13.9714	7.64662	30.7691	51.8615	29.558	0.000958835	0.00167895	0.00104471	0.00366409	0.00514939	0.00381794	26.0376	45.5927	28.3697	29.0077	40.7665	30.2258	0.261684	0.326048	0.273633	30.3802	37.8525	31.7673	0.406198	0.74629	0.211554	0.0267418	0.711471	0.0801707
DNA Metabolism	no subcategory	YcfH	5.28745	13.7216	7.55112	29.5658	47.7134	25.2295	0.000708492	0.00164894	0.00103167	0.0035208	0.00473751	0.00325883	20.905	48.6542	30.4407	30.5701	41.1344	28.2955	0.201231	0.34806	0.316576	23.2404	40.1979	36.5617		0.757053	0.463419	0.174332	0.772492	0.0903341
DNA Metabolism	DNA repair	DNA repair, bacterial UvrD and related helicases	2.27833	13.5967	2.36471	24.2063	22.2241	16.0862	0.000305285	0.00163392	0.000323077	0.00288257	0.00220665	0.00207782	13.4945	72.2244	14.281	40.2198	30.7889	28.9913	0.105907	0.740453	0.155489	10.5712	73.9086	15.5202	0.000660407	0.770222	0.000119835	0.0125361	0.0173858	0.974028
Amino Acids and Derivatives	Arginine; urea cycle, polyamines	Putrescine utilization pathways	12.5099	11.1328	28.8978	27.3575	47.3138	29.0803	0.00167626	0.00133784	0.00394814	0.00325783	0.00469784	0.00375623	24.0764	19.2156	56.708	27.8164	40.1117	32.0719	0.514533	0.284777	1.05109	27.8066	15.39	56.8034	0.0712338	0.0378252	2.00466e-05	0.0534415	0.384318	0.357496
Phosphorus Metabolism	no subcategory	High affinity phosphate transporter and control of PHO regulon	33.2874	10.7322	90.1679	95.6519	28.0513	173.997	0.00446034	0.0012897	0.0123191	0.0113905	0.00278525	0.0224748	24.6848	7.13755	68.1776	31.0787	7.59946	61.3218	0.391583	0.463045	0.54813	27.9152	33.0096	39.0752	2.60408e-07	0.0188198	3.29858e-15	1.08006e-11	0.00215804	1.95113e-24
Cell Wall and Capsule	no subcategory	Recycling of Peptidoglycan Amino Acids	7.77144	10.2489	17.9703	16.5804	24.4292	16.965	0.00104134	0.00123162	0.00245518	0.00197444	0.0024256	0.00219133	22.0243	26.0487	51.927	29.955	36.7996	33.2454	0.527407	0.507758	1.1204	24.4672	23.5556	51.9772	0.653096	0.0637489	0.0101278	0.38217	0.562444	0.816256
Protein Metabolism	Protein folding	Periplasmic disulfide interchange	11.2762	10.2072	21.8632	87.0646	121.772	79.0754	0.00151096	0.00122661	0.00298704	0.0103679	0.0120909	0.010214	26.3941	21.4269	52.179	31.7326	37.006	31.2614	0.145734	0.101448	0.292447	27.0063	18.7997	54.194	0.0865831	0.165123	0.000620313	0.405257	0.974147	0.42484
Stress Response	Oxidative stress	CoA disulfide thiol-disulfide redox system	4.12071	9.55908	49.2861	6.93195	11.9647	21.6028	0.000552155	0.00114872	0.00673368	0.000825479	0.00118799	0.00279038	6.54634	13.6192	79.8344	17.1837	24.73	58.0863	0.66889	0.966943	2.41318	16.5198	23.881	59.5992	0.437311	2.00646e-06	5.87919e-05	0.623611	0.0587997	0.146163
Dormancy and Sporulation	no subcategory	Sporulation Cluster III A	5.15002	7.54677	1.84904	42.7608	8.19557	9.50164	0.000690078	0.000906901	0.000252624	0.0050921	0.000813747	0.0012273	37.3095	49.0322	13.6583	71.3864	11.408	17.2056	0.135519	1.11448	0.205837	9.30872	76.5525	14.1388		0.020806	0.0223736	2.60699e-08	1.63406e-05	0.349376
RNA Metabolism	Transcription	Transcription initiation, bacterial sigma factors	4.22076	5.8927	8.20692	80.8373	44.4476	101.877	0.000565561	0.00070813	0.00112127	0.00962638	0.00441325	0.0131591	23.6147	29.5676	46.8178	35.3927	16.2259	48.3814	0.0587511	0.160455	0.085208	19.2997	52.7095	27.9908	2.91788e-96	0.157519	1.05498e-112	5.35629e-27	8.96859e-07	9.26999e-58
Membrane Transport	TRAP transporters	TRAP Transporter collection	19.771	4.4685	132.902	18.9033	4.7114	69.9137	0.00264921	0.000536982	0.0181576	0.00225107	0.0004678	0.00903059	12.4121	2.51587	85.072	19.1589	3.98146	76.8596	1.17687	1.14789	2.01068	27.1453	26.4769	46.3778	2.98919e-19	6.09401e-15	4.81432e-66	7.98027e-37	5.82646e-29	3.2263e-128
Stress Response	Oxidative stress	Glutathionylspermidine and Trypanothione	2.54464	3.98868	2.9902	27.1194	45.5896	20.6927	0.000340969	0.000479322	0.000408534	0.00322947	0.00452664	0.00267282	27.7476	39.0065	33.2459	30.9664	43.4046	25.6289	0.105581	0.105889	0.152847	28.9804	29.0651	41.9545	0.975279	0.974947	0.938072	0.0730634	0.362467	0.00386055
Membrane Transport	ABC transporters	ABC transporter tungstate (TC 3.A.1.6.2)	15.5103	3.68764	20.0314	134.302	76.9294	126.488	0.00207831	0.000443146	0.00273678	0.0159931	0.0076384	0.0163381	39.5249	8.42766	52.0475	40.0132	19.1105	40.8763	0.12995	0.0580155	0.167509	36.5568	16.3206	47.1226	0.00391125	0.975925	0.00269181	2.08379e-13	0.755977	9.70999e-15
Regulation and Cell signaling	Programmed Cell Death and Toxin-antitoxin Systems	Toxin-antitoxin replicon stabilization systems	6.469	2.50427	5.10588	22.4219	14.0947	18.5062	0.000866815	0.00030094	0.000697587	0.00267008	0.00139948	0.0023904	46.4695	16.1332	37.3973	41.3327	21.6639	37.0034	0.32464	0.215037	0.291829	39.0425	25.8611	35.0964		0.451484	0.040024	2.45666e-06	0.572868	5.90863e-05
Cofactors, Vitamins, Prosthetic Groups, Pigments	Quinone cofactors	Menaquinone and Phylloquinone Biosynthesis	1.62286	2.47318	1.68951	11.7523	9.17912	5.65981	0.000217455	0.000297203	0.000230828	0.0013995	0.000911405	0.000731064	29.1696	39.867	30.9634	46.0064	29.961	24.0326	0.155381	0.326093	0.315742	19.4904	40.904	39.6056		0.883138	0.864904	0.0536833	0.0187637	0.573789
Membrane Transport	ABC transporters	ABC transporter alkylphosphonate (TC 3.A.1.9.1)	2.83527	1.99706	14.0784	70.371	35.6857	100.76	0.000379912	0.000239988	0.00192345	0.00838001	0.00354327	0.013015	14.9375	9.43591	75.6266	33.6031	14.2082	52.1887	0.0453355	0.0677307	0.147788	17.3797	25.965	56.6553		0.0152862	4.27403e-05	8.15615e-12	0.00105095	2.60955e-25
Stress Response	Osmotic stress	Synthesis of osmoregulated periplasmic glucans	0.723591	1.9796	1.22005	11.5477	9.37241	8.45514	9.69577e-05	0.00023789	0.000166688	0.00137514	0.000930597	0.00109213	19.3322	47.4323	33.2355	40.4707	27.3877	32.1416	0.0705074	0.255631	0.152627	14.7269	53.3939	31.8792	0.138229	0.465485	0.534806	0.00110261	0.139532	0.106783
Virulence, Disease and Defense	Resistance to antibiotics and toxic compounds	Zinc resistance	2.60357	1.78007	12.3948	10.9222	4.91807	41.6683	0.000348866	0.000213912	0.00169343	0.00130065	0.00048832	0.0053822	15.4625	9.48105	75.0565	18.1372	6.8095	75.0533	0.268225	0.438057	0.314635	26.2729	42.9082	30.8189	0.0783357	0.00279905	2.69893e-07	1.67894e-06	1.34246e-11	8.93645e-33
Stress Response	Osmotic stress	Choline and Betaine Uptake and Betaine Biosynthesis	4.89383	1.19755	13.1608	30.4569	13.8104	45.3723	0.00065575	0.00014391	0.00179808	0.00362691	0.00137125	0.00586063	25.2431	5.53983	69.2171	33.4007	12.628	53.9713	0.180801	0.104948	0.306807	30.5121	17.7111	51.7768		0.564618	0.046571	4.19759e-11	0.00214828	2.27503e-23
Membrane Transport	Protein secretion system, Type II	Widespread colonization island	1.04603	1.17239	1.72151	28.8193	6.1269	11.0589	0.000140163	0.000140887	0.0002352	0.00343189	0.000608347	0.00142846	27.1503	27.2904	45.5593	62.7552	11.1242	26.1206	0.0408414	0.23159	0.164653	9.34407	52.9851	37.6708		0.465485	0.463419	2.20463e-11	0.000846293	0.00197894
Phages, Prophages, Transposable elements, Plasmids	Phages, Prophages	Phage replication	0.312566	0.493792	0.118619	2.59758	0.56464	0.232718	4.18823e-05	5.93393e-05	1.62062e-05	0.000309329	5.60637e-05	3.00596e-05	35.6664	50.5326	13.801	78.2216	14.1771	7.60132	0.135397	1.05843	0.539135	7.81306	61.0763	31.1107		0.74629	0.692542	0.000543551	5.15987e-05	0.397295
Dormancy and Sporulation	no subcategory	Spore Core Dehydration	0	0.413951	0	9.23723	1.51622	1.4862	0	4.97448e-05	0	0.0011	0.000150547	0.000191969	0	100	0	76.2557	10.4364	13.3079	1e-07	0.330426	1e-07	0	100	0		1	0.353887	5.93147e-06	0.000430384	0.510138
Virulence, Disease and Defense	Resistance to antibiotics and toxic compounds	Resistance to chromium compounds	6.81217	0.321248	5.25476	13.585	2.95826	3.59654	0.000912798	3.86045e-05	0.000717928	0.00161775	0.000293729	0.000464557	54.6805	2.31258	43.0069	68.0861	12.3622	19.5518	0.56424	0.131429	1.5454	25.1772	5.86456	68.9582		0.760702	0.0336918	8.59753e-10	7.3203e-05	0.10203
Phages, Prophages, Transposable elements, Plasmids	Phages, Prophages	Phage tail fiber proteins	0.612167	0.197489	0.114095	4.12387	0.721234	6.51865	8.20274e-05	2.37324e-05	1.55881e-05	0.000491084	7.16121e-05	0.000841999	67.5969	19.5573	12.8458	34.9602	5.09805	59.9418	0.167033	0.331402	0.0185133	32.3114	64.1073	3.58126		0.520143	0.944903	7.76447e-08	0.152352	3.02645e-12
Nucleosides and Nucleotides	no subcategory	Hydantoin metabolism	0.309358	0.0421151	0.885827	4.05782	0.412219	1.98525	4.14524e-05	5.061e-06	0.000121026	0.000483219	4.09296e-05	0.00025643	24.742	3.02079	72.2372	61.9053	5.2435	32.8512	0.085784	0.123651	0.471964	12.5894	18.1467	69.2639		0.592096	0.0697142	2.7427e-10	0.152352	3.30513e-06
Amino Acids and Derivatives	Lysine, threonine, methionine, and cysteine	Lysine degradation	221.663	0	2.15252	337.335	8.75312	12.0908	0.0297018	0	0.000294087	0.040171	0.000869106	0.00156174	99.0196	0	0.980424	94.294	2.04007	3.66589	0.739383	1e-07	0.188307	79.7015	0	20.2985	9.84503e-102	9.28123e-83	1.67665e-24	7.54481e-149	7.80011e-95	8.14353e-05
Miscellaneous	no subcategory	DedA family of inner membrane proteins	0.573388	0	1.22202	8.4476	1.01078	1.97671	7.68313e-05	0	0.000166958	0.00100597	0.000100362	0.000255327	31.5155	0	68.4845	73.8782	7.37054	18.7512	0.0763754	1e-07	0.653896	10.4585	0	89.5415		0.80093	0.310096	4.85294e-10	0.000791715	0.0140355
Clustering-based subsystems	Clustering-based subsystems	Sporulation-related Hypotheticals	0.760165	0	0.638499	18.2886	4.08028	4.72961	0.000101858	0	8.72345e-05	0.00217787	0.000405135	0.000610912	53.8669	0	46.1331	68.188	12.6846	19.1274	0.0467698	1e-07	0.142794	24.6724	0	75.3276		0.865821	0.437268	5.60595e-06	0.00177339	0.251749
