# Supplementary material for: Optimization of carbon and energy utilization through differential translational efficiency
Source: Nat Commun. 2018 Oct 26;9:4474. doi: 10.1038/s41467-018-06993-6 (PMC6203783; doi:10.1038/s41467-018-06993-6)
Supplement: Supplementary file 5 — Supplementary Data 2 [file 41467_2018_6993_MOESM5_ESM.xls]

## Sheet: Sheet1
Supplementary Data 2. Merged database specifying genetic features and their coordinates on the genome, Ribo-seq (RPKM), RNA-seq (FPKM) and TE values, and DESeq2 expression fold change and adjusted P values (Padj).
Gene IDs		Molecular features												Gene expression data									Differential translation and transcription data
Gene ID	Old gene ID	Start	Stop	Product	Strand	RBS ΔG	RBS sequence	RBS distance	RBS start	RBS end	CAI	URR sequence	URR AU %	CO Ribo-seq	Fructose Ribo-seq	H2:CO2 Ribo-seq	CO RNA-seq	Fructose RNA-seq	H2:CO2 RNA-seq	CO TE	Fruc TE	H2:CO2 TE	FoldChange Fructose/ CO Ribo-seq	Padj Fructose/ CO Ribo-seq	FoldChange CO/ H2:CO2 Ribo-seq	Padj CO/ H2:CO2 Ribo-seq	FoldChange Fructose/ H2:CO2 Ribo-seq	Padj Fructose/ H2:CO2 Ribo-seq	FoldChange Fructose/ CO RNA-seq	Padj Fructose/ CO RNA-seq	FoldChange CO/ H2:CO2 RNA-seq	Padj CO/ H2:CO2 RNA-seq	FoldChange Fructose/ H2:CO2 RNA-seq	Padj Fructose/ H2:CO2 RNA-seq
CLJU_RS00005	CLJU_c00010	101	1453	chromosomal replication initiator protein DnaA	plus	-9.3	GACTGGAGGA	12	85	94	0.156674	AATTATTTTTCTAAGAC	82	30.9075	54.2839	56.2555	302.167	301.233	446.001	0.102286	0.180206	0.126133
CLJU_RS00010	CLJU_c00020	1710	2813	DNA polymerase III subunit beta	plus	-10.9	TAAAGGAGGA	12	1694	1703	0.133354	TTCTACATTGTGAATAA	76	5.99972	33.5635	5.76811	25.8793	35.1115	31.7427	0.231835	0.955911	0.181714	4.2949	0.000187053			5.65204	4.59666e-05
CLJU_RS00015	CLJU_c00030	2841	3047	RNA-binding protein	plus	-6.4	AAATTGGAGA	15	2822	2831	0.146663	AATTAAAAATAAAAAAA	100	7.93003	20.7941	18.2303	64.2203	85.8744	64.1149	0.123482	0.242146	0.284338
CLJU_RS00020	CLJU_c00040	3117	4217	DNA recombination protein RecF	plus	-3.7	TAAATAGGTG	13	3100	3109	0.134429	TTGTGATATAATTATAA	88	5.88406	10.8313	5.33764	109.501	185.041	82.6915	0.0537352	0.0585347	0.0645488											2.19169	9.04998e-06
CLJU_RS00025	CLJU_c00050	4236	4499	hypothetical protein	plus	-8	TGAAAGGAGA	11	4221	4230	0.158206	ATAGAATTTAATTTTGA	88	12.3371	26.7916	18.5269	132.896	269.184	104.905	0.092833	0.0995289	0.176607							2.39541	3.32829e-07			2.51307	9.16704e-07
CLJU_RS00030	CLJU_c00060	4517	6430	DNA gyrase subunit B	plus	-10.2	AATAGGAGGA	13	4500	4509	0.160079	GTTACGAACTCTAAAAT	71	85.9977	150.987	86.8536	122.308	220.417	111.061	0.703125	0.685005	0.782037							2.10217	1.46459e-06
CLJU_RS00035	CLJU_c00070	6448	8919	DNA gyrase subunit A	plus	-7.7	TAGAGAGGTG	12	6432	6441	0.140927	CTTAGATATATAAGTAG	76	70.0536	133.963	96.6358	149.893	262.306	140.125	0.467356	0.510711	0.689639							2.04681	3.56702e-06
CLJU_RS00060	CLJU_c00120	14599	15102	HD family phosphohydrolase	plus	-9.3	AGTTGGAGGA	14	14581	14590	0.126735	TTAAATAGTGTATTAGT	82	3.08148	8.36469	6.06237	15.4018	26.441	9.6753	0.200073	0.316353	0.626582							2.05346	0.00194006			2.67676	0.000127611
CLJU_RS00065	CLJU_c00130	15222	15737	transcriptional regulator	plus	-10	AGTGGAGGTT	9	15209	15218	0.15848	TGTATAAGTGTATAAGT	76	25.0698	12.6212	24.8074	158.674	116.13	152.53	0.157995	0.108682	0.162639	0.386131	0.0377111
CLJU_RS00070	CLJU_c00140	15783	18500	membrane protein	plus	-7.6	AGAGGTGGTT	11	15768	15777	0.128091	TTTATATTTATAAAAGA	94	111.997	32.2972	197.175	160.25	83.4475	164.115	0.698888	0.387036	1.20145	0.221292	1.48242e-09			0.159261	1.26937e-09					0.497929	0.000137955
CLJU_RS00075	CLJU_c00150	18576	19967	dehydrogenase	plus	-7.6	GAAGGGGAGA	11	18561	18570	0.137347	ATAAAGATTTCTTTGAA	82	74.6826	58.3774	156.176	200.253	144.095	288.144	0.372941	0.405131	0.542007					0.365846	0.00191139					0.489955	8.68928e-05
CLJU_RS00080	CLJU_c00160	19983	20333	hypothetical protein	plus	-8.4	AATTGGGGGA	13	19966	19975	0.143783	GTTTGATGAAATGTAAT	76	23.0772	14.3625	34.6834	280.208	230.755	376.785	0.0823573	0.0622412	0.0920509
CLJU_RS00085	CLJU_c00170	20707	21987	seryl-tRNA synthetase	plus	-10.5	TTAGGGAGGA	16	20687	20696	0.152722	AACTATATAGATGATTA	82	101.272	818.584	45.1621	90.06	899.929	31.08	1.1245	0.90961	1.45309	6.25204	0.00680057			17.7311	6.97131e-05	11.7401	0.000581592			28.4018	1.76503e-05
CLJU_RS00105	CLJU_c00210	22791	23966	tyrosine recombinase XerC	minus	-7.2	GAAAGGGGTA	15	23977	23986	0.175346	TTACTTTAAAATTTGTG	82	70.8114	33.9103	116.188	161.445	27.4814	199.743	0.438611	1.23394	0.58169	0.362313	0.000265836			0.282007	0.000288422	0.200207	1.08888e-23			0.134721	4.31949e-27
CLJU_RS00140	CLJU_c00270	27678	28085	hypothetical protein	plus	-5	AAAGAAGGAA	12	27662	27671	0.18106	AACTTTAATGTATGAAA	82	1.79154	1.4106	3.56562	5.87918	2.6411	5.20683	0.304727	0.534094	0.684796
CLJU_RS00145	CLJU_c00280	28156	28335	hypothetical protein	plus	-10.9	AAAAGGAGGA	13	28139	28148	0.140264	GCAATGTTTTAATTAAA	82	4.13464	3.45959	9.38096	18.8621	7.54504	18.5806	0.219204	0.458525	0.50488							0.474166	0.0238795			0.398002	0.0207091
CLJU_RS00155	CLJU_c00300	29659	30426	hypothetical protein	plus	-6.4	AAATTGGAGA	13	29642	29651	0.17974	AAGCATAAAAGTATAAA	82	1.10395	1.61123	1.34628	4.3398	1.60958	4.22661	0.254378	1.00103	0.318524							0.441127	0.0138109			0.373241	0.0146411
CLJU_RS00160	CLJU_c00310	30647	30898	hypothetical protein	plus	-11.5	TTAGGAGGTA	12	30631	30640	0.200264	AGTAAATATATAAATTA	94	3.94273	6.17219	13.1562	5.92217	3.68213	5.97934	0.665758	1.67625	2.20028
CLJU_RS00170	CLJU_c00330	31535	31783	hypothetical protein	plus	-10.2	GTTAGGAGGA	12	31519	31528	0.263932	GATATAAGATGATGGTT	71	54.8036	57.656	54.9567	49.2981	93.0728	65.3573	1.11168	0.619472	0.840866							2.22282	6.5966e-05
CLJU_RS00175	CLJU_c00340	31836	32198	hypothetical protein	plus	-9.4	AACAGGGGGA	16	31816	31825	0.147639	TATATATTAGCTAAAAC	82	1.61311	5.74211	2.97317	17.6165	27.1564	18.0771	0.0915681	0.211446	0.164471
CLJU_RS00180	CLJU_c00350	32430	33335	phage-like terminase	plus	-8.1	AAGAGAGGTA	12	32414	32423	0.20001	AAGGAGCGTACTTAAAG	59	0.421539	1.58775	1.45012	6.94827	1.50038	2.7622	0.0606682	1.05823	0.524987
CLJU_RS00185	CLJU_c00360	33507	34031	hypothetical protein	minus	-8	AGCAAGGAGA	13	34040	34049	0.160687	TATATATGATGTATAAA	88	1.52824	40.1498	4.21153	51.965	115.325	46.0576	0.029409	0.348146	0.0914405	20.2439	1.3152e-08			9.56078	5.22477e-05	2.61741	5.58002e-05			2.45424	0.00067312
CLJU_RS00200	CLJU_c00390	35488	36351	hypothetical protein	minus	-7	AGTAAGGGGA	13	36360	36369	0.184078	TTTTTATTTTATTATAG	94	11.4189	11.5774	11.7702	36.2059	40.9802	53.7621	0.315388	0.282512	0.218931
CLJU_RS00210	CLJU_c00410	41230	42066	hypothetical protein	plus	-8.4	GAATGGGGGA	13	41213	41222	0.175795	TGTATAATTGAAATGAA	82	4.22106	3.75321	4.89904	17.7511	16.1409	9.92752	0.237792	0.232529	0.493481
CLJU_RS00230	CLJU_c00470	46573	46773	DNA-binding protein	minus	-6.9	CTATGAGGTG	14	46783	46792	0.134035	AGAATATGTAAGTATTC	76	1.85126	0.278253	7.7679	11.821	19.466	12.1492	0.156608	0.0142943	0.639378
CLJU_RS00235	CLJU_c00480	47093	48508	transposase	plus	-12.2	AAAGGAGGTG	12	47077	47086	0.18326	CAATGTGATATTAAAAA	82	0.405925	1.60275	1.07873	4.63114	2.0157	1.20812	0.0876513	0.795136	0.892898
CLJU_RS00240	CLJU_c00500	49780	50085	hypothetical protein	plus	-8.1	AAGGAGTGTG	13	49763	49772	0.140224	GAAACATTATATAAAAG	82	122.34	521.98	215.542	96.586	315.225	153.48	1.26665	1.6559	1.40437	3.27243	1.43169e-05			2.36645	0.00731177	3.84825	6.56687e-16			2.01243	0.000214062
CLJU_RS00245	CLJU_c00510	50432	50986	hypothetical protein	plus	-10.3	AGCAGGAGGC	13	50415	50424	0.105979	ATTCTTCAGGCTTAAGC	59	17.9729	34.6819	40.1261	106.087	223.215	101.785	0.169418	0.155374	0.394225							2.53526	1.08531e-05			2.14873	0.000811443
CLJU_RS00250	CLJU_c00520	50997	51749	hypothetical protein	plus	-4.6	AAGTAAGGAT	12	50981	50990	0.15634	TAAACAAAATAATTAAG	88	4.9647	19.8244	14.4622	58.271	157.432	72.336	0.0852003	0.125924	0.199931	3.07228	0.0162453					3.22422	2.49282e-08			2.13299	0.00119282
CLJU_RS00255	CLJU_c00530	51770	52879	hypothetical protein	plus	-9.3	TATTGGAGGA	11	51755	51764	0.147204	ACAAAATAATTAGTTAT	88	43.8269	121.95	72.8318	64.5934	235.635	61.9711	0.678504	0.517539	1.17525	2.14577	0.00623088					4.33811	7.42588e-16			3.7261	1.7128e-11
CLJU_RS00260	CLJU_c00540	53405	54418	toxin Fic	plus	-3.3	ATGAAAGGTT	17	53384	53393	0.179771	CTATAAATTTATGAATG	82	23.4318	82.7527	39.8473	78.4673	111.283	114.71	0.298618	0.743625	0.347374	2.70711	0.000805635
CLJU_RS00265	CLJU_c00550	55060	55266	hypothetical protein	plus	-10	AATGGAGGTT	11	55045	55054	0.10545	TATATTAAATATAGAAT	94	1.09596	2.27971	1.70779	10.0341	9.40535	8.04749	0.109223	0.242384	0.212214
CLJU_RS00275	CLJU_c00570	55827	56501	S-isoprenylcysteine methyltransferase	plus	-11.5	TTAGGAGGTA	12	55811	55820	0.154703	ATTTTATAATATGATTA	94	0.393504	2.46956	2.14278	10.2061	3.36089	9.77575	0.0385559	0.734793	0.219193							0.388975	0.00025099			0.336571	0.000417843
CLJU_RS00280	CLJU_c00580	56651	57577	DNA-binding protein	plus	-6.7	TGGGGTGGTT	8	56639	56648	0.138786	TAAATAAATTAGATTGG	82	5.5084	30.4391	7.12966	4.22938	8.61665	2.98305	1.30241	3.53259	2.39006	4.22922	0.000516477			4.14325	0.00248728	2.44226	0.00109432			2.8277	0.000635999
CLJU_RS00285	CLJU_c00590	57690	58439	IclR family transcriptional regulator	minus	-5.6	AATGGTGGTT	14	58449	58458	0.179088	AAATTTTTATAAAACTT	94	4.58298	22.0199	6.30971	94.0004	135.1	125.506	0.0487549	0.16299	0.0502743	3.70717	0.010463			3.44075	0.0347947
CLJU_RS00290	CLJU_c00600	58896	59801	dihydrodipicolinate synthase	plus	-9.9	CTAAGGGGGA	14	58878	58887	0.210716	TAGTCTAATTGTTACTA	76	3.28373	2.20635	1.92005	5.29573	1.48028	1.70233	0.620071	1.4905	1.12789							0.32976	0.00102297	0.387449	0.0278732
CLJU_RS00295	CLJU_c00610	59867	61840	dehydratase	plus	-6.4	ATAGAGAGGA	15	59848	59857	0.208283	AATATTTTTAAATTATA	100	7.35006	3.54502	2.91942	7.74502	2.03564	2.98886	0.949004	1.74148	0.976768	0.369615	0.0409463					0.309328	1.68482e-07	0.464223	0.00487924
CLJU_RS00300	CLJU_c00620	61887	63236	gluconate permease	plus	-9.3	GTTAGGGGGA	13	61870	61879	0.161317	TAAAAACTAAAGAGGTT	76	7.35026	1.18122	2.8695	11.5225	2.68259	3.58357	0.637902	0.44033	0.800738	0.12093	0.000355776					0.275704	1.25965e-08	0.37634	0.000293204
CLJU_RS00310	CLJU_c00640	64432	65142	AraC family transcriptional regulator	plus	-8.9	AAATCGGAGG	6	64422	64431	0.172909	AGTCAATATATAAGAAA	82	11.1973	23.7034	13.3137	19.447	22.8418	10.0526	0.575786	1.03772	1.3244											2.22633	0.000603971
CLJU_RS00315	CLJU_c00650	65215	66039	hydrolase Cof	minus	-7.9	TTTAAGGAGA	12	66047	66056	0.152062	AAATGTTTAAATATCAA	88	255.268	386.211	362.791	2157.7	2670.84	2630.15	0.118306	0.144603	0.137936
CLJU_RS00320	CLJU_c00660	66068	66904	tagatose-bisphosphate aldolase	minus	-7.3	AATTAGGAGA	14	66914	66923	0.18581	TATTTAACTTATTTATT	94	205.281	404.226	653.977	2391.92	2636.1	2609.86	0.0858228	0.153342	0.250579			0.397936	0.014242
CLJU_RS00325	CLJU_c00670	66930	68363	hydroxyacid dehydrogenase/reductase-like protein	minus	-7.2	TAAAAGGAGC	13	68372	68381	0.203741	AACTTGAACATTTGCGA	65	2603.35	4703.69	2362.37	2484.17	2722.8	3044.14	1.04797	1.72752	0.776039
CLJU_RS00330	CLJU_c00680	68368	69261	2-hydroxy-3-oxopropionate reductase	minus	-9.8	AATTGGAGGG	13	69270	69279	0.203901	TTAAATAATAATAGATT	94	4234.79	2299.76	7220.41	2290.59	2375.18	3007.32	1.84878	0.968244	2.40095	0.415822	0.000315386			0.310541	8.33818e-05
CLJU_RS00340	CLJU_c00710	70572	71465	phosphatidylserine decarboxylase	minus	-7	TAAGGTAGGA	16	71477	71486	0.180188	TTTTATTTACAGCTTAT	82	3.04053	19.7664	9.07467	21.5703	81.3178	29.4425	0.140959	0.243076	0.308217	5.02678	0.000353554					4.47377	6.53607e-18			2.70474	1.38689e-07
CLJU_RS00345	CLJU_c00720	71653	72231	TetR family transcriptional regulator	plus	-6	TCTGGAGTGG	11	71638	71647	0.150235	TTATATAATAAAAATCT	94	10.3969	44.099	14.73	84.9285	501.329	59.9217	0.12242	0.087964	0.245821	3.22591	0.00593446			2.91799	0.0279036	6.92887	1.57044e-32			8.1933	2.87994e-33
CLJU_RS00365	CLJU_c00760	74528	74965	adenosine deaminase	plus	-4.7	TTTTTGGGGC	11	74513	74522	0.148474	AATAAATACTTAGATTT	88	11.3981	13.1791	47.0487	305.257	206.077	310.532	0.0373394	0.0639521	0.15151
CLJU_RS00375	CLJU_c00780	75164	75907	ABC transporter permease	minus	-7.9	AGGTGAGGTG	14	75917	75926	0.183578	CTTCTTCCCAATGCAAT	59	2.7666	5.28439	2.99146	10.9449	6.17413	5.17344	0.252775	0.855892	0.578233
CLJU_RS00380	CLJU_c00790	75918	76658	ABC transporter permease	minus	-10.3	TACAGGAGGA	13	76667	76676	0.204645	AATTTTTCTGAAATAGT	82	3.84595	1.84688	2.66843	10.9424	5.10582	5.92407	0.351471	0.361719	0.450438
CLJU_RS00385	CLJU_c00800	76651	77574	bacitracin ABC transporter ATP-binding protein	minus	-7.1	AAAGTGAGGA	12	77582	77591	0.259435	TTTCAATAACTTGTTTT	82	3.66564	7.58335	4.91514	6.7107	4.17961	3.76837	0.546238	1.81437	1.30431
CLJU_RS00390	CLJU_c00810	77732	78655	two-component system sensor histidine kinase	minus	-10.8	ATAAGGAGGC	15	78666	78675	0.196409	AACGATAGCCTACACCC	47	5.59638	4.0211	6.94233	25.9235	17.1724	27.436	0.21588	0.23416	0.253037
CLJU_RS00395	CLJU_c00820	78657	79358	two-component system response regulator	minus	-7.5	ACAGAGGGGA	7	79361	79370	0.24536	CTTTCCCCTCTGTGTTC	47	6.9275	8.4921	7.3521	37.0916	26.1364	34.4215	0.186768	0.324914	0.21359
CLJU_RS00400	CLJU_c00830	79351	79539	hypothetical protein	minus	-7.1	AAAGGACGGA	15	79550	79559	0.208093	GTTCATAATAATATTAT	88	2.7268	0.752541	4.31249	25.814	30.1793	20.3745	0.105633	0.0249356	0.211661
CLJU_RS00410	CLJU_c00850	80282	81943	DNA polymerase III subunit gamma/tau	plus	-8.1	AAGGAAGGTG	11	80267	80276	0.153921	GGTTATAATATATGAAG	76	28.5379	21.8545	38.1724	93.4201	72.8534	105.669	0.30548	0.299979	0.361244
CLJU_RS00415	CLJU_c00860	82025	82369	hypothetical protein	plus	-11.2	TTGAGGAGGA	14	82007	82016	0.213465	TATAAATTAGTTAATTG	88	882.761	2159.62	417.053	597.514	1138.61	486.011	1.47739	1.89671	0.858115			2.70202	0.0013374	5.07185	1.66109e-09	2.22152	4.43555e-07			2.2958	3.59765e-06
CLJU_RS00420	CLJU_c00870	82418	83014	recombinase RecR	plus	-6.9	AATTGAGGTG	11	82403	82412	0.146867	TTGATGGGGTTTTAAAT	71	15.2597	9.43031	14.6342	53.6061	70.3938	50.2415	0.284664	0.133965	0.291277
CLJU_RS00425	CLJU_c00880	83119	83406	hypothetical protein	plus	-10.2	TTTAGGAGGA	16	83099	83108	0.171689	AAAATAACATATAATTT	94	3.0043	2.49263	10.0285	61.3318	85.05	61.1287	0.0489844	0.0293078	0.164055
CLJU_RS00430	CLJU_c00890	83549	83806	sigma-K factor processing regulatory protein BOFA	plus	-0.9	AACAAGCGAT	6	83539	83548	0.0840121	ATAAGCAATATGTTAAC	76	5.66448	4.71067	24.1177	54.0568	79.8164	44.4085	0.104788	0.0590188	0.543089
CLJU_RS00435	CLJU_c00900	83894	84586	XRE family transcriptional regulator	plus	-6.4	TTATTGGAGA	13	83877	83886	0.134709	ACTTAAATTTGGTTTTA	82	0.0927298	0.121058	1.74819	9.70403	14.5908	7.43836	0.00955581	0.00829686	0.235024
CLJU_RS00440	CLJU_c00910	84720	85271	DNA mismatch repair protein MutT	plus	-1.2	AAGCAGTGTG	9	84707	84716	0.180998	GTAGCTGCTTTATGAAG	59	80.4703	92.2115	114.572	179.928	280.411	187.291	0.447235	0.328844	0.611732
CLJU_RS00445	CLJU_c00920	85290	85973	hydrolase	plus	-11.4	ACAAGGAGGG	12	85274	85283	0.131549	ACAGATAGTTAAATACA	76	102.543	103.273	172.117	202.156	284.484	203.535	0.507249	0.363018	0.845638
CLJU_RS00450	CLJU_c00930	86049	86831	4Fe-4S ferredoxin, iron-sulpur-binding domain-containing protein	plus	-0.2	AAATAAAAGA	16	86029	86038	0.156523	TTTTGATTATTTAAAAA	94	10.2363	12.5174	21.7695	176.117	257.606	151.378	0.0581221	0.0485913	0.143809
CLJU_RS00455	CLJU_c00940	86951	87136	hypothetical protein	plus	-6.9	TTTCAGGAGT	13	86934	86943	0.201689	AAAAATACAATATTTTT	94	1.30981	0.451039	1.90061	41.2186	41.2731	47.1298	0.0317771	0.0109282	0.0403271
CLJU_RS00460	CLJU_c00950	87163	87351	membrane protein	plus	-6.3	TGAAAGGGGC	13	87146	87155	0.16878	ATTAAATTTAACAGTGA	82	16.0023	14.2284	26.8976	51.0541	53.334	53.3491	0.313438	0.26678	0.50418
CLJU_RS00465	CLJU_c00960	88034	89104	aminotransferase	plus	-10.6	TTTGGAGGTA	11	88019	88028	0.149125	ATTAAATAAATTTATTT	100	36.0711	8483.57	21.4279	66.3342	4792.99	4.79899	0.543778	1.77	4.46508	181.214	0.0239071			395.342	0.0133427	85.2889	0.00575624			980.727	0.000215533
CLJU_RS00470	CLJU_c00970	89125	90051	3-phosphoglycerate dehydrogenase	plus	-7	TTTAAGGGGA	14	89107	89116	0.149711	TTAGGATTATAAGTTTT	82	15.2477	2185.74	6.54513	68.513	3929.66	7.74002	0.222552	0.556216	0.845623	110.656	0.0497604			331.318	0.0228583	68.0579	0.0187954			498.694	0.00244683
CLJU_RS00475	CLJU_c00980	90063	91313	hypothetical protein	plus	-10.8	ATAAGGAGGA	11	90048	90057	0.179845	AATTTGGTTAATGCATA	76	21.6255	3486.92	7.70759	76.5451	3404.6	12.2047	0.28252	1.02418	0.631528							52.7979	0.0300644			274.006	0.00648509
CLJU_RS00480	CLJU_c00990	91632	92576	GNAT family acetyltransferase	plus	-7.3	AATTGGGAGA	13	91615	91624	0.114254	TATAGTATTGATTTAAT	88	22.6101	28.0573	40.2682	75.1464	55.6667	94.9329	0.300881	0.504024	0.424176
CLJU_RS00645	CLJU_c01320	135894	136619	NAD-dependent deacetylase	minus	-7.1	ATCAGAGGTG	15	136630	136639	0.163801	TATTATAGCATATACTT	82	103.726	98.5271	88.2427	193.047	232.916	237.221	0.537313	0.423016	0.371986
CLJU_RS00655	CLJU_c01340	137373	137810	hypothetical protein	plus	-11.2	ATGAGGAGGA	11	137358	137367	0.152638	AAGAAGTATTAGCTATG	71	9.97108	12.8753	20.3589	38.1795	103.491	53.9661	0.261163	0.12441	0.377254							3.17245	5.26752e-11
CLJU_RS00660	CLJU_c01350	137935	138849	peptidase S66	minus	-4.9	TTAGGATGTG	14	138859	138868	0.164681	ATTAAAATAAGTTTTTT	94	87.5523	91.1465	183.822	259.891	99.6616	407.24	0.33688	0.91456	0.451386					0.483911	0.0326723	0.449901	5.11712e-07			0.239692	4.75259e-15
CLJU_RS00665	CLJU_c01360	138868	139809	magnesium transporter	minus	-10.9	ACAAGGAGGC	15	139820	139829	0.16187	AATTAGCAGAGTATCTT	71	18.3954	33.7931	46.9344	225.127	119.322	351.654	0.0817111	0.283209	0.133467											0.332297	1.38625e-09
CLJU_RS00675	CLJU_c01380	140305	141753	decarboxylase	plus	-8.4	TAAGAGGAGA	15	140286	140295	0.124147	AGCACGTTTTATTATAA	76	2.6662	12.0146	3.32242	22.4813	41.685	16.8699	0.118596	0.288223	0.196943	3.45657	0.00938524			3.50603	0.0273831	2.19925	7.00753e-06			2.41945	4.45224e-06
CLJU_RS00680	CLJU_c01390	141771	142454	thymidylate kinase	plus	-9.3	TTTTGGAGGA	12	141755	141764	0.151564	AGTTGTAAAATAAATTT	88	18.4635	35.3638	13.1234	17.7794	43.1708	9.71365	1.03847	0.819161	1.35103					2.64077	0.0382837	2.88212	6.26501e-08			4.35214	1.22745e-11
CLJU_RS00685	CLJU_c01400	142585	142914	hypothetical protein	plus	-7.1	ACAAGAGGTG	13	142568	142577	0.155751	TTGTAAAATAAATTACA	88	824.731	199.981	1530.36	700.161	313.652	1052.04	1.17792	0.63759	1.45465	0.185992	7.47063e-12			0.127935	1.12726e-11					0.291961	1.35964e-11
CLJU_RS00690	CLJU_c01410	142931	143875	DNA polymerase III subunit delta'	plus	-11.5	ATGGGAGGTA	13	142914	142923	0.130292	TTTGTAAAGATTTAATG	82	19.9455	20.4094	38.0537	292.53	178.728	398.034	0.068183	0.114192	0.0956043											0.439716	6.03245e-06
CLJU_RS00695	CLJU_c01420	143880	144785	stage 0 sporulation protein	plus	-11.6	GCAGGAGGTA	13	143863	143872	0.136343	ATGTTGGTGAAAATGCA	65	154.405	109.896	151.496	270.908	223.402	362.173	0.569953	0.491922	0.418297
CLJU_RS00700	CLJU_c01430	144796	144999	hypothetical protein	plus	-10.8	TTAAGGAGGA	20	144772	144781	0.16407	GATTAAACAATTGTTTA	82	10.3135	4.80781	16.272	510.219	378.476	639.05	0.0202138	0.0127031	0.0254628
CLJU_RS00705	CLJU_c01440	145245	145418	ferredoxin	plus	-12.1	TAAGGAGGTG	15	145226	145235	0.23965	CATTATCTAAAAATTAA	88	38732.5	89967.9	68456.7	79719.7	117440	58016.6	0.485859	0.766075	1.17995
CLJU_RS00710	CLJU_c01450	145565	146359	flagellar motor protein MotA	plus	-9.8	AGATGGAGGG	10	145551	145560	0.149675	TTAGAAAATGTACTAGA	76	184.775	69.3457	362.438	385.62	156.366	342.122	0.479164	0.443483	1.05938	0.290258	1.72391e-06			0.186898	6.1989e-08	0.473383	0.00870957			0.447416	0.011907
CLJU_RS00715	CLJU_c01460	146356	147207	chemotaxis protein MotB	plus	-6.4	ATGGGAAGGC	12	146340	146349	0.17321	ATATGAAGGAATGGATG	65	193.2	46.4558	121.772	750.213	146.84	489.133	0.257527	0.316369	0.248955	0.183736	2.17684e-10			0.36791	0.00275472	0.228311	2.2789e-08			0.293916	4.1086e-05
CLJU_RS00720	CLJU_c01470	147388	148134	hypothetical protein	plus	-7	TAAGTGAGGA	19	147365	147374	0.134509	TAAAATAAATTTTATAA	100	48.9228	289.897	54.5255	64.4648	74.6587	41.3506	0.758908	3.88297	1.31862
CLJU_RS00725	CLJU_c01480	148141	148980	16S rRNA (cytidine(1402)-2'-O)-methyltransferase	plus	-7.9	TTTAAGGAGA	15	148122	148131	0.146909	ATATACGGAAGATGTTT	71	39.6953	60.8908	21.1901	53.1841	72.1617	36.0169	0.746375	0.843811	0.588339			2.38641	0.049288	2.80596	0.00474028
CLJU_RS00730	CLJU_c01490	149245	150282	glycoside hydrolase	plus	-12.6	CGAGGAGGTA	14	149227	149236	0.171817	TGTTAAGTATTTTACGA	76	735.581	1573.83	685.228	2836.46	4546.81	1935.36	0.25933	0.34614	0.354057					2.24346	0.0208468					2.30221	2.11776e-06
CLJU_RS00735	CLJU_c01500	150729	151775	glycoside hydrolase	plus	-12.6	CGAGGAGGTA	14	150711	150720	0.161363	TATTAAATATTTTACGA	88	1002.14	1111.97	1013.48	2127.22	2377.02	1286.69	0.471102	0.4678	0.78766
CLJU_RS00740	CLJU_c01510	151968	152213	AbrB family transcriptional regulator	minus	-11.3	TAGAGGAGGA	14	152223	152232	0.168339	TTCCATAATTCGACACG	59	6030.43	10379.1	11201	8441.48	9589.75	13951.1	0.714381	1.08231	0.802879
CLJU_RS00745	CLJU_c01520	152756	154156	tRNA nucleotidyltransferase	plus	-5.2	TAAGTAGGTG	12	152740	152749	0.132924	GATAAAATAATAAGTAA	88	63.2076	133.857	122.235	94.2642	124.532	192.843	0.670537	1.07488	0.633859									2.46662	5.58869e-07
CLJU_RS00750	CLJU_c01530	154356	155009	hypothetical protein	minus	-3.7	AAATTAGGTG	15	155020	155029	0.201427	TTATATTTTTCCAATTC	82	105.606	114.553	111.799	1543.72	807.02	2034.68	0.0684098	0.141945	0.0549465											0.388401	1.39395e-07
CLJU_RS00755	CLJU_c01540	155018	155668	phage-shock protein	minus	-11.2	ATGAGGAGGA	14	155678	155687	0.222959	ATTTTCTATTTTTAAAT	94	1195.49	399.303	1431.6	1878.44	1027.65	2634.11	0.636427	0.388558	0.543484	0.257908	1.17615e-08			0.273006	1.09452e-05					0.382054	8.0645e-08
CLJU_RS00760	CLJU_c01550	155684	156226	hypothetical protein	minus	0	AAAACTTTTT	5	156227	156236	0.146592	ATATAATAAAAAGTTTT	94	48.6492	24.2035	192.873	967.326	589.184	1299.52	0.0502924	0.0410798	0.148418	0.384945	0.000660323	0.320634	0.006351	0.123426	2.47117e-09					0.443878	6.46783e-06
CLJU_RS00765	CLJU_c01560	156599	157192	hypothetical protein	plus	-10	TTTGGAGGTT	13	156582	156591	0.157697	AAAATAACTGTTATTTT	88	19.9994	36.1707	33.8824	140.456	164.226	146.894	0.142389	0.220249	0.230659
CLJU_RS00770	CLJU_c01570	157325	157804	2-C-methyl-D-erythritol 2,4-cyclodiphosphate synthase	minus	-10.2	TCTAGGAGGA	13	157813	157822	0.149735	ATATTTTTATTATATTT	100	23.5238	18.4461	26.5461	122.66	133.15	80.8847	0.19178	0.138536	0.328197
CLJU_RS00775	CLJU_c01600	158833	159786	polysaccharide deacetylase	plus	-7.3	GGATGGGAGA	15	158814	158823	0.164692	AATTTAATAAAAGTGGA	82	5.52589	22.914	6.08798	62.798	77.7213	47.5693	0.0879947	0.294823	0.127981	3.16427	0.0122419			3.63761	0.011889
CLJU_RS00780	CLJU_c01610	159957	160856	deacetylase	plus	-4.3	GGTTAGGTTG	21	159932	159941	0.181701	GAGGGTACCATCCAGGT	41	27.597	143.316	41.2882	338.568	259.969	409.755	0.0815109	0.551283	0.100763	3.95188	0.00549739			3.39446	0.0310319
CLJU_RS00785	CLJU_c01620	161121	161441	multidrug transporter	plus	-11.8	TAGGGAGGTA	12	161105	161114	0.1339	TAATTAATAAAATTTAG	94	1.58651	4.66564	2.34872	0	0.0823411	0	inf	56.6623	inf
CLJU_RS00790	CLJU_c01630	161551	162258	tRNA synthetase subunit beta	plus	-11	TGAAGGAGGA	12	161535	161544	0.174213	ATTTAGCTTTAATATGA	82	9.02194	12.6057	14.5676	0	0	0	inf	inf	inf
CLJU_RS00795	CLJU_c01640	162359	163048	radical SAM protein	plus	-8	CGAAAGGAGA	16	162339	162348	0.173176	GTCCCATGGTTATACGA	53	3.83088	18.5211	4.04826	0	0	0	inf	inf	inf	3.73985	0.0243931			4.53613	0.0203732
CLJU_RS00800	CLJU_c01650	163163	163651	5-nitroimidazole antibiotic resistance protein	plus	-7.1	ATTAGAGGTG	11	163148	163157	0.192133	AAAATAGCGAAAGAATT	76	10.9687	13.7184	14.0055	0	0	0	inf	inf	inf
CLJU_RS00805	CLJU_c01660	163830	165002	transposase	minus	-3.9	AATGAAGGTG	13	165011	165020	0.198943	TTAAAAGATTATTTAGA	88	20.4884	1.47316	20.6492	0	0	0	inf	inf	inf	0.0550503	4.07509e-14			0.0701747	4.54208e-09
CLJU_RS00815	CLJU_c01680	167083	167268	hypothetical protein	minus	-7.9	ATTAAGGAGA	13	167277	167286	0.219619	TTTAATATATTTTTTAT	100	5.15315	58.5859	8.44304	306.983	493.435	250.22	0.0167864	0.118731	0.0337425
CLJU_RS00820	CLJU_c01690	167281	167523	hypothetical protein	minus	-10	ATTGGAGGTT	16	167535	167544	0.166379	AATTATCACAACATAAA	82	10.1075	49.9605	7.32684	248.001	409.944	201.709	0.040756	0.121871	0.0363238
CLJU_RS00835	CLJU_c01720	168917	169495	DNA polymerase	plus	-5	TCGGGATGTG	13	168900	168909	0.137041	TAATTCATAATTATTCG	82	30.9539	77.8176	54.1549	133.407	321.999	233.387	0.232027	0.24167	0.232039							2.82621	8.73096e-08	2.09007	0.00124163
CLJU_RS00840	CLJU_c01730	169845	171779	methionyl-tRNA synthetase	plus	-7.7	AAAAGGGAGA	13	169828	169837	0.157098	ATAAAACTAGAAGAAAA	82	58.7924	184.981	37.2417	49.501	165.86	29.7181	1.1877	1.11528	1.25317	2.42919	0.000550346			4.85561	1.62862e-08	3.91478	5.08038e-18			5.46795	5.87616e-23
CLJU_RS00845	CLJU_c01740	172062	172838	hydrolase TatD	plus	-7.3	GGTTAGGAGA	13	172045	172054	0.188653	AGAATTTAAAATTAGGT	82	2.71786	10.8775	5.30633	9.48207	22.1424	4.43784	0.286632	0.491252	1.1957							2.75845	0.00284793			4.89201	2.53224e-05
CLJU_RS00850	CLJU_c01750	173164	174204	hypothetical protein	plus	-12.6	AGAGGAGGTA	11	173149	173158	0.170907	TGTCGCTCTCGCCCAGA	35	106.498	52.1581	125.579	527.694	254.66	434.283	0.201817	0.204815	0.289164	0.374903	0.00127818			0.407203	0.025417
CLJU_RS00855	CLJU_c01760	174313	174876	DNA primase	plus	-10.2	AATAGGAGGA	11	174298	174307	0.132214	AATAGATTTAATAAAAT	94	15.4666	3.72714	6.85809	28.1179	15.62	15.2125	0.550062	0.238613	0.45082	0.187751	0.0039478
CLJU_RS00860	CLJU_c01770	174869	175711	dimethyladenosine transferase	plus	-8	GACAAGGAGA	12	174853	174862	0.152328	TAAATAATATAATAGAC	88	8.77352	9.08834	12.5626	28.7561	14.0849	17.2146	0.305102	0.645252	0.729765
CLJU_RS00865	CLJU_c01780	175810	177114	membrane protein	plus	-10.6	TATGGAGGTA	12	175794	175803	0.179414	TAATGAATATAATATAT	94	5.43576	7.01315	6.47279	53.6596	37.5058	37.4814	0.101301	0.186988	0.172694
CLJU_RS00870	CLJU_c01790	177130	177714	hypothetical protein	plus	-2.2	AATATTGGTC	13	177113	177122	0.144196	ACCTGTTAGAAAGTAAT	71	0.871826	7.47577	3.37568	53.1896	40.765	38.2772	0.0163909	0.183387	0.0881903	6.59983	0.0363958
CLJU_RS00875	CLJU_c01800	177904	178752	hypothetical protein	plus	-4.7	GCAGTGGGTG	12	177888	177897	0.162824	TTCTTAAAAATTCTGCA	76	37.8379	73.0996	41.9255	69.7342	164.62	68.1884	0.542601	0.44405	0.614848							2.79166	3.15478e-10			2.36586	1.99609e-06
CLJU_RS00880	CLJU_c01810	178816	179664	sodium:proton antiporter	plus	-10.9	AAAAGGAGGA	14	178798	178807	0.147284	TGGATTAACTATATAAA	82	161.533	215.44	150.101	119.795	252.87	81.9372	1.34841	0.85198	1.83191							2.47603	1.05619e-08			3.02418	2.59999e-10
CLJU_RS00885	CLJU_c01820	179771	179959	ferredoxin	plus	-4.6	TAACAGGGAA	11	179756	179765	0.280512	AAACTTGTTATTAATAA	88	126.3	112.145	107.263	679.001	672.366	717.944	0.186008	0.166791	0.149403
CLJU_RS00895	CLJU_c01840	180482	182587	ribonucleoside triphosphate reductase	plus	-10.2	GTTGGGAGGA	12	180466	180475	0.13095	TACAATATATAGTAGTT	82	105.662	220.052	67.5541	72.5721	267.858	45.3995	1.45596	0.821527	1.48799					3.22112	0.0305872	4.31682	0.0117063			5.78751	0.00610183
CLJU_RS00900	CLJU_c01850	182633	183142	ribonucleoside-triphosphate reductase activating protein	plus	-11	AGAAGGAGGA	13	182616	182625	0.202799	TTAAGCCATGCATAAGA	65	7.39416	51.6678	8.80564	97.0133	358.244	58.7558	0.076218	0.144225	0.149869	5.3421	0.000199211			5.80571	0.000278818	4.33624	0.00735532			5.98023	0.00284057
CLJU_RS00905	CLJU_c01860	183193	183558	ArsR family transcriptional regulator	plus	-7.9	GACGAGGAGT	13	183176	183185	0.145916	TTATAATACTTCATGAC	76	26.2244	77.5415	52.3114	229.882	582.088	161.001	0.114078	0.133213	0.324914	2.26397	0.0355996					2.96096	4.67043e-08			3.54291	6.43286e-09
CLJU_RS00910	CLJU_c01870	184034	184666	MBL fold metallo-hydrolase	minus	-6.3	ACAAAGGGGC	12	184674	184683	0.176496	TGTAAAATATGTTTTGA	82	55.7672	62.311	52.7902	46.5702	36.6632	42.2193	1.19749	1.69955	1.25038
CLJU_RS00915	CLJU_c01880	184820	186631	N-acetylmuramoyl-L-alanine amidase	plus	-9.3	AACGGGGGTC	11	184805	184814	0.164605	CAATTATTCTGCTGAAC	65	51.7721	69.9308	87.1964	176.163	178.536	256.815	0.293888	0.39169	0.33953
CLJU_RS00920	CLJU_c01890	187050	190157	isoleucyl-tRNA synthetase	plus	-6.6	AGAAAGGGGT	13	187033	187042	0.1801	TTAACAATGAGAATAGA	76	93.2977	246.408	78.5906	86.7235	236.975	46.4713	1.07581	1.03981	1.69117	2.04606	0.0445296			3.08138	0.00343887	3.19556	5.42438e-05			4.99879	3.04289e-07
CLJU_RS00925	CLJU_c01900	190314	191312	catabolite control protein A	plus	-6.8	TTGGTAGGTG	11	190299	190308	0.157547	TATTAAAAAAGTAATTG	88	152.599	469.796	98.3255	714.789	1303.76	395.581	0.213488	0.360339	0.24856	2.37326	0.000546057			4.66529	2.32015e-08	2.13449	8.49527e-07			3.22836	5.08892e-12
CLJU_RS00930	CLJU_c01910	191420	192028	alkaline phosphatase	plus	-5	AGGGAAAGGA	13	191403	191412	0.116778	AAAATATATATTATAGG	88	42.6755	50.7541	56.5486	466.625	1009.12	251.819	0.0914556	0.0502955	0.224561							2.53311	2.13207e-09			3.92503	9.55521e-16
CLJU_RS00935	CLJU_c01920	192249	196334	hypothetical protein	plus	-10.7	ATTAGGAGGG	11	192234	192243	0.15867	ATTAGTTAACCACTATT	76	2.57937	5.89139	2.16094	7.99044	4.56588	3.1393	0.322807	1.29031	0.68835					2.67462	0.0395305			0.47954	0.01436
CLJU_RS00950	CLJU_c01950	197885	198499	3-methyladenine DNA glycosylase	minus	-11.3	AAGGGAGGTT	13	198508	198517	0.191828	TAGTCTTATATGATATT	82	13.2045	7.84052	15.4038	61.594	43.9586	69.2719	0.21438	0.178361	0.222367
CLJU_RS00955	CLJU_c01960	198613	199890	hypothetical protein	plus	-7.3	GAGTGGGAGA	16	198593	198602	0.16464	AGAAAACCCTTATAGAG	65	9.85151	37.6295	13.8005	14.552	17.3508	12.7403	0.676988	2.16874	1.08322	2.92212	0.00400437			2.65225	0.0289282
CLJU_RS00960	CLJU_c01970	200222	201604	radical SAM protein	plus	-10.3	ATCAGGAGGA	13	200205	200214	0.175426	TCATATTATTATTTATC	88	33.9769	41.428	38.064	115.707	160.834	116.885	0.293645	0.257582	0.325653
CLJU_RS00965	CLJU_c01980	201744	203009	ABC transporter substrate-binding protein	plus	-7.3	CAATAGGAGA	12	201728	201737	0.151573	TATTAGATTGAAATCAA	82	19.2848	18.5914	16.9697	36.9766	47.5236	38.1303	0.521541	0.391203	0.445046
CLJU_RS00980	CLJU_c02010	205495	205704	hypothetical protein	plus	-10.9	AAAAGGAGGA	13	205478	205487	0.210732	ATAATTAAGATTTTAAA	94	6.56168	2.26379	13.735	23.7164	3.60325	71.2319	0.276673	0.628262	0.192821							0.1792	8.14683e-12	3.61702	2.16468e-06	0.0495434	1.58647e-25
CLJU_RS00985	CLJU_c02020	205742	206509	spore coat protein	plus	-7.6	AGAGGTGGTT	11	205727	205736	0.158198	CACAGGCAAAACAAAGA	59	2.51383	1.9799	5.98659	10.0417	2.47649	31.9476	0.250338	0.799481	0.187388							0.290125	9.86292e-09	3.81671	1.31679e-08	0.0760145	2.67402e-25
CLJU_RS00990	CLJU_c02030	206530	207552	spore coat protein	plus	-10.6	AGGGGGAGGC	10	206516	206525	0.16129	AATTTTAGATGGTAAGG	71	3.51814	0.0456544	12.2546	9.74644	3.74892	23.5376	0.360966	0.012178	0.520638	0.00968825	3.44609e-06			0.00358854	7.76214e-07	0.454983	0.000124876	2.9155	6.12867e-06	0.156057	6.86749e-15
CLJU_RS01005	CLJU_c02060	210031	210900	peptidase	plus	-5.5	TATATGGGGA	17	210010	210019	0.139536	ATATCATGACTTTTTAT	82	0.43535	7.19825	0.778812	4.58257	1.31799	1.99312	0.0950011	5.46152	0.390751	12.67	0.0063026			9.32916	0.0293361	0.343126	0.00215634
CLJU_RS01010	CLJU_c02070	211109	211345	hypothetical protein	plus	-6.3	TGAAAGAGGG	17	211088	211097	0.133297	ATAATATAAAATGTTGA	88	431.213	341.632	358.315	1609.11	612.334	1883.76	0.267982	0.557917	0.190213							0.441282	0.000176426			0.317967	3.14565e-06
CLJU_RS01015	CLJU_c02080	211740	213293	peptidase M23	plus	-11.9	GGGGGAGGTA	12	211724	211733	0.175403	TAGTAGGTTTTTATGGG	65	1.19024	3.39276	2.54968	28.7123	14.3388	31.035	0.0414538	0.236614	0.082155											0.452521	8.92886e-05
CLJU_RS01025	CLJU_c02100	214808	217432	cyanophycin synthetase	plus	-2.5	CATAACGGGC	19	214785	214794	0.129532	AAGTTCTATGCTTGCAT	65	1.51971	1.73811	2.26001	6.51098	4.85955	4.7188	0.233407	0.35767	0.478936
CLJU_RS01030	CLJU_c02110	217537	218379	4-diphosphocytidyl-2C-methyl-D-erythritol kinase	plus	-9.3	CTTTGGAGGA	11	217522	217531	0.122953	ATATTATTAAGTTACTT	88	8.68309	21.3383	10.0134	42.8122	129.911	52.1835	0.202818	0.164254	0.191889							3.55657	1.21436e-14			2.43855	1.28454e-06
CLJU_RS01045	CLJU_c02140	220511	222769	germination protein	plus	-7.9	GGTAAGGAGA	16	220491	220500	0.13555	GTGAACTGTGAATTGGT	59	1.84224	2.39077	3.07068	17.65	22.9518	13.7827	0.104376	0.104165	0.222792
CLJU_RS01050	CLJU_c02150	222854	223498	peptidase	plus	-6.2	AAAGTGGGGA	13	222837	222846	0.141216	TCAATAGTTATTAAAAA	88	3.83082	1.51424	7.01054	79.2304	75.615	73.812	0.0483504	0.0200256	0.0949783
CLJU_RS01055	CLJU_c02160	223615	224853	UDP-glucuronosyltransferase	minus	-4.7	CCAGAAGGTG	15	224864	224873	0.17906	AGTATGTAATTTAATTA	88	16.0023	29.1693	27.5577	200.145	163.014	328.958	0.0799538	0.178937	0.0837725											0.485162	7.0233e-05
CLJU_RS01060	CLJU_c02170	225350	226720	germination protein YpeB	plus	-7.1	AAAAGAGGTG	13	225333	225342	0.146004	TGAGATTAGTCATAAAA	76	0.48299	1.02332	0.761441	10.5486	5.86391	7.43127	0.0457873	0.174511	0.102464
CLJU_RS01065	CLJU_c02180	226947	227363	hypothetical protein	plus	0	TTGATAAAGT	21	226922	226931	0.177697	AAAATCCATAGGTTTTG	71	25.1703	51.6916	34.2994	130.36	96.8553	88.6738	0.193082	0.533699	0.386805
CLJU_RS01070	CLJU_c02190	227450	227755	hypothetical protein	plus	-7.6	AAAGAGAGGG	19	227427	227436	0.179448	ATATATAGTAATGAAAA	88	1.77902	0.502629	3.41875	93.5483	49.247	45.1984	0.0190172	0.0102063	0.0756389
CLJU_RS01075	CLJU_c02200	228016	229620	CTP synthase	plus	-1.1	TAAAAGCAGA	12	228000	228009	0.138992	GGTGAAACTGCTTTTAA	65	469.349	346.279	1053.94	370.601	241.364	669.156	1.26646	1.43468	1.57503					0.321536	0.000142504			2.14617	1.71199e-05	0.353389	8.39563e-09
CLJU_RS01080	CLJU_c02210	229831	230175	hypothetical protein	plus	-10.6	ATGGGGGGTG	12	229815	229824	0.146476	GAAATACCAATTTTATG	76	72.6909	43.9362	79.2005	109.413	164.581	127.303	0.664374	0.266957	0.62214	0.463844	0.0371513
CLJU_RS01085	CLJU_c02220	230357	231811	transcription termination factor Rho	plus	-6.9	TTGTGAGGTG	13	230340	230349	0.137096	ATAAAATTAGACAATTG	82	158.425	187.409	183.548	500.161	377.705	803.413	0.316748	0.496178	0.228461											0.460665	1.79862e-05
CLJU_RS01090	CLJU_c02230	231876	232088	50S ribosomal protein L31	minus	-7.1	GAAAGAGGTG	14	232098	232107	0.303182	AATTTAAATAACAAAAC	88	397.911	2343.97	230.756	2820.67	10497.2	1349.48	0.141069	0.223295	0.170996	4.52957	1.57629e-09	2.19896	0.0256934	9.96032	7.25608e-17	4.31067	9.04668e-13			7.61407	1.01371e-19
CLJU_RS01095	CLJU_c02240	232261	233175	hypothetical protein	plus	-7.2	ATACGAGGTG	11	232246	232255	0.128104	ATTTATTCCATTTAATA	88	21.4298	25.1082	34.3077	87.8122	73.6136	128.394	0.244042	0.341081	0.267207
CLJU_RS01100	CLJU_c02250	233303	234166	N5-glutamine S-adenosyl-L-methionine-dependent methyltransferase	plus	-4.3	TGAAGGCAGA	14	233285	233294	0.138959	TGAAGAAAACTTAATGA	76	28.1867	26.1999	44.1072	46.3159	50.1928	68.1009	0.608576	0.521985	0.647675
CLJU_RS01105	CLJU_c02260	234227	235300	peptide chain release factor 1	plus	-6.1	TATACGGAGT	16	234207	234216	0.153022	ATTGTGAAAATATTTAT	88	128.774	235.582	136.783	115.437	231.881	134.717	1.11553	1.01596	1.01534							2.3506	4.87268e-08
CLJU_RS01110	CLJU_c02270	235365	235991	membrane protein	plus	-5.7	CTAACGGGGA	9	235352	235361	0.152357	CCGTTAAGTGCTATCTA	59	11.2762	10.2072	21.8632	87.0646	121.772	79.0754	0.129516	0.0838219	0.276486
CLJU_RS01115	CLJU_c02280	236060	236782	zinc transporter	plus	-3.9	ATATAAGGTG	12	236044	236053	0.124613	ATATATAAATAATAATA	100	4.74586	32.5413	25.3309	105.378	136.141	127.481	0.0450364	0.239027	0.198703
CLJU_RS01120	CLJU_c02290	236895	237947	tRNA threonylcarbamoyladenosine biosynthesis protein	plus	-6.5	TAAAGGTGGA	13	236878	236887	0.131833	AAAATGCCTTAATGTAA	76	45.7678	68.9675	45.8875	121.486	238.096	149.864	0.376732	0.289663	0.306193							2.29727	1.30469e-07
CLJU_RS01125	CLJU_c02300	238000	238458	protein-tyrosine phosphatase	plus	-10.2	TTTAGGAGGC	16	237980	237989	0.146244	TTAAACGCAGGATTTTT	71	32.1079	244.483	81.1455	118.946	353.731	145.688	0.269936	0.691154	0.556982							3.50656	3.02479e-14			2.37656	1.90353e-06
CLJU_RS01130	CLJU_c02310	238560	239009	ribose 5-phosphate isomerase	plus	-10.6	TTTGGAGGTA	12	238544	238553	0.157933	TAAAATATTATAACTTT	94	60.4206	172.116	59.4964	93.5365	470.931	106.215	0.645957	0.365479	0.560152							5.86433	0.00820082			4.33446	0.0489234
CLJU_RS01135	CLJU_c02320	239136	239765	uracil phosphoribosyltransferase	plus	-10.2	AATAGGAGGA	12	239120	239129	0.113576	CTTATGAAATGAAAAAT	82	302.836	1449.39	190.436	178.519	871.97	118.936	1.69638	1.6622	1.60116	3.66056	0.00586111			7.38954	0.000111458	5.66904	0.0218618			7.16685	0.01879
CLJU_RS01140	CLJU_c02330	239910	240320	deaminase	plus	-8	ATCAAGGAGA	14	239892	239901	0.135352	TGTAATAATTATATATC	88	35.4687	33.328	66.5223	127.539	210.081	98.2049	0.278101	0.158643	0.677382											2.09497	7.48873e-05
CLJU_RS01145	CLJU_c02340	240370	241398	glycosyl transferase	plus	-7.6	TAAGGAAGGT	10	240356	240365	0.0880765	ACATAAGATGTGATTAA	76	20.2692	12.1849	45.0261	118.068	178.739	116.722	0.171674	0.0681715	0.385755	0.461384	0.0272488			0.264698	0.00126776
CLJU_RS01150	CLJU_c02350	241416	242570	UDP-N-acetylglucosamine 2-epimerase	plus	-11.6	AAAGGAGGTT	12	241400	241409	0.160018	ACATAGAGAGTAAAAAA	76	126.04	157.075	144.515	92.9205	133.133	55.872	1.35643	1.17984	2.58654											2.33382	2.12609e-06
CLJU_RS01155	CLJU_c02360	242964	243326	hypothetical protein	plus	-8.4	TATTGGGGGA	11	242949	242958	0.104507	TATAATCTTATTTATAT	94	4.79419	29.893	16.7053	908.179	2665.99	564.203	0.0052789	0.0112127	0.0296086	4.80138	0.00522923					3.44194	1.6258e-15			4.62926	9.61675e-20
CLJU_RS01160	CLJU_c02370	243355	244038	ATP synthase subunit a	plus	-5.6	AAAGGATGTG	11	243340	243349	0.137258	ACAATAAATTTAGGAAA	82	1166.56	4064.15	1026.98	1977.4	4263.6	1101.48	0.589948	0.953221	0.932367	2.67244	0.0192358			3.86023	0.00162601	2.51877	1.42233e-09			3.79262	1.92722e-15
CLJU_RS01165	CLJU_c02380	244081	244326	F0F1 ATP synthase subunit C	plus	-11.5	TAAGGAGGTT	13	244064	244073	0.145634	TTTTAATACTTATTTAA	94	575.73	456.441	408.044	2593.06	6318.4	1249.49	0.222028	0.0722401	0.326569							2.85487	9.47736e-12			4.95488	1.56264e-21
CLJU_RS01170	CLJU_c02390	244385	244864	F0F1 ATP synthase subunit B	plus	-10.5	GAGGGGAGGA	18	244363	244372	0.18297	TACATATACATTTAGAG	76	357.971	613.454	245.779	2351.32	5457.69	1519.38	0.152243	0.112402	0.161762					2.43955	0.00277574	2.71626	6.94871e-11			3.51961	7.79088e-14
CLJU_RS01175	CLJU_c02400	244867	245412	F0F1 ATP synthase subunit delta	plus	-8.1	AAGGTAGGTA	13	244850	244859	0.17242	AGGACTTTATAGCTAAG	65	78.7683	327.785	44.3001	2618.57	6015.96	1715.52	0.0300807	0.0544858	0.0258231	3.18101	0.000326135			7.23405	1.40404e-08	2.69156	1.10464e-10			3.4356	2.34725e-13
CLJU_RS01180	CLJU_c02410	245417	246931	F0F1 ATP synthase subunit alpha	plus	-7.7	TTAAGGGAGA	20	245393	245402	0.165566	GAAAAAAATAATGCTTA	82	1158.92	2145.43	824.941	1931.7	4211.27	1149.64	0.599946	0.50945	0.717566					2.54886	0.00493485	2.53951	8.20274e-10			3.58863	3.02348e-14
CLJU_RS01185	CLJU_c02420	246954	247805	F0F1 ATP synthase subunit gamma	plus	-11.6	GCGGGAGGTG	10	246940	246949	0.152157	GCATAGTTTCTTCTGCG	53	311.649	451.877	155.535	1933.03	4781.9	1227.5	0.161223	0.0944973	0.126709			2.55137	0.0036278	2.83905	0.000260796	2.88517	3.65929e-12			3.81679	1.70601e-15
CLJU_RS01190	CLJU_c02430	247818	249212	F0F1 ATP synthase subunit beta	plus	-11.3	GTAAGGAGGG	12	247802	247811	0.163312	GCAGAAGCTCTTAAGTA	59	662.82	1770.09	473.376	2126.87	4862.07	1379.04	0.31164	0.364061	0.343265	2.06312	0.00393241			3.66048	1.43638e-06	2.66393	1.10464e-10			3.45428	1.76729e-13
CLJU_RS01195	CLJU_c02440	249279	249677	F0F1 ATP synthase subunit epsilon	plus	-8	TTAAAGGAGA	11	249264	249273	0.205585	GTTTAATGTAAATTTTA	88	191.816	414.547	152.59	3580.94	8771.94	2465.53	0.0535658	0.0472583	0.0618892					2.64993	0.00162872	2.85105	1.70635e-11			3.48624	4.90487e-13
CLJU_RS01205	CLJU_c02460	250849	252108	UDP-N-acetylglucosamine 1-carboxyvinyltransferase	plus	-9.3	GAATGGAGGA	11	250834	250843	0.131854	TATTAGCAATTATAGAA	82	0.270615	0.127615	0.549441	4.90493	2.52036	3.25136	0.0551721	0.0506339	0.168988
CLJU_RS01225	CLJU_c02500	254782	255813	rod shape-determining protein Mbl	plus	-8	AAAGGAGATT	21	254757	254766	0.17877	TTAGTTTCAAAAGCAAA	76	198.615	365.007	262.824	314.179	462.867	320.943	0.632171	0.788578	0.818911
CLJU_RS01260	CLJU_c02580	257490	258665	S-adenosylmethionine synthetase	plus	-11.5	ATGGGAGGTA	12	257474	257483	0.172064	AAGTATATTTTTACATG	82	223.2	348.788	221.984	206.003	450.716	149.258	1.08348	0.773853	1.48725							2.53582	0.000572799			2.95967	0.000342133
CLJU_RS01265	CLJU_c02590	258796	261033	ATPase AAA	plus	-7.3	GGGTAGGAGA	12	258780	258789	0.124237	TTGTTTGCAAATAAGGG	65	12.9233	16.1446	15.7054	47.096	57.8551	38.8885	0.274403	0.279053	0.403858
CLJU_RS01270	CLJU_c02600	261017	262039	hypothetical protein	plus	-6.8	ATGGAGAGTG	12	261001	261010	0.162218	GAATAATGGATATAATG	76	9.01994	6.33523	8.68689	30.1609	25.5138	27.4678	0.29906	0.248306	0.316258
CLJU_RS01275	CLJU_c02610	262012	262692	competence protein ComF	plus	-4.5	TAATAGGGAA	8	262000	262009	0.158889	ATAACTAGCAATTTTAA	82	5.80912	5.65847	10.0292	94.1236	51.9737	118.75	0.0617181	0.108872	0.084457											0.42874	1.07953e-05
CLJU_RS01280	CLJU_c02620	263125	263652	hypothetical protein	plus	-6.9	ATAGGAAGGG	15	263106	263115	0.147444	TGTTTAGGATTACAATA	76	2435.86	695.373	2127.72	6319.46	2849.41	8489.68	0.385454	0.244041	0.250625	0.218264	4.39606e-10			0.31816	0.000159312					0.328475	3.78047e-10
CLJU_RS01285	CLJU_c02630	263833	266346	preprotein translocase subunit SecA	plus	-6.4	ATGGTGAGGA	14	263815	263824	0.170312	TAAACAAATTTAACATG	82	301.989	482.687	361.25	210.445	320.654	233.716	1.43501	1.50532	1.54568
CLJU_RS01290	CLJU_c02640	266491	267474	peptide chain release factor 2	plus	-4	TAGGATAGAA	21	266466	266475	0.156214	GGTAACTATAAGAATAG	71	78.8917	82.404	78.7101	308.598	395.182	361.336	0.255645	0.208521	0.217831
CLJU_RS01295	CLJU_c02650	267554	268792	MFS transporter	plus	-4.8	AAAGAAGGAT	11	267539	267548	0.119923	TTAACGTATAATTGAAA	82	1.1653	1.74838	2.71275	19.5894	11.2024	17.1785	0.0594861	0.156071	0.157916
CLJU_RS01300	CLJU_c02660	268952	270298	glutamate dehydrogenase	plus	-7.6	ATGAAGGAGT	12	268936	268945	0.170194	ACTACAATTATTTTATG	82	167.558	215.395	86.0092	174.477	236.507	89.7615	0.960344	0.910735	0.958197			2.45479	0.00772693	2.44085	0.00271085					2.58046	4.75794e-08
CLJU_RS01310	CLJU_c02680	271893	274058	hypothetical protein	plus	-11.6	CCAGGAGGTA	9	271880	271889	0.152047	ATAAATAAAATTAACCA	88	60.0211	108.061	36.6945	63.6435	75.2269	44.3243	0.943084	1.43647	0.827863			2.08464	0.0466405	2.88649	0.000332569
CLJU_RS01315	CLJU_c02690	274606	275232	membrane protein	plus	-9.3	TTTAGGGGGA	14	274588	274597	0.119231	GTTATACACAATATTTT	82	309.987	124.659	468.985	468.422	141.755	700.49	0.661768	0.879398	0.669509	0.307524	7.92484e-05			0.260237	0.000249005	0.352017	0.00126016			0.198081	1.26389e-05
CLJU_RS01320	CLJU_c02700	275347	277185	hypothetical protein	plus	-3.9	ATAAAGGGTG	12	275331	275340	0.19591	AAAGAGAATAAATTATA	88	56.4387	21.4717	23.2257	82.9537	37.0199	48.4125	0.680363	0.580004	0.479746	0.293135	9.18501e-06	3.08007	0.00131576
CLJU_RS01325	CLJU_c02710	277260	277526	hypothetical protein	plus	-7.2	TTGAAGGGGA	11	277245	277254	0.148572	TTACTGAACTCTTATTG	71	14.3265	0.73315	16.2219	171.903	168.178	129.53	0.0833408	0.00435936	0.125236	0.0404881	6.37741e-05			0.0455627	0.00099799
CLJU_RS01330	CLJU_c02720	277531	278217	ser/threonine protein phosphatase	plus	-4.6	GTAGAAGGTG	11	277516	277525	0.128919	AGATAAAAATATAAGTA	88	32.0624	28.3806	25.3625	159.792	144.03	97.278	0.200651	0.197046	0.260721
CLJU_RS01335	CLJU_c02730	278261	279064	hypothetical protein	minus	-6.6	TGAAGGTGGC	13	279073	279082	0.193266	ATTATGAATAATATATT	94	129.851	216.505	296.878	888.273	361.955	1450.51	0.146184	0.598156	0.204672							0.476518	2.99494e-06			0.24439	5.65535e-15
CLJU_RS01340	CLJU_c02740	279252	280040	GTP pyrophosphokinase	plus	-9.7	GTTGGGGGTG	12	279236	279245	0.150103	TACCTATATAATTTGTT	82	71.5267	39.3937	143.846	171.824	102.766	234.773	0.41628	0.383334	0.612702	0.42074	0.00337317			0.265729	0.000134469					0.428821	5.10288e-06
CLJU_RS01345	CLJU_c02750	280119	282551	leucyl-tRNA synthetase	minus	-8	ATAAAGGAGA	13	282560	282569	0.226349	TTTGTAATTTAATATAG	88	101.078	356.098	99.5033	61.8544	107.182	41.8516	1.63412	3.32236	2.37753	2.72116	4.59038e-05			3.50008	5.31685e-06	2.01792	6.20317e-06			2.50876	1.48483e-07
CLJU_RS01355	CLJU_c02770	283132	283650	membrane protein	minus	-7.6	GAGGTGGGTA	17	283663	283672	0.127749	GATTGATAGTTTTAGCA	71	2.02435	1.40092	1.38398	53.476	72.972	41.0447	0.0378554	0.019198	0.0337188
CLJU_RS01360	CLJU_c02780	283682	284263	molecular chaperone DnaJ	minus	-7.2	AAAAGGGGTG	11	284270	284279	0.158031	CTTTTAAAAACTTTATC	82	91.002	78.9166	51.5785	172.506	230.003	128.091	0.52753	0.343112	0.402672
CLJU_RS01365	CLJU_c02790	284247	285125	hypothetical protein	minus	-7.3	AAATAGGAGA	16	285137	285146	0.196586	TTAATATTTCATATATG	88	19.0671	22.7659	17.0236	65.8305	102.035	42.6256	0.289639	0.223118	0.399376											2.34391	4.71276e-06
CLJU_RS01370	CLJU_c02800	285134	285664	adenylate cyclase	minus	-7.1	CATAGGGAGT	13	285673	285682	0.142533	GAAAAACTATTGTTATT	82	17.7421	75.8313	29.5287	155.106	265.05	141.891	0.114387	0.286102	0.208107							2.01922	1.92213e-05
CLJU_RS01375	CLJU_c02810	285792	286724	fructose-bisphosphate aldolase	minus	-6.8	TTGGAAGGTG	12	286732	286741	0.245913	CAATATAATATTTTATA	94	928.634	1536.69	881.479	746.688	1007.44	558.149	1.24367	1.52534	1.57929
CLJU_RS01390	CLJU_c02840	288310	290025	ATPase AAA	plus	-7.1	TCAAAGGGGA	14	288292	288301	0.155963	GTAAGATATTTAAGTCA	76	157.826	101.243	229.828	103.765	90.7472	124.63	1.521	1.11566	1.84408	0.492669	0.00818444			0.431816	0.00841451
CLJU_RS01395	CLJU_c02850	290201	290947	1-(5-phosphoribosyl)-5-amino-4-imidazole- carboxylate carboxylase	plus	-6.9	TTATGAGGTG	11	290186	290195	0.158455	TAAATAACTTTACTTTA	88	26.6928	11.4101	34.2119	80.601	48.1845	89.9451	0.331172	0.236801	0.380365	0.326914	0.00388943			0.324953	0.0171759
CLJU_RS01400	CLJU_c02860	291031	291315	anti-sigma factor antagonist	minus	-6.9	ATTTGAGGTG	13	291324	291333	0.159301	TTGTAAATTTTTCCACA	76	41.0369	89.3916	18.5691	131.18	168.483	109.233	0.31283	0.530568	0.169995					4.68321	0.000588573
CLJU_RS01405	CLJU_c02870	291327	293315	chemotaxis protein	minus	-10.6	TTTGGAGGTA	15	293326	293335	0.210357	TTATACTCTTGTTTAGT	76	83.485	327.458	56.8878	83.5362	113.296	61.984	0.999388	2.8903	0.917782	3.02448	0.000356715			5.62968	1.57224e-07
CLJU_RS01410	CLJU_c02880	293452	293835	anti-sigma regulatory factor	minus	-9.3	TTTTGGAGGA	14	293845	293854	0.173752	CATTTTATTTCCAAAGC	71	25.1938	34.4374	32.8476	136.567	251.965	157.036	0.184479	0.136676	0.209172							2.19956	0.00127644
CLJU_RS01415		293852	294916	histidine kinase	minus	-0.2	GCAAAAAGAT	5	294917	294926	0.17879	TGGTAATATCTTTTTGC	71	12.5541	14.1072	10.0386	127.097	200.717	111.205	0.0987759	0.0702839	0.0902713
CLJU_RS01425	CLJU_c02910	296205	296717	CDP-diacylglycerol--serine O-phosphatidyltransferase	minus	-7.5	TAAGGAGTGG	6	296719	296728	0.137957	TGTGACCACTCCTTAAA	59	459.301	4442.47	631.533	333.371	1871.45	215.009	1.37775	2.37381	2.93723	7.36602	3.73979e-13			6.82882	5.42089e-11	6.57397	1.49495e-32			8.52387	1.83756e-36
CLJU_RS01430	CLJU_c02920	297106	297774	membrane protein	plus	-4.7	AAAAAAGGAT	18	297084	297093	0.107213	GTATTTTAAAATTAAAA	94	3.90633	17.4937	9.02684	15.8605	34.2213	16.6087	0.246294	0.511193	0.543499	3.43146	0.0243558					2.55636	2.33163e-06			2.01751	0.00169561
CLJU_RS01435	CLJU_c02930	297898	298326	hypothetical protein	plus	-7.2	TAAAGGGGTG	12	297882	297891	0.139046	TCTTTGAAAATGACTAA	76	21.9263	78.8354	49.6568	34.3588	74.7404	38.4961	0.638158	1.05479	1.28992	2.73574	0.00651372					2.54332	3.14971e-07
CLJU_RS01440	CLJU_c02940	298464	299360	lipid kinase	plus	-7.9	TTAGAGGAGT	11	298449	298458	0.131423	TGTAATTTATATAATTA	94	25.3557	53.5842	32.9631	207.016	387.198	179.039	0.122482	0.13839	0.184111							2.18785	5.11712e-07			2.11827	1.8753e-05
CLJU_RS01445	CLJU_c02950	299439	300140	hypothetical protein	plus	-8.1	AAGAAGGAGA	10	299425	299434	0.155658	GAATACTATTAATAAAG	82	4.76885	14.6684	14.7201	166.605	250.327	150.422	0.0286236	0.058597	0.0978588
CLJU_RS01450	CLJU_c02960	300525	302369	radical SAM protein	minus	-6.6	AGAACGGAGA	13	302378	302387	0.160594	TTATATTTCAGATTTAG	82	7.39152	14.1429	13.7939	41.3217	23.2094	65.1342	0.178878	0.609359	0.211777											0.348934	2.73157e-08
CLJU_RS01455	CLJU_c02970	303063	304325	membrane protein	plus	-10.8	ATAAGGAGGA	12	303047	303056	0.150513	ATATTTCTCTGCATATA	76	167.242	90.5335	472.851	773.799	353.97	825.781	0.21613	0.255766	0.572611	0.417522	0.000641269	0.448987	0.0279044	0.187462	2.79961e-08					0.419775	1.32138e-06
CLJU_RS01460	CLJU_c02980	304444	305133	cell wall hydrolase	plus	-8	TAAAAGGAGA	13	304427	304436	0.107323	AGGAGAACCAACATTAA	65	3.53375	26.1811	7.03957	5.64668	5.5047	4.14025	0.62581	4.75613	1.70027
CLJU_RS01465	CLJU_c02990	305369	305719	hypothetical protein	plus	-9.3	TATGGGGGGA	14	305351	305360	0.161948	ATAATGAGCTAGGTTAT	71	24.1737	242.627	44.8998	56.037	64.5429	46.4852	0.431388	3.75916	0.965896	7.61715	0.00525702			5.24124	0.0438786
CLJU_RS01470	CLJU_c03000	305846	306250	4'-phosphopantetheinyl transferase	plus	-10.6	ATTGGAGGTG	13	305829	305838	0.138995	TTAAAGGTATTAAAATT	88	25.8875	144.555	44.5152	39.7165	105.27	37.2444	0.651806	1.37318	1.19522	4.28563	1.0814e-05			3.15669	0.00241297	3.10939	2.4267e-10			2.76967	4.24036e-07
CLJU_RS01475	CLJU_c03010	306222	307721	carbohydrate kinase	plus	-10.6	AATGGAGGTA	13	306205	306214	0.153283	ATAGCCTATGCCGTAAT	59	34.2701	143.126	58.271	108.42	167.43	126.527	0.316085	0.854841	0.460542	3.20565	1.43169e-05			2.40932	0.00463594
CLJU_RS01480	CLJU_c03020	307817	308425	hypothetical protein	plus	-9.3	AACTGGAGGA	11	307802	307811	0.137337	TAAAAAGTTGTGAAAAC	76	9.24718	23.76	18.8785	162.946	240.396	181.269	0.0567501	0.0988367	0.104146
CLJU_RS01485	CLJU_c03030	309434	309754	CopG family transcriptional regulator	plus	-11.5	ATAGGAGGTA	17	309413	309422	0.156811	TTTCGCTTAGGGTAATA	65	199.556	95.4172	180.262	644.731	812.221	745.976	0.309518	0.117477	0.241646	0.366241	0.000660323
CLJU_RS01490	CLJU_c03040	309714	310064	mRNA interferase PemK	plus	-7	TCGGAGAGTG	15	309695	309704	0.163809	ATGAAGCGAAGCTTTCG	53	109.459	128.843	165.316	790.477	756.883	936.73	0.138473	0.170228	0.176483
CLJU_RS01495	CLJU_c03050	310240	311064	transketolase	plus	-10.9	TTAGGAGGTT	12	310224	310233	0.178225	TTTGTTTATATAGCTTA	82	850.268	2429.12	626.449	428.045	795.469	272.924	1.9864	3.05369	2.29533	2.19875	0.001919			3.78357	7.52331e-07	2.17055	4.5785e-07			2.85606	8.28565e-10
CLJU_RS01500	CLJU_c03060	311064	312005	transketolase	plus	-10.6	CTTGGAGGTG	13	311047	311056	0.181302	AAGCATTAGCTGAACTT	65	630.023	433.357	284.16	566.664	763.541	309.601	1.11181	0.567562	0.917829			2.81829	0.000773379							2.41639	2.79764e-07
CLJU_RS01505	CLJU_c03070	312192	312878	cell division protein FtsE	plus	-7.9	TATAAGGAGA	13	312175	312184	0.149416	AAAAACTTGTTAAATAT	88	60.6684	56.9337	120.565	339.777	376.894	305.732	0.178553	0.15106	0.394349					0.462155	0.0387099
CLJU_RS01510	CLJU_c03080	312868	313758	cell division protein FtsX	plus	-7.2	CAAAGGGGTG	15	312849	312858	0.119912	TAGTAAGAGATGAGCAA	65	106.882	109.043	92.7331	273.264	305.811	241.835	0.391132	0.35657	0.383456
CLJU_RS01515	CLJU_c03090	313932	315107	peptidase S41	plus	-6.9	AAATGAGGTG	12	313916	313925	0.180064	GTGAATGTTTCAAAAAA	76	94.7165	128.453	82.3734	144.888	182.253	122.954	0.65372	0.704807	0.66995
CLJU_RS01520	CLJU_c03100	315211	316512	membrane protein	plus	-7.5	GGAGAGGGGA	16	315191	315200	0.146012	CTAACTTAATTTATGGA	76	7.15574	13.9714	7.64662	30.7691	51.8615	29.558	0.232563	0.269398	0.258698
CLJU_RS01525	CLJU_c03110	316516	318498	excinuclease ABC subunit B	plus	-4.6	AGATAAGGAT	21	316491	316500	0.141473	AAAAATAAGGATAAAGA	82	18.1285	34.0767	27.5349	36.3054	65.9994	37.8287	0.499334	0.516318	0.727885							2.13605	2.92254e-06
CLJU_RS01530	CLJU_c03120	318536	321358	excinuclease ABC subunit A	plus	-7.4	ACTAAGGAGT	13	318519	318528	0.122833	TAAAAGATTAGATAACT	82	25.2807	57.4577	37.7916	40.2179	79.5104	35.4116	0.628593	0.722644	1.06721							2.32576	1.15357e-07			2.19956	9.7487e-06
CLJU_RS01535	CLJU_c03130	321428	321868	hypothetical protein	plus	-10.6	TAAGGGAGGA	13	321411	321420	0.117851	GTCTTTCCATGTATTAA	71	74.5831	46.3876	39.2391	72.5814	185.977	68.6295	1.02758	0.249427	0.571753	0.482345	0.0321693					3.02528	7.77673e-06			2.65634	0.000400143
CLJU_RS01540	CLJU_c03140	321921	323123	cell division protein FtsW	plus	-7.1	GTGGGTGGTG	11	321906	321915	0.123487	ACTATCATAAATAAGTG	76	31.0259	21.344	43.7123	83.7452	121.238	62.9277	0.370479	0.17605	0.694643
CLJU_RS01545	CLJU_c03150	323128	324555	penicillin-binding protein	plus	-7.9	AGGGTAGGTA	11	323113	323122	0.149272	GAAGATATCAGAAGAGG	59	33.5685	106.177	37.4617	103.75	139.452	90.9819	0.323552	0.761384	0.411749	2.44714	0.0380794			2.78852	0.0320489
CLJU_RS01550	CLJU_c03160	324698	325306	membrane protein	plus	-8	AAAAAGGAGA	10	324684	324693	0.120475	CATTATGACAGGATAAA	71	37.3333	14.1215	107.479	211.449	257.367	311.939	0.176559	0.0548692	0.34455	0.291035	8.75288e-05			0.128428	8.65256e-08
CLJU_RS01555	CLJU_c03170	325324	327192	excinuclease ABC subunit C	plus	-6.9	TTAGGAGTGG	11	325309	325318	0.147151	TTTTGTAAGTAGTTTTA	82	30.0957	45.5391	48.5367	157.085	166.757	225.707	0.191588	0.273087	0.215043
CLJU_RS01560	CLJU_c03180	327397	328311	UDP-N-acetylenolpyruvoylglucosamine reductase	plus	-8	TTCAAGGAGA	15	327378	327387	0.163943	GCTTAATTTTAATTTTC	82	59.4461	106.075	56.9768	116.11	214.776	127.546	0.51198	0.493887	0.446715							2.17846	1.1089e-06
CLJU_RS01565	CLJU_c03190	328433	329317	glmZ(sRNA)-inactivating NTPase	plus	-9.8	AAATGGAGGG	14	328415	328424	0.130711	GTAAAAATATTTTTAAA	94	165.418	84.1863	170.228	361.534	318.848	318.031	0.457545	0.264033	0.535256	0.389504	0.000260902			0.481698	0.0297649
CLJU_RS01570	CLJU_c03200	329314	330642	hypothetical protein	plus	-7.8	AAAGGTGGTA	13	329297	329306	0.120194	AAGAAGATGTTAATAAA	82	61.1894	75.5268	94.0346	277.866	161.925	261.439	0.220212	0.466432	0.35968
CLJU_RS01575	CLJU_c03210	330656	331606	sporulation protein	plus	-7.3	AATAGGAGAT	21	330631	330640	0.120654	AAAGATTAAAGGAAAAT	82	28.7904	161.652	42.158	76.9164	123.283	68.0207	0.374307	1.31123	0.619782	4.30556	0.00107538			3.71544	0.0127309
CLJU_RS01585	CLJU_c03240	332928	336404	DNA polymerase III subunit alpha	plus	-5.2	TAAGAAGGTA	13	332911	332920	0.159513	ATCTGCAAAAATGATAA	76	12.1419	29.8013	21.2497	103.187	90.8684	95.7594	0.117669	0.327961	0.221907
CLJU_RS01590	CLJU_c03250	336620	337576	6-phosphofructokinase	plus	-10.6	ATAGGGGGTG	11	336605	336614	0.107953	TAGTCCCTGCGGTCATA	47	744.668	3165.94	352.347	189.716	897.191	72.6228	3.92517	3.52873	4.85175	3.27221	1.02744e-06	2.70708	0.0010135	8.85814	9.08572e-17	5.54523	1.67185e-27	0.458304	1.16391e-05	12.0995	1.43993e-47
CLJU_RS01595	CLJU_c03260	337607	339364	pyruvate kinase	plus	-8.1	AAGGAGTGTG	11	337592	337601	0.163462	TAATATTTTCTATTAAG	88	472.996	1306.03	143.018	284.675	1261.96	92.2687	1.66153	1.03493	1.55002	2.12086	0.002525	4.21273	3.03346e-07	8.93461	8.11474e-17	5.187	4.3926e-26	0.387253	3.38455e-08	13.3943	5.66786e-52
CLJU_RS01600	CLJU_c03270	339636	341066	RNA methyltransferase	plus	-5.2	TAAGTAGGTG	11	339621	339630	0.160045	TTTTAGATTTTGTTTAA	88	14.9707	18.3426	4.29149	25.5346	47.4576	11.3898	0.586291	0.386505	0.376783			4.43502	0.00102944	4.19765	0.000534243	2.19334	5.02873e-06			4.08274	9.60707e-14
CLJU_RS01610	CLJU_c03300	341961	342185	DNA-binding protein	plus	-9.3	AAATGGAGGA	11	341946	341955	0.233629	ATATCCTTGTAAGGAAA	71	14.0094	10.3063	36.9851	131.289	163.724	234.206	0.106706	0.0629491	0.157917									2.13976	0.000157081
CLJU_RS01615	CLJU_c03310	342178	344931	type I restriction-modification protein subunit M	plus	-7.1	AAAGAGAGGA	14	342160	342169	0.224243	ATTAATTTACGTGAAAA	82	19.7595	33.3284	44.7396	70.6519	65.0117	110.369	0.279674	0.512653	0.405364
CLJU_RS01620	CLJU_c03320	344934	346187	type I restriction enzyme, specificity subunit	plus	-9.7	TTTGGGGGTA	11	344919	344928	0.19468	GAATTGAAGAAGATTTT	76	25.1888	26.6915	31.1144	51.9573	56.1108	76.4642	0.484799	0.475693	0.406915
CLJU_RS01625	CLJU_c03330	346199	350155	type I restriction endonuclease	plus	-9.8	TTTAGGGGGG	12	346183	346192	0.206874	GGAAAAAATGTTTGTTT	76	9.65831	12.267	20.7543	37.6528	51.2882	53.5209	0.256509	0.239177	0.38778
CLJU_RS01680	CLJU_c03440	359586	360947	DEAD/DEAH box helicase	plus	-8.4	GATTGGGGGA	13	359569	359578	0.186748	GATGATGCAAGTAAGAT	65	0.312566	0.493792	0.118619	2.59758	0.56464	0.232718	0.120329	0.874525	0.50971							0.26118	0.00840205	0.109891	0.000866902
CLJU_RS01725	CLJU_c03530	365886	367436	terminase	plus	-8.1	AAGGATGGTG	11	365871	365880	0.180289	ATGGAAGATATTCTAAG	71	0.129822	0.36938	0.750256	3.12928	0.415441	0.438775	0.0414862	0.889127	1.70989							0.160108	0.00740816	0.172842	0.0390299
CLJU_RS01745	CLJU_c03570	371006	371488	hypothetical protein	plus	-8.4	AAGTGGGGGA	13	370989	370998	0.165628	CTTTTAAATAATGGAAG	76	14.0417	41.8796	17.482	29.345	49.0089	21.5635	0.478503	0.854529	0.810722											2.22683	0.000319534
CLJU_RS01750	CLJU_c03590	371608	372060	hypothetical protein	plus	-10.8	TTAAGGAGGA	14	371590	371599	0.18155	GCTGTCTTTACTATTTA	71	5.34189	2.51925	5.08482	10.6831	7.9379	4.76415	0.500031	0.31737	1.06731
CLJU_RS01795	CLJU_c03680	378650	379477	hypothetical protein	plus	-7.7	TAGGAAGGTG	11	378635	378644	0.172416	GTATAATAAAAAGCTAG	76	354.271	539.811	630.693	183.118	143.032	354.126	1.93465	3.77405	1.78098									2.31869	0.00918552	0.395653	0.0032002
CLJU_RS01810	CLJU_c03710	382751	383677	hypothetical protein	plus	-4.7	TTGAAAGGAT	14	382733	382742	0.141043	ACTAAATTTTTTATTTG	88	5.87032	4.27562	7.12637	14.0073	9.05009	17.6886	0.419089	0.47244	0.40288
CLJU_RS01840	CLJU_c03770	388559	390160	recombinase	plus	-10	TAAAGGGGGA	14	388541	388550	0.172951	TTAAAGGATTGCAGTAA	71	0.850123	0.17881	0.626433	6.28871	1.26503	1.61598	0.135182	0.141349	0.387648
CLJU_RS01845	CLJU_c03780	390386	391339	patatin	plus	-7.3	CATTAGGAGA	10	390372	390381	0.129157	AAATAAATGTATGACAT	82	2.17223	8.29552	1.88367	17.6685	23.1709	11.3718	0.122944	0.358015	0.165645
CLJU_RS01850	CLJU_c03790	391351	393348	hypothetical protein	plus	-9.3	ATTAGGGGGA	12	391335	391344	0.152133	GTTACTGAAGAATCATT	71	14.2826	26.5304	20.8178	16.9954	28.9071	12.426	0.840376	0.917782	1.67534							2.01412	6.11335e-05			2.27971	1.7394e-05
CLJU_RS01855	CLJU_c03800	393637	394959	hypothetical protein	plus	-5.5	TGAATGGGGA	14	393619	393628	0.169176	GATATAATTTTTAATGA	88	8.15066	14.7961	10.6368	30.6932	39.9692	24.7592	0.265552	0.370187	0.429611
CLJU_RS01860	CLJU_c03810	395191	396978	transcriptional regulator	minus	-7.9	TATAAGGAGA	12	396986	396995	0.19203	ATAATCATATGTTCAAA	82	1.37317	8.00621	3.41108	7.23104	11.1627	5.81289	0.189899	0.717228	0.586812	4.5022	0.00438075
CLJU_RS01865	CLJU_c03820	397240	398511	hypothetical protein	plus	-11.4	TGGAGGAGGC	16	397220	397229	0.199414	ATCATTACATTAATTGG	76	1.10418	3.91357	5.50093	10.8596	24.6623	11.3252	0.101678	0.158686	0.485725
CLJU_RS01870	CLJU_c03830	398513	399673	alcohol dehydrogenase	plus	-6.9	GAGGGAAGGA	15	398494	398503	0.219217	TTTTAAGATTAAATGAG	82	3.98191	2.03756	5.90997	9.41167	4.74221	6.9623	0.423082	0.429665	0.848854
CLJU_RS01875	CLJU_c03840	399723	400622	4-hydroxy-tetrahydrodipicolinate synthase	plus	-5	AAAGGATGTT	11	399708	399717	0.224922	TTAAGTTTTTATAGAAA	88	6.68464	15.695	12.5295	9.52567	6.09668	10.528	0.70175	2.57435	1.19011
CLJU_RS01880	CLJU_c03850	400646	401647	4-hydroxythreonine-4-phosphate dehydrogenase	plus	-10.8	GTAAGGAGGA	12	400630	400639	0.186423	GAGATAATTTTAGAGTA	76	3.94206	2.78272	8.73846	8.16693	5.25994	7.92641	0.482686	0.529041	1.10245
CLJU_RS01885	CLJU_c03860	401745	402695	hydroxyacid dehydrogenase	plus	-7.4	TGAGAGAGGA	16	401725	401734	0.184792	GATTTGGTAAGAAATGA	71	7.59741	3.10882	12.6399	6.90374	4.36001	6.21752	1.10048	0.713031	2.03294	0.316816	0.0194403			0.24218	0.0225647
CLJU_RS01890	CLJU_c03870	402764	404044	membrane protein	plus	0	TAGAAAAAGT	21	402739	402748	0.178318	ATAGTTGTGGAAAATAG	71	7.81985	11.8707	14.2289	8.50743	5.14928	7.20303	0.919179	2.30532	1.9754
CLJU_RS01905	CLJU_c03900	405545	405748	hypothetical protein	plus	-10.8	CTAAGGAGGA	12	405529	405538	0.142383	ATAGTAAATCAATTCTA	82	12.1192	68.7896	7.77648	93.8215	707.605	53.7969	0.129173	0.0972147	0.144553	4.3572	0.0109642			8.67793	0.000624601	8.96891	5.84447e-37			12.8828	1.21647e-42
CLJU_RS01910		405925	406323	hypothetical protein	plus	-0.2	TTGCCAAAGA	16	405905	405914	0.175136	TAAAAATCTTCCTTTTG	76	17.5295	10.2133	16.3791	10.7188	13.4036	7.26793	1.63539	0.76198	2.25362
CLJU_RS01915	CLJU_c03920	406525	408237	chemotaxis protein	plus	-7.6	AAAGGGGAGA	12	406509	406518	0.166587	TATATAGGGGAATGAAA	71	66.9959	114.566	51.7932	56.7489	19.402	58.9777	1.18057	5.90484	0.878182					2.16096	0.0140104	0.403381	2.43841e-08			0.322248	2.18435e-09
CLJU_RS01920	CLJU_c03930	408344	408673	hypothetical protein	plus	-7.3	GTTTAGGAGA	14	408326	408335	0.160011	TCATCAAGATTAAAGTT	76	15.7683	55.763	22.6055	394.831	463.582	328.626	0.0399369	0.120287	0.068788
CLJU_RS01925	CLJU_c03940	408900	409838	membrane protein	plus	-5	AAAGGATGTT	13	408883	408892	0.143323	AATAATATTTTGGGAAA	82	7.82361	15.6342	13.8008	30.1542	39.752	30.0906	0.259454	0.393292	0.458641
CLJU_RS01930	CLJU_c03950	410170	411882	chemotaxis protein	plus	-9.4	TACGGGGGGA	13	410153	410162	0.190578	GTTATTTGATATCTTAC	76	56.971	149.774	25.3686	52.2127	139.947	22.4943	1.09113	1.07022	1.12778	2.02807	0.0285544	2.88174	0.00512313	5.84436	3.90905e-08	3.15988	6.8681e-13			6.09568	3.79245e-25
CLJU_RS01935	CLJU_c03960	411970	412908	glycosyl transferase	plus	-6.5	TATAAGGGGT	13	411953	411962	0.137677	TAACTACAAATTGATAT	82	15.8543	26.2028	10.7719	79.0947	171.155	39.2736	0.200447	0.153094	0.274278							2.55306	1.22337e-06			4.27104	4.44795e-12
CLJU_RS01940	CLJU_c03970	412932	415988	6-pyruvoyl tetrahydrobiopterin synthase	plus	-7.1	TTAGGTGGTG	13	412915	412924	0.14683	ATAAATAGGAATCATTA	82	13.8384	32.3507	20.442	171.981	206.232	188.032	0.080465	0.156866	0.108715
CLJU_RS01945	CLJU_c03980	415990	416613	hypothetical protein	plus	-6.9	AAGGGTGGTC	10	415976	415985	0.174766	ATTTATATATATAAAAG	94	152.188	480.349	138.705	192.554	180.167	160.383	0.790366	2.66613	0.864835	2.41353	0.000712634			3.37638	2.38248e-05
CLJU_RS01950	CLJU_c03990	416610	417206	exosortase family protein XrtG	plus	-2.9	TAGAAAGAGA	14	416592	416601	0.119322	TTTTTTATCTATCGTAG	76	35.1597	9.07849	42.1193	121.263	127.045	102.844	0.289946	0.0714587	0.409547	0.199367	0.00107538			0.214601	0.0141056
CLJU_RS01955	CLJU_c04000	417187	418557	glycosyl transferase	plus	-8.1	AAGGTAGGTA	15	417168	417177	0.149842	AAATTAAAAGGCAAAAG	76	30.2985	31.9919	64.1097	87.9406	88.9033	85.5877	0.344534	0.359851	0.749053
CLJU_RS01960	CLJU_c04010	418614	419837	diguanylate cyclase	plus	-7.1	CAAGAGAGGA	16	418594	418603	0.154518	TAGAATCATAATTTCAA	82	11.193	35.3684	35.9114	94.3435	111.879	96.6308	0.118641	0.316131	0.371636
CLJU_RS01965	CLJU_c04020	419879	420370	6-pyruvoyl tetrahydrobiopterin synthase	plus	-9.3	AAATGGAGGA	14	419861	419870	0.183671	TAACTATTATGTGGAAA	76	1.74559	4.77235	4.5578	42.3978	62.8969	36.2532	0.0411716	0.0758757	0.125721
CLJU_RS01975	CLJU_c04040	421064	422293	ammonia channel protein	plus	-12.2	AAAGGAGGTA	11	421049	421058	0.153223	TATACACATTTTTAAAA	88	18.6584	154.42	47.5719	14.3328	114.142	13.6864	1.3018	1.35288	3.47584	6.39282	6.00488e-12			3.18304	0.000165791	9.40748	6.85343e-08			8.17624	1.6645e-06
CLJU_RS01980	CLJU_c04050	422422	422796	nitrogen regulatory PII	plus	-12.2	AAAGGAGGTA	11	422407	422416	0.208245	GCAAATATATGTTTAAA	82	84.3414	107.092	168.035	101.043	354.562	128.565	0.834711	0.30204	1.307							4.11472	1.143e-11			2.70294	1.63518e-05
CLJU_RS01985	CLJU_c04060	422985	424115	RNA methyltransferase	plus	-10.2	TTTAGGAGGA	10	422971	422980	0.178284	TTTATACATATAACTTT	88	25.629	58.1388	52.4898	63.9803	104.425	91.4273	0.400576	0.556749	0.574116
CLJU_RS01990	CLJU_c04070	424154	424792	transcriptional regulator	minus	-6.8	AATTAGGAGT	12	424800	424809	0.141657	ATTTTATAATTAATACA	94	0.425166	1.78212	1.00882	6.98213	21.7566	6.49401	0.0608935	0.0819117	0.155347							3.67698	1.63872e-08			3.28178	4.71276e-06
CLJU_RS01995	CLJU_c04080	424982	426256	hypothetical protein	plus	-11.5	TTAGGAGGTG	10	424968	424977	0.21746	TTATCATTCTTGTATTA	82	17.4847	158.342	26.5919	31.1234	279.75	30.8346	0.561785	0.566012	0.862405	6.96829	6.67827e-13			5.76572	4.03547e-09	10.4843	2.11261e-16			8.8799	4.15972e-13
CLJU_RS02000	CLJU_c04090	426271	429327	transporter	plus	-8.1	TAGAAGGAGA	13	426254	426263	0.162362	AAGTTACAGTTAAATAG	76	9.6023	129.68	20.8066	69.4989	246.035	65.4888	0.138165	0.527078	0.317713	10.3327	9.82449e-06			6.04329	0.00213153	4.13357	6.27179e-11			3.67704	3.70567e-08
CLJU_RS02005	CLJU_c04100	429604	430224	hypothetical protein	plus	-6.9	TTAGGAGTGG	9	429591	429600	0.160334	TCTCTAGTAAATGTTTA	76	1.50112	26.4859	6.64535	43.5303	85.1586	37.5953	0.0344845	0.311018	0.17676	13.6245	0.00231182					2.30118	1.69747e-06			2.21774	4.60038e-05
CLJU_RS02010	CLJU_c04110	430497	431942	RNA helicase	minus	-7.2	ATACGAGGTA	11	431949	431958	0.167533	CGTATACTTTTATATTA	82	4.06829	3.43728	5.50327	13.4605	13.4172	9.2819	0.302239	0.256185	0.592903
CLJU_RS02015	CLJU_c04120	432073	433290	deoxyguanosinetriphosphate triphosphohydrolase	plus	-7.7	AAAGGAAGGT	12	432057	432066	0.157997	GATACAAGTTGCAAAAA	71	1.34008	1.93623	4.03518	17.5238	11.4485	10.7763	0.0764719	0.169125	0.374448
CLJU_RS02025	CLJU_c04150	434766	435194	transcriptional regulator	plus	-9.3	TTATGGAGGA	13	434749	434758	0.179895	TCTCATTTTTTACATTA	82	15.8389	56.1795	29.7119	141.149	244.133	144.997	0.112214	0.230118	0.204914	2.70122	0.0204993					2.01632	1.27498e-05
CLJU_RS02030	CLJU_c04160	435246	436475	NAD-dependent malic enzyme 4	minus	-11.6	CAAGGAGGTT	15	436486	436495	0.206587	GATAAAAAATATTTCCA	82	627.532	294.394	44.1271	621.469	224.859	84.7454	1.00976	1.30923	0.520702	0.360668	0.00399599	18.1577	1.30139e-12	6.5489	2.27103e-06	0.423638	6.36454e-08	0.162947	1.56772e-27	2.59985	2.54907e-08
CLJU_RS02035	CLJU_c04170	436581	437990	aspartate ammonia-lyase	minus	-7	TAAAGGTGGG	12	437998	438007	0.170185	TTATTTTTAAATTTATA	100	685.738	11.9056	56.7539	1056.1	57.8714	105.978	0.649311	0.205726	0.535527	0.013394	2.18302e-53	15.4737	1.22206e-23	0.207255	1.38979e-07	0.0642686	2.66811e-61	0.12015	6.4671e-37
CLJU_RS02045	CLJU_c04190	440048	441196	chemotaxis protein	plus	-6.4	ATAGTGAGGA	7	440037	440046	0.20529	TAGAATGGAAGGGAATA	65	69.7465	82.5104	115.22	75.7838	66.6778	88.4232	0.920336	1.23745	1.30305
CLJU_RS02050	CLJU_c04200	441606	442115	DNA-directed RNA polymerase sigma-70 factor	plus	-7.4	AAGGGCGGTG	6	441596	441605	0.222365	AGTGTAAGGATAAAAAG	71	7.87232	2.33659	5.58357	83.4805	36.1042	109.474	0.0943013	0.0647179	0.0510037											0.323125	1.7418e-08
CLJU_RS02055	CLJU_c04210	442094	442561	hypothetical protein	plus	0	GATCAAAAAA	21	442069	442078	0.194921	GACACGTTTGTATAGAT	65	21.7372	5.96037	40.5464	93.87	43.3861	127.117	0.231567	0.13738	0.31897	0.217273	0.000257879			0.148088	0.000214921					0.334336	4.09802e-08
CLJU_RS02060	CLJU_c04220	442542	443066	hypothetical protein	plus	-9.8	ACATGGAGGG	14	442524	442533	0.148937	TCAGAAGATAATTAACA	76	22.3608	26.5003	41.0707	57.2622	30.1255	81.6699	0.390499	0.879663	0.502886											0.361396	8.98429e-07
CLJU_RS02065	CLJU_c04230	443059	443364	hypothetical protein	plus	-7.8	AAGAGGGAGA	15	443040	443049	0.124258	TAATTAAAGGTAAAAAG	82	2.83527	1.99706	14.0784	70.371	35.6857	100.76	0.0402903	0.0559625	0.139722											0.346984	1.03189e-06
CLJU_RS02070	CLJU_c04240	443474	444745	hypothetical protein	plus	-6.8	TAATAGGAGT	13	443457	443466	0.186531	TTTTGCGTATATTTTAA	82	7.71882	5.99036	1.91534	14.2128	10.5024	13.7227	0.543088	0.570381	0.139575			5.10406	0.0171278
CLJU_RS02075	CLJU_c04250	444778	445428	5'-nucleotidase	plus	-8.4	ATTTGGGGGA	13	444761	444770	0.149838	TTAATTTATATAGAATT	94	41.4884	50.6716	22.9774	134.301	113.661	82.9631	0.30892	0.445812	0.276959
CLJU_RS02085	CLJU_c04270	446509	447888	hypothetical protein	minus	-7.9	AAAGAGGAGT	12	447896	447905	0.176873	TTTTATTCTAATTAAAA	94	1.94725	0.410638	6.56811	11.4019	2.79541	19.624	0.170782	0.146898	0.334698	0.157841	0.00909814			0.0597924	0.00075478	0.285483	0.000921822			0.139461	6.26585e-06
CLJU_RS02090	CLJU_c04280	447985	449358	hypothetical protein	minus	-10.9	TAAAGGAGGA	12	449366	449375	0.168967	TTAAAATATATAATTTT	100	1.59211	0.951765	3.30688	5.51972	1.10049	9.31534	0.288441	0.864854	0.354993							0.237804	1.00169e-09	2.05502	0.0132315	0.115719	8.42792e-15
CLJU_RS02095	CLJU_c04290	449720	450571	AraC family transcriptional regulator	minus	-6.9	AGTTGAGGTA	13	450580	450589	0.176005	TATATTATATTTATATG	94	27.1302	5.17295	25.8595	130.703	34.9459	191.419	0.207572	0.148027	0.135093	0.145906	0.000205761			0.193715	0.0123835	0.317385	5.0992e-13			0.178749	4.24123e-20
CLJU_RS02100	CLJU_c04300	450708	451589	4-hydroxy-tetrahydrodipicolinate synthase	plus	-6.9	AAATGAGGTG	11	450693	450702	0.168238	AAGATTAAATCAAAAAA	88	226.171	117.571	97.9603	213.975	178.352	91.2214	1.05699	0.659206	1.07387	0.400093	0.000331541	2.93195	0.000911868
CLJU_RS02105	CLJU_c04310	451623	452891	sodium:proton antiporter	plus	-7.5	AGAAAGGAGT	14	451605	451614	0.160203	AATTAACAGTTTGTAGA	76	242.78	70.0372	142.411	243.874	129.319	106.234	0.995513	0.541585	1.34053	0.222317	1.26143e-09	2.15997	0.0303849	0.480198	0.0222425
CLJU_RS02110	CLJU_c04320	453160	453405	hypothetical protein	plus	-11.3	AAAGGGGGTA	10	453146	453155	0.176008	ACTCTTAATTAGATAAA	82	71.4019	60.3058	25.3085	593.931	435.853	420.942	0.120219	0.138363	0.0601235			3.57833	0.0178445
CLJU_RS02115	CLJU_c04330	454071	455342	stage V sporulation protein R	minus	-8.1	AAGGAAGGTG	14	455352	455361	0.180162	CAGTTCTTTTTTCAGTA	71	5.76308	1.65391	22.3335	32.6269	7.0611	88.9616	0.176636	0.234228	0.251047	0.219306	0.000264258			0.0725351	2.26684e-07	0.254165	3.48677e-16	3.27512	2.38308e-10	0.0776049	1.86069e-38
CLJU_RS02120	CLJU_c04340	455348	456544	hypothetical protein	minus	-5.5	TATGGAAGGA	12	456552	456561	0.185246	ATAGGTTGTTGGCAGCA	53	1.63546	0.124857	9.88045	23.75	5.71924	62.713	0.0688615	0.0218311	0.15755	0.0571364	2.66468e-05			0.0120729	3.81308e-08	0.283271	2.55912e-13	3.18	2.68947e-09	0.0890788	7.56965e-33
CLJU_RS02125	CLJU_c04350	456549	458471	serine protease	minus	-8.4	GGAGAGGAGA	18	458485	458494	0.217076	TATCTATTAAATACTAC	82	6.36698	2.13424	51.9031	27.8148	7.26225	56.927	0.228906	0.293881	0.911749	0.25963	6.78108e-06	0.156193	3.36347e-06	0.0405522	6.83732e-18	0.306217	9.27721e-13	2.45609	2.29772e-06	0.124677	5.90448e-27
CLJU_RS02130	CLJU_c04360	458689	459180	MarR family transcriptional regulator	minus	-6.8	GTGAAAGGAG	20	459196	459205	0.135269	TTCATCATTAAAGTTAA	82	68.251	117.89	220.943	565.008	777.775	1661.08	0.120796	0.151574	0.133012									3.5356	3.02509e-08	0.45786	0.000795629
CLJU_RS02135	CLJU_c04370	459137	460714	MFS transporter	minus	-6	TAATGGGGTG	15	460725	460734	0.136687	TATGCGAATTTTAACAA	76	38.4881	73.0252	140.773	670.369	573.045	2502.88	0.0574133	0.127434	0.0562443									4.46755	1.60411e-18	0.223862	6.1091e-17
CLJU_RS02140	CLJU_c04380	460727	461380	hemolysin D	minus	-5.3	AAAGAAGGTA	12	461388	461397	0.16584	TTTCTCTATTTTTCAAG	76	62.7061	285.809	324.45	617.013	667.39	1875.37	0.101629	0.428249	0.173006	3.46311	0.000168773	0.247217	0.00199836					3.63203	5.93323e-05	0.34784	0.00105177
CLJU_RS02145	CLJU_c04390	461401	462369	hemolysin D	minus	-11.6	AAAGGAGGTT	16	462381	462390	0.21259	TTTATTCAAGCATTATT	82	136.801	148.481	418.885	475.787	592.792	1313.37	0.287526	0.250477	0.31894			0.417341	0.0385919	0.346121	0.00290862			3.30608	0.00122131	0.44124	0.0266438
CLJU_RS02150	CLJU_c04400	462827	463876	carbamoyl phosphate synthase small subunit	plus	-11.6	GCAGGAGGTA	10	462813	462822	0.162927	TTACTTGTAAAAATGCA	76	63.5272	648.178	51.3874	91.3859	524.624	48.5206	0.695153	1.23551	1.05908
CLJU_RS02155	CLJU_c04410	463921	467127	carbamoyl phosphate synthase large subunit	plus	-7.7	AGAAGGGAGA	15	463902	463911	0.157149	ATTGTACATTGAATAGA	76	76.2423	640.728	53.5536	91.9266	452.543	45.1746	0.829383	1.41584	1.18548
CLJU_RS02160	CLJU_c04420	467260	468432	peptidase M20	plus	-3.3	ATGAAAGGTT	13	467243	467252	0.180336	GTAAAAATACAATAATG	82	69.1256	569.1	51.6156	158.449	657.681	84.3152	0.436263	0.865312	0.612174
CLJU_RS02165	CLJU_c04430	469076	470290	two-component system sensor histidine kinase	minus	-6.5	GAAAGAGGTT	14	470300	470309	0.16688	AGCAGTAGCCTATACCT	53	11.0431	23.3986	15.1833	94.934	59.972	133.634	0.116324	0.39016	0.113619											0.43942	1.09522e-05
CLJU_RS02170	CLJU_c04440	470294	470971	two-component system response regulator	minus	-11.3	ATAAGGAGGG	11	470978	470987	0.164631	CTTATCTCTAAATATTA	82	56.0993	44.4477	176.926	82.5814	65.3101	127.71	0.679321	0.680564	1.38537			0.405889	0.037351	0.244588	5.42603e-05
CLJU_RS02175	CLJU_c04450	471240	472190	glycosyltransferase	plus	-6.9	AATTGAGGTG	12	471224	471233	0.122514	AATGCCTAACATTAAAT	76	612.233	103.725	394.289	606.156	85.4815	470.563	1.01003	1.21342	0.837911	0.127692	1.00911e-15			0.252346	1.11812e-05	0.16315	8.75437e-10			0.177125	2.79023e-07
CLJU_RS02180	CLJU_c04460	472353	472772	hypothetical protein	plus	-7.5	AGAAAGGAGT	14	472335	472344	0.129829	TGAAAATGCCTAATAGA	71	250.488	8.16538	111.645	475.434	55.7675	330.473	0.526863	0.146418	0.337834	0.0244431	1.09457e-31	2.86165	0.00397208	0.0699478	9.34599e-14	0.137013	6.26557e-15			0.16455	6.71224e-10
CLJU_RS02185	CLJU_c04470	472785	474992	dolichyl-phosphate-mannose-protein mannosyltransferase	plus	-10.8	TTAAGGAGGA	12	472769	472778	0.134006	ATATGGGTATTCAATTA	76	712.105	70.3313	584.815	1215.42	91.1958	861.11	0.585892	0.771211	0.67914	0.0745689	3.44721e-24			0.115362	8.07488e-13	0.086855	1.10224e-18			0.103283	2.36825e-13
CLJU_RS02190	CLJU_c04480	475913	477109	glutamyl-tRNA reductase	plus	-5.9	ATATTGGAGT	13	475896	475905	0.179469	ATAATATAGTTGTAATA	88	112.226	130.095	163.688	325.913	241.18	270.053	0.344345	0.539411	0.606134
CLJU_RS02195	CLJU_c04490	477138	478412	glutamate-1-semialdehyde aminotransferase	plus	-6.4	GAAATGGAGA	17	477117	477126	0.178027	CTGTTAATGATGAAGAA	71	227.387	192.274	213.891	331.902	278.733	357.358	0.685103	0.689816	0.598535
CLJU_RS02200	CLJU_c04500	478705	479508	membrane protein	minus	-7.7	TAAGGTGGTA	14	479518	479527	0.118559	GGCTTCATTAGTTTATA	71	2.86386	11.1803	10.1973	107.608	43.273	117.112	0.0266138	0.258366	0.0870728	3.03165	0.0459711					0.479836	8.39408e-06			0.361815	2.77606e-07
CLJU_RS02205	CLJU_c04510	479853	480722	UTP--glucose-1-phosphate uridylyltransferase	minus	-5.6	AAAGGACGTG	14	480732	480741	0.184099	ATTTTTAACATTAAATC	88	736.005	215.54	611.573	652.24	72.5657	389.557	1.12843	2.97028	1.56992	0.220478	2.43778e-07			0.338974	0.00348107	0.129118	1.53162e-12			0.181629	2.09929e-07
CLJU_RS02210	CLJU_c04520	480712	482361	hypothetical protein	minus	-8.5	GAGGAGAGTG	18	482375	482384	0.136327	TTAATTATATTTTCGGT	82	863.966	1123.36	1133.79	239.688	35.2173	133.503	3.60455	31.8981	8.49262							0.171249	5.87773e-12			0.257199	3.96688e-06
CLJU_RS02225	CLJU_c04550	484524	486308	hypothetical protein	plus	-0.5	TGTAGATGTG	21	484499	484508	0.180626	CTAAAAAGGAGGTTTGT	65	0.472233	0.733997	1.37897	12.03	2.83996	6.04891	0.0392546	0.258454	0.22797							0.27794	3.44535e-10			0.459316	0.00159828
CLJU_RS02230	CLJU_c04560	486339	487241	two-component system sensor histidine kinase	minus	-3.9	TGAAAGGGTG	14	487251	487260	0.167843	CTTATTTTATCCCATGG	65	8.86225	5.21893	4.61354	106.928	36.6756	91.6617	0.0828805	0.1423	0.0503323							0.402141	4.45321e-08			0.392189	1.08472e-06
CLJU_RS02235	CLJU_c04570	487315	488055	hypothetical protein	minus	-10.6	ATTGGAGGTG	14	488065	488074	0.137741	AAATCCATGAAGTAATT	76	21.1945	16.4403	7.49376	236.381	54.8398	144.685	0.0896624	0.299787	0.0517938			3.61276	0.0250237			0.272794	8.60987e-16			0.371261	1.53849e-07
CLJU_RS02240	CLJU_c04580	488048	488971	bacitracin ABC transporter ATP-binding protein	minus	-10.2	AACGGAGGTT	14	488981	488990	0.180117	TCTTGTTGATTTTATAT	82	63.9512	80.4663	34.3997	159.955	41.7727	110.108	0.399807	1.92629	0.312419			2.38116	0.0275269	2.30105	0.0153342	0.307207	3.40874e-13			0.371714	1.79625e-07
CLJU_RS02245	CLJU_c04590	489058	489753	two-component system response regulator	minus	-9.3	CTCTGGAGGA	14	489763	489772	0.164177	TTTTGAGTTAAGACAAT	76	5.11051	7.18265	3.1787	21.7559	25.6606	13.7353	0.234903	0.279909	0.231426
CLJU_RS02250	CLJU_c04600	490047	491003	methionine ABC transporter ATP-binding protein	plus	-10.9	ATGGGAGGTT	13	490030	490039	0.130715	TTCTTAAAATTGATATG	82	2.88223	5.69816	0.492529	14.7197	21.2121	5.24756	0.195807	0.268628	0.0938588					11.734	0.00601884			0.426051	0.0355828	3.96354	0.000169323
CLJU_RS02255	CLJU_c04610	491006	491662	methionine ABC transporter permease	plus	-11.5	CTGGGAGGTA	14	490988	490997	0.115695	TCAAAAAATGTTAACTG	76	4.66669	8.79086	0.512298	22.1029	25.071	5.14994	0.211135	0.350639	0.0994766			11.2193	0.0178079	16.4177	0.00141887			0.279075	7.44039e-05	4.77306	3.6202e-07
CLJU_RS02260	CLJU_c04620	491744	493018	hypothetical protein	plus	-9.5	TCTCGGAGGA	13	491727	491736	0.173383	TTTAAAAATACATTTCT	88	16.6226	14.9305	14.7774	43.6824	44.8424	22.1149	0.380533	0.332955	0.66821
CLJU_RS02265	CLJU_c04630	493194	493580	GntR family transcriptional regulator	plus	-11.4	AAAAGGAGGG	11	493179	493188	0.147135	TATATAACAAATAGAAA	88	70.8895	79.4581	192.526	61.0292	85.7602	83.8848	1.16157	0.926515	2.29513					0.400249	0.0164767
CLJU_RS02270	CLJU_c04640	493603	494739	membrane protein	plus	-7.2	AAGGTGGGTG	13	493586	493595	0.136461	GATAAATAACTACTAAG	76	23.0555	22.483	54.0334	48.024	44.8491	49.0293	0.480083	0.501304	1.10206					0.40692	0.0240464
CLJU_RS02275	CLJU_c04650	495286	496470	aspartate aminotransferase	plus	-10	AAAAGGGGGC	13	495269	495278	0.17351	AATTAAGAATTGAAAAA	88	91.404	122.379	84.9421	163.932	174.784	133.446	0.557573	0.700173	0.636525
CLJU_RS02280	CLJU_c04660	497188	497949	peptidoglycan-binding protein	minus	-9.9	TTAAGGGGGA	11	497956	497965	0.196078	CTTAATTTTGCCTGCGA	59	0.178239	0.743149	0.868635	5.70212	5.03491	2.57608	0.0312584	0.147599	0.337193
CLJU_RS02285	CLJU_c04670	498548	499711	hypothetical protein	plus	-7.3	AAATAGGAGA	11	498533	498542	0.162042	ATTCAAATGTGATTAAA	82	4.25513	3.83145	7.74334	22.4597	15.1181	30.6183	0.189456	0.253435	0.252899											0.483776	0.000565714
CLJU_RS02300	CLJU_c04700	502121	502483	hypothetical protein	plus	-8.1	AAGGAGAGTG	11	502106	502115	0.217296	TTATAAACATGGAAAAG	76	10.854	9.35058	17.0187	78.5665	84.7306	198.053	0.138151	0.110357	0.0859299									3.01553	7.36281e-09	0.419365	1.00559e-05
CLJU_RS02305	CLJU_c04710	502509	502898	hypothetical protein	plus	-8	GAAAAGGAGA	14	502491	502500	0.171465	TGAATAAATATATTGAA	88	109.798	1303.07	310.827	111.458	110.199	259.152	0.985105	11.8247	1.1994	9.18068	0.00956647							2.78017	4.10713e-08	0.416752	5.09825e-06
CLJU_RS02310	CLJU_c04720	502911	503162	hypothetical protein	plus	-8	GTAAAGGAGA	12	502895	502904	0.149826	GAAGTTAGCATAGAGTA	65	7.27594	4.17704	9.25058	118.17	108.938	283.008	0.0615721	0.0383432	0.0326866									2.87438	4.10713e-08	0.377158	7.36053e-07
CLJU_RS02315	CLJU_c04730	503213	504484	MFS transporter	plus	-3.9	TTAAGTAGGC	13	503196	503205	0.114578	AAATATTATATTAATTA	100	10.6394	13.3143	36.706	54.1243	55.1677	139.301	0.196573	0.241343	0.263501									3.09397	4.8686e-10	0.388042	4.40763e-07
CLJU_RS02320	CLJU_c04740	504598	505146	protein kinase	plus	-12.2	AAAGGAGGTG	11	504583	504592	0.169909	TGCTACATAAAAACAAA	76	2.13813	3.41926	11.9609	60.2	71.407	190.731	0.035517	0.0478841	0.062711									3.78398	5.54019e-13	0.36686	2.10794e-07
CLJU_RS02325	CLJU_c04750	505608	507011	amino acid permease	plus	-10	TAAAGGGGGC	11	505593	505602	0.161693	ACTTTAAACATTAATAA	88	80.262	93.6464	276.228	80.5334	148.746	132.149	0.99663	0.629573	2.09027			0.369803	0.00484562	0.334162	0.000386776	2.16742	0.0006246
CLJU_RS02330	CLJU_c04760	507068	508477	amino acid permease	plus	-5.6	AGGATGAGGA	11	507053	507062	0.152775	ATTTTAAATGCACAAGG	71	43.6986	35.3031	129.716	74.1277	138.631	135.545	0.589505	0.254654	0.956996			0.430651	0.0375857	0.267155	5.86685e-05	2.19203	0.000240063	2.18632	0.00226517
CLJU_RS02335	CLJU_c04770	508705	510417	methyl-accepting chemotaxis protein	plus	-10.7	AATAGGAGGG	13	508688	508697	0.217444	AATTCACATTTATAAAT	88	107.983	18.2879	117.817	99.7743	20.8295	159.724	1.08227	0.877982	0.737628	0.130353	2.95501e-15			0.151436	1.5122e-09	0.244888	1.19082e-18			0.127626	1.08182e-28
CLJU_RS02340	CLJU_c04780	510728	511666	two-component system sensor histidine kinase	plus	-5.9	AACGGGTGGA	11	510713	510722	0.166177	ATTAATTATATGGAAAC	82	58.7598	52.6096	56.8253	210.629	214.756	176.048	0.278973	0.244974	0.322783
CLJU_RS02345	CLJU_c04790	511755	512627	type I restriction endonuclease EcoEI subunit S	plus	-7.7	AAAGGCGGTG	11	511740	511749	0.157831	AATTGTTGTGGTAAAAA	76	66.719	147.211	93.4741	201.357	234.006	199.081	0.331347	0.629091	0.469529
CLJU_RS02350	CLJU_c04800	512701	512970	hypothetical protein	plus	-4.8	GAAGGGTGTG	10	512687	512696	0.200911	AATTGTCAGTTATTGAA	76	8.3646	39.0371	19.3677	134.845	260.182	160.491	0.0620314	0.150038	0.120678	3.59104	0.019659					2.26445	9.9097e-07
CLJU_RS02355	CLJU_c04810	513040	513420	hypothetical protein	minus	-10.6	TATGGAGGTA	15	513431	513440	0.149397	ATTAATAATCAAGTTTT	88	1.97213	0.981691	0.777403	3.09604	1.15172	1.16527	0.636985	0.852367	0.667144
CLJU_RS02365	CLJU_c04830	514072	515127	amidase	plus	-8.1	TTGAAGGAGA	15	514053	514062	0.174254	ATGTTAATAATTAATTG	88	327.384	610.983	292.602	503.162	638.779	430.468	0.650654	0.956486	0.67973					2.03805	0.017283
CLJU_RS02370	CLJU_c04840	515842	519429	cell wall-binding protein	plus	-11.8	TCGAGGAGGG	15	515823	515832	0.206223	TAAAATTCACTTAATCG	76	12613.8	15320.6	6276.82	8601.84	9971.82	4816.96	1.4664	1.53639	1.30307			2.56045	0.00199836	2.38941	0.00193148					2.02837	3.73902e-05
CLJU_RS02375	CLJU_c04850	520099	520524	hypothetical protein	plus	-4	AAAAGAAGGC	14	520081	520090	0.148218	ATGTTTATTTTGAAAAA	88	26.9993	81.0656	77.4967	326.228	212.33	461.597	0.082762	0.381791	0.167888	2.31686	0.0174134									0.450492	1.6979e-05
CLJU_RS02385	CLJU_c04870	521293	521985	ser/threonine protein phosphatase	plus	-4.9	GAGAAAGGAA	15	521274	521283	0.159125	TGCCAGGCACCAAAGAG	41	78.3737	63.4942	192.552	145.013	115.087	207.423	0.540461	0.551705	0.928307					0.324737	0.000714822
CLJU_RS02390	CLJU_c04880	522045	525107	peptidase	minus	-9.4	TACGGGGGGA	12	525115	525124	0.207292	GTATTATATTTTATGTC	82	26.6592	152.434	28.8359	141.639	150.322	152.264	0.188219	1.01405	0.189381	4.40476	3.07672e-09			5.19208	2.48591e-09
CLJU_RS02395	CLJU_c04890	525313	526272	molybdate-binding protein	minus	-7.1	AAAGGAAGGA	14	526282	526291	0.142748	AATGGTGCCTGTCACCA	47	55.9801	158.462	77.0377	127.656	100.821	102.635	0.438522	1.57172	0.7506
CLJU_RS02400	CLJU_c04900	526644	527462	nitrogenase iron protein	plus	-7.8	AGTGAGGAGT	15	526625	526634	0.173631	ATAAAAAAATTATAAGT	94	23.3473	21.5179	9.93749	9.73937	4.82815	3.94135	2.39721	4.45677	2.52134
CLJU_RS02415	CLJU_c04930	528366	529976	nitrogenase molybdenum-iron protein alpha chain	plus	-5.7	GAAGGATGTG	11	528351	528360	0.195105	GTTTAATCTTTATGGAA	76	0.842185	1.80795	2.72436	4.32904	3.2466	1.02823	0.194543	0.556874	2.64957									0.292345	0.00789395	3.0919	0.0121005
CLJU_RS02420	CLJU_c04940	529976	531337	nitrogenase molybdenum-iron protein subunit beta	plus	-11.5	GTAGGAGGTG	13	529959	529968	0.178583	TGGAAGGAAAAGTTGTA	65	1.02919	1.70654	0.994513	4.70566	3.86515	1.56744	0.218714	0.441519	0.634483									0.40819	0.0103724	2.41539	0.00947401
CLJU_RS02425	CLJU_c04950	531951	533288	nitrogenase iron-molybdenum cofactor biosynthesis protein NifE	plus	-2.9	AAAATAGAGA	19	531928	531937	0.157084	TGACCTTCACGAAAAAA	65	2.40335	2.58324	1.51939	5.39587	2.69348	1.03337	0.445406	0.959071	1.47033									0.235671	0.00781847
CLJU_RS02430	CLJU_c04960	533311	535992	radical SAM protein	plus	-9.8	TTATGGAGGG	15	533292	533301	0.170779	AATATATATAAATTTTA	100	1.54188	1.81603	1.92835	5.00441	3.84625	1.66653	0.308103	0.472154	1.1571									0.407996	0.0117199	2.26101	0.0191949
CLJU_RS02435	CLJU_c04970	536180	537217	homocitrate synthase	plus	-7.8	AAAGGTGGTG	7	536169	536178	0.179096	TTAACTGTGCATTGAAA	71	0.22358	0.383905	0.769043	7.05062	4.74332	3.04915	0.0317106	0.0809358	0.252216
CLJU_RS02440	CLJU_c04980	537267	538067	homocitrate synthase	plus	-12.2	AAAGGAGGTG	12	537251	537260	0.195256	AATTCTTAACTAAAAAA	88	2.28727	5.97415	3.8865	7.15099	6.12384	3.25157	0.319853	0.975556	1.19527
CLJU_RS02445	CLJU_c04990	538244	541576	surface-layer protein	plus	-11.5	GTAGGAGGTA	14	538226	538235	0.171791	TATTGCTAAATAAGGTA	76	499.903	560.444	409.275	313.022	370.342	271.692	1.59702	1.51332	1.50639
CLJU_RS02450	CLJU_c05000	541629	543188	cell wall-binding protein	minus	-7.7	TAAAGGGAGA	10	543194	543203	0.157178	CCCTTTAAAGTATATAT	76	252.455	554.22	206.154	513.22	510.272	575.593	0.491904	1.08613	0.358159					2.6118	0.000723291
CLJU_RS02455	CLJU_c05010	543360	544052	two-component system response regulator	minus	-4.2	GAAAGGCAGA	11	544059	544068	0.16015	CTTTCATGTAATTTAGG	71	1.97103	3.29653	1.42091	9.76738	15.9273	4.98331	0.201798	0.206974	0.285133											3.13197	2.32709e-05
CLJU_RS02460	CLJU_c05020	544030	545160	two-component system sensor histidine kinase	minus	-3.9	TTTTAAGGTG	15	545171	545180	0.155538	TTTTTTATCAAATAAGT	88	4.60006	3.20191	3.19767	7.76208	11.0729	3.89418	0.592632	0.289165	0.821141											2.78721	7.38122e-05
CLJU_RS02465	CLJU_c05030	545170	545922	hypothetical protein	minus	-7.7	TAGCGAGGTA	13	545931	545940	0.130004	AACAAAGTAGTTTTCAA	76	2.02393	1.12055	0.176052	3.61816	4.66053	1.35102	0.559381	0.240434	0.13031											3.37984	0.00327467
CLJU_RS02470	CLJU_c05040	545909	546634	ABC transporter	minus	-10.9	ACAAGGAGGA	13	546643	546652	0.154991	TATACTCAGAAAATATG	76	6.46729	52.9198	4.39836	7.75868	10.2322	2.85954	0.833555	5.17191	1.53813	6.28817	0.000107835			12.0359	7.48783e-07			0.452528	0.0169689	3.50588	4.32303e-05
CLJU_RS02475	CLJU_c05050	546731	547984	hypothetical protein	minus	-7.2	ATAAAGGAGC	12	547992	548001	0.215674	TATGGTTATTTATGAAA	82	4.3979	18.69	1.93805	9.91997	22.3468	4.60545	0.443338	0.83636	0.420817	3.27082	0.011032			9.31792	6.9548e-06	2.66052	6.00675e-07			4.74974	8.44117e-13
CLJU_RS02480	CLJU_c05060	548446	549582	hypothetical protein	plus	-11	GGAAGGAGGA	10	548432	548441	0.167503	ATAATTTAATATATGGA	88	124.575	102.702	70.6905	313.48	419.919	185.033	0.397394	0.244576	0.382042			2.23736	0.0280519							2.22424	1.79862e-05
CLJU_RS02485	CLJU_c05070	549616	550758	hypothetical protein	plus	-10.6	GAAGGGAGGA	12	549600	549609	0.171644	GAAGTTTTCATATTGAA	76	343.151	303.971	317.93	466.955	568.118	308.997	0.73487	0.535048	1.02891
CLJU_RS02490	CLJU_c05080	550915	551322	hypothetical protein	plus	-6.8	ATGGAGAGTG	11	550900	550909	0.198718	TTTGAAATAATTATATG	88	125.077	254.462	198.24	576.653	899.783	859.45	0.216901	0.282804	0.230659
CLJU_RS02495	CLJU_c05090	551639	553396	hypothetical protein	minus	-10.8	TTAAGGAGGA	13	553405	553414	0.207427	AATATATTTTTAGCTTA	88	73.6412	186.478	60.4367	149.428	204.584	112.757	0.49282	0.911498	0.535992					2.99995	0.000142504
CLJU_RS02500	CLJU_c05100	553633	554505	hypothetical protein	plus	-10.6	TTTGGAGGTA	10	553619	553628	0.182633	ATTTAATATATTAATTT	100	383.871	474.278	178.972	523.585	697.711	323.511	0.733159	0.679763	0.553219			2.73533	0.00131576	2.59476	0.00089424					2.11284	1.4649e-05
CLJU_RS02505	CLJU_c05110	554693	556507	cell wall-binding protein	plus	-9.8	AATTGGAGGG	13	554676	554685	0.162529	GAACAATATATAATAAT	88	2786.81	3869.47	2160.63	1906.84	1806.46	1332.97	1.46148	2.14202	1.62091
CLJU_RS02510	CLJU_c05120	556691	558019	cell wall-binding protein	plus	-9.9	ATAAGGGGGA	11	556676	556685	0.172711	AAATTGAGAATTGAATA	82	198.183	213.088	144.261	227.668	146.533	229.056	0.870491	1.4542	0.629806
CLJU_RS02515	CLJU_c05130	558163	559209	hypothetical protein	plus	-7.3	TTTTAGGAGA	13	558146	558155	0.169082	AAATCATTTTTAAATTT	94	87.6918	92.2721	105.044	246.664	234.405	288.293	0.355511	0.393645	0.364365
CLJU_RS02520	CLJU_c05140	559240	559923	capsular polysaccharide biosynthesis protein	plus	-10.9	TCAAGGAGGA	14	559222	559231	0.190433	AGTTTGTGTAAAATTCA	76	69.1678	82.6141	101.601	624.157	345.021	1033.97	0.110818	0.239446	0.0982629											0.326871	0.000146833
CLJU_RS02525	CLJU_c05150	559991	560758	phosphoesterase	plus	-7.1	AAAAGAGGTA	10	559977	559986	0.160148	AGAGTTGAGAGTTGAAA	65	15.7678	14.7501	33.9675	313.674	407.6	610.458	0.0502683	0.0361877	0.0556426									2.32157	2.74744e-06
CLJU_RS02530	CLJU_c05160	560797	561516	tyrosine protein kinase	plus	-5.9	TAAATGGAGT	13	560780	560789	0.181229	TATCATCTGAGAGATAA	71	76.904	87.6684	71.3482	242.285	263.517	216.502	0.317411	0.332686	0.32955
CLJU_RS02555	CLJU_c05210	564700	565359	multidrug MFS transporter	plus	-9.8	AGTAGGGGGG	20	564676	564685	0.159538	TTGCTTATTGTATAAGT	76	64.9598	31.8148	88.9957	155.401	164.203	142.567	0.418013	0.193753	0.624238	0.377345	0.00133962			0.350755	0.00538581
CLJU_RS02560	CLJU_c05220	565478	566596	glycosyl transferase	plus	-6.9	AAATGAGGTA	12	565462	565471	0.167047	AGAAGAATAGGATTAAA	76	39.5604	60.5332	124.758	128.319	154.59	165.273	0.308297	0.391572	0.754861			0.402942	0.0199522	0.475125	0.0349258
CLJU_RS02565	CLJU_c05230	566597	567706	glycosyl transferase	plus	-6.8	GTGGAAGGTA	12	566581	566590	0.158062	TTAGGTACTAAGAAGTG	65	16.0679	10.4901	30.4412	124.018	141.297	142.12	0.129561	0.0742419	0.214193					0.338932	0.0152276
CLJU_RS02570	CLJU_c05240	568423	569748	hypothetical protein	plus	-8.1	AAGTGAGGTA	11	568408	568417	0.109131	ATAAATAGAGTATAAAG	82	9.82128	5.61869	28.2504	24.4095	37.5161	15.2551	0.402354	0.149767	1.85186	0.437449	0.0338517			0.193039	0.000238063					2.40982	0.000438554
CLJU_RS02575	CLJU_c05250	569859	570749	glycosyltransferase	plus	-4.7	ATAAAAGGAT	13	569842	569851	0.16198	GAAAATATAGTTTTATA	88	9.39437	13.8799	23.3645	47.6669	66.9454	37.1655	0.197084	0.207331	0.628661
CLJU_RS02580	CLJU_c05260	570700	571302	hypothetical protein	plus	-5.8	AGTAAGAGGA	10	570686	570695	0.127974	TATATTCAATACAAAGT	82	17.7497	19.22	29.2893	42.7927	96.332	38.3854	0.414784	0.199519	0.763031							2.68868	0.00163046			2.46054	0.00930593
CLJU_RS02585		571278	571601	hypothetical protein	plus	-3.1	AAAATGGGTT	9	571265	571274	0.137084	TAATACGGTAGATAAAA	76	1.45296	1.58595	1.59117	36.6854	91.0708	30.7357	0.0396058	0.0174144	0.0517696							2.98503	0.00220763			2.9052	0.00609821
CLJU_RS02590	CLJU_c05270	571616	572779	glycosyl transferase	plus	-10.2	AATGGGAGGA	12	571600	571609	0.131605	TGTACGGAAGTATTAAT	71	16.0203	22.1467	27.7148	21.3621	53.0795	15.2275	0.749942	0.417236	1.82005							2.99691	4.25929e-05			3.41628	1.60933e-05
CLJU_RS02595	CLJU_c05280	572776	574200	membrane protein	plus	-3.9	AATGAAGGTA	16	572756	572765	0.123691	TAGAAAAATTTATAAAT	94	2.4187	9.27587	4.26934	27.8258	65.1832	17.1646	0.086923	0.142305	0.248729	2.94863	0.0413934					2.83954	0.00282694			3.72244	0.000326151
CLJU_RS02600	CLJU_c05290	574197	575303	glycosyltransferase	plus	-10.2	AATAGGAGGC	11	574182	574191	0.1443	GAAATCAAAGGCTTAAT	71	2.56075	6.43225	3.54545	42.5896	86.5145	35.5598	0.0601261	0.0743489	0.0997039							2.42602	0.000306682			2.38476	0.00113116
CLJU_RS02605	CLJU_c05300	575319	576227	rhamnosyltransferase	plus	-5.2	AAAAATGGAG	6	575309	575318	0.151103	AGAAGATAGGGTGAAAA	65	8.23094	20.1227	19.7638	36.5595	77.1582	25.9592	0.225138	0.260797	0.761343							2.52799	0.00190875			2.9138	0.000906295
CLJU_RS02610	CLJU_c05310	576495	577874	mannose-1-phosphate guanyltransferase	plus	-6.3	GATTAGAGGG	14	576477	576486	0.213543	ATCCCATTATAAAAGAT	76	39.2099	53.0174	51.297	95.0423	119.396	72.9439	0.412552	0.444046	0.703239
CLJU_RS02615	CLJU_c05320	577934	578989	dTDP-glucose 4,6-dehydratase	plus	-8.1	AAGAGAGGTA	13	577917	577926	0.208016	AACTTATACGGAAAAAG	71	43.8432	111.786	54.5093	85.9446	105.122	70.3398	0.510133	1.06339	0.774942					2.01817	0.0409949
CLJU_RS02620	CLJU_c05330	579128	580006	glucose-1-phosphate thymidylyltransferase	plus	-6.9	AATTGAGGTG	17	579107	579116	0.149943	TTATCTGAACTTTAAAT	82	25.7033	24.687	30.7222	100.753	113.318	72.9177	0.255112	0.217856	0.421327
CLJU_RS02625	CLJU_c05340	580027	580914	dTDP-4-dehydrorhamnose reductase	plus	-6.8	TTTTAGGAGT	14	580009	580018	0.172446	AAACATTATTGATATTT	88	34.8856	58.3018	66.4655	63.1218	70.4968	47.4485	0.55267	0.827014	1.40079
CLJU_RS02630	CLJU_c05350	581100	581648	dTDP-4-dehydrorhamnose 3,5-epimerase	plus	-4.3	ATGAAGGGAC	15	581081	581090	0.187189	TTGTGAATTGAAATATG	76	6.41947	22.6683	9.32066	60.0371	92.8281	47.6096	0.106925	0.244197	0.195773
CLJU_RS02645	CLJU_c05380	582965	584506	transposase	minus	-4.9	AGTAAAGGAA	9	584511	584520	0.206138	TCCTTTACTATTTTTTA	82	45.2903	23.9534	42.1197	475.87	70.3823	253.224	0.0951737	0.340332	0.166334	0.40499	0.00139825					0.172915	2.23892e-28			0.272117	7.20443e-13
CLJU_RS02650	CLJU_c05390	584594	584950	transposase	minus	-3.9	TATAAAGGTG	13	584959	584968	0.182737	AACATTCTGAATTAAAC	76	1.01336	13.9669	0.867377	25.7704	4.47839	5.50829	0.0393224	3.11873	0.157468	10.4942	0.0321128			15.2584	0.0222289	0.205771	1.55033e-08	0.258931	5.10255e-05
CLJU_RS02655	CLJU_c05400	584940	585320	hypothetical protein	minus	-7.3	TAATAGGAGA	14	585330	585339	0.193669	AGTTTTTCAAGTTAACT	76	2.29664	4.74465	1.86655	20.3809	5.60858	6.42147	0.112686	0.845962	0.290673							0.324192	6.26561e-05	0.379316	0.00504615
CLJU_RS02685	CLJU_c05460	590689	592485	hypothetical protein	plus	-9.3	TAATGGAGGA	12	590673	590682	0.159393	GAAAAATAGTTGATTAA	82	0.179911	1.09986	1.25934	3.20109	1.59712	1.18739	0.0562031	0.688655	1.06059									0.452482	0.0365077
CLJU_RS02690	CLJU_c05470	592501	593955	hypothetical protein	plus	-4	GATGGATGTG	12	592485	592494	0.158392	AGTTATATAGAATAGAT	82	0.269135	0.115557	0.655643	4.00441	1.03805	1.36874	0.0672096	0.111322	0.479013							0.309141	0.000150077	0.41608	0.0243333
CLJU_RS02695	CLJU_c05480	593956	595014	polysaccharide biosynthesis protein	plus	-10.2	AATAGGAGGA	12	593940	593949	0.162325	ATAAAAGATGAAATAAT	88	0.17971	0.577439	1.15445	6.98733	2.38607	2.82473	0.0257194	0.242005	0.408695							0.407471	0.000863475	0.492916	0.0427033
CLJU_RS02700	CLJU_c05490	595031	596221	spore coat protein	plus	-4.6	AGAAAGGGAA	14	595013	595022	0.18572	AATGCCCACTAAATAGA	65	0.258586	0.281757	0.797785	4.68259	2.93291	2.83704	0.0552229	0.0960675	0.281203
CLJU_RS02705	CLJU_c05500	596230	597414	polysaccharide biosynthesis protein	plus	-7.1	ATAAGAGGTA	15	596211	596220	0.173451	AGTAATAAACTATTATA	88	0.154294	0.110357	0.238588	6.04207	3.47483	2.88579	0.0255366	0.0317588	0.082677
CLJU_RS02710	CLJU_c05510	597422	598474	N-acetylneuraminate synthase	plus	-5.2	TAAGTAGGTG	14	597404	597413	0.195687	GTTTGAGAAAAATTTAA	82	1.18684	0.937883	0.460412	4.36713	3.43641	2.33895	0.271768	0.272925	0.196846
CLJU_RS02725	CLJU_c05540	600997	602364	mannose-1-phosphate guanyltransferase	plus	-11.1	AAAGGGAGGG	14	600979	600988	0.187731	TAAGCAGCTGAATTAAA	71	1.25336	1.95006	2.12559	9.45388	6.1274	4.1396	0.132577	0.318252	0.513478
CLJU_RS02730	CLJU_c05550	602418	603473	dTDP-glucose 4,6-dehydratase	plus	-7.6	AAAGTGAGGG	14	602400	602409	0.195262	CTTTGTTCTTTAAAAAA	82	4.81898	7.71656	8.76111	8.97036	7.64006	7.71043	0.537212	1.01001	1.13627
CLJU_RS02735	CLJU_c05560	603947	604798	glucose-1-phosphate thymidylyltransferase	plus	-3.3	GGTTCTGGAA	20	603923	603932	0.143562	TAATACTGGCTGGTGGT	53	8.06292	4.26616	9.59117	22.8846	16.18	16.8561	0.35233	0.263669	0.569002
CLJU_RS02740	CLJU_c05570	604795	605679	dTDP-4-dehydrorhamnose reductase	plus	-6.8	TTTTAGGAGT	14	604777	604786	0.194586	AATCATCATTCATATTT	82	6.41809	7.03571	9.2947	16.2776	11.9235	10.3463	0.39429	0.59007	0.898355
CLJU_RS02745	CLJU_c05580	605867	606433	dTDP-4-dehydrorhamnose 3,5-epimerase	plus	-6.9	ATAGGAAGGG	17	605846	605855	0.166853	GCATTGTGAATTGAATA	71	3.13642	1.62589	0.712339	22.0781	15.6942	12.8341	0.14206	0.103598	0.0555035
CLJU_RS02750		607128	608441	sensory transduction protein	plus	-6.9	ATAGGAGTGG	12	607112	607121	0.14009	ATATTTATCAAAATATA	94	4.57298	1.59107	11.6995	18.5613	7.54214	19.5916	0.246371	0.210957	0.597169	0.264344	0.0126369			0.130195	0.000989318	0.480926	6.62186e-05			0.376555	6.54398e-06
CLJU_RS02760	CLJU_c05620	610007	610669	methyltransferase	plus	-10	AAGCGGAGGG	11	609992	610001	0.139133	ATCTATAATGTTAAAAG	82	52.7916	51.6421	122.472	90.7663	113.501	90.9565	0.581621	0.454991	1.34649					0.414719	0.0162598
CLJU_RS02765		610751	612142	cell wall-binding protein	plus	-9.3	TATTGGAGGA	12	610735	610744	0.157157	AAACTATAATATAATAT	94	138.901	128.867	134.629	263.818	352.06	245.271	0.526505	0.366036	0.548898
CLJU_RS02770	CLJU_c05640	612447	613373	hydrolase	plus	0	AGTAATTTTG	21	612422	612431	0.18493	GCAGTTTCATGTTAAGT	65	35.2342	75.8276	58.5396	75.634	99.3763	64.2609	0.465851	0.763035	0.910968
CLJU_RS02775	CLJU_c05650	613465	614619	membrane protein	plus	-10.8	CTAAGGAGGA	14	613447	613456	0.142917	ATGAATAATATGTTCTA	82	51.2387	135.853	54.7137	78.4131	112.577	56.3048	0.653446	1.20675	0.97174
CLJU_RS02780	CLJU_c05660	614612	615286	peptide ABC transporter ATP-binding protein	plus	-10.6	TGTGGAGGTA	13	614595	614604	0.110933	TTTAGACTTAATCCTGT	71	12.6527	8.9169	13.6234	67.7543	112.559	49.8411	0.186744	0.0792201	0.273337											2.21361	0.00159576
CLJU_RS02785	CLJU_c05670	615376	616419	hypothetical protein	plus	-7.2	TGAAGGGAGT	15	615357	615366	0.179766	GTATATACTAATATTGA	82	31.805	31.5263	56.4593	115.326	75.478	162.38	0.275782	0.417689	0.347698											0.454963	1.98238e-05
CLJU_RS02790	CLJU_c05680	616437	617615	hypothetical protein	plus	-10.5	GAGGGGAGGA	12	616421	616430	0.158121	GTACTTTAAGTAAAGAG	71	63.2297	17.3797	101.512	81.4054	49.6528	109.646	0.776726	0.350025	0.925814	0.209291	1.27122e-08			0.165563	1.04617e-07					0.44329	1.28858e-05
CLJU_RS02795	CLJU_c05690	617622	620228	hypothetical protein	plus	-6.9	GGGAGAAAAG	21	617597	617606	0.185937	TACAAATTTATTAAGGG	76	10.9476	10.6249	32.7097	95.8737	47.4205	141.059	0.114188	0.224057	0.231886					0.316708	0.0018352					0.329202	1.06515e-09
CLJU_RS02800	CLJU_c05700	620250	621704	hypothetical protein	plus	-7.7	TAGAGAGGTG	15	620231	620240	0.158327	TTTAAAAAATGATTTAG	88	56.2849	142.07	93.2716	68.6972	73.569	85.556	0.819319	1.93111	1.09018
CLJU_RS02805	CLJU_c05710	621724	625131	hypothetical protein	plus	-11.9	AAGGGAGGTA	10	621710	621719	0.172417	TCAAAATAGTGTCAAAG	71	172.145	89.4748	275.182	117.007	95.6441	142.668	1.47123	0.935497	1.92882	0.401679	0.000237216			0.318648	0.000132295
CLJU_RS02810	CLJU_c05720	625164	627509	hypothetical protein	plus	-10.2	ATTGGGAGGA	12	625148	625157	0.166464	AATATGGATCTGTAATT	76	12.5372	18.6134	34.23	71.4689	85.4607	86.2288	0.175422	0.217801	0.396968
CLJU_RS02815	CLJU_c05730	628056	629315	VWA domain-containing protein	plus	-11.5	GTAGGAGGTA	11	628041	628050	0.129744	TATTTATATAGCAAGTA	82	24.3111	40.0868	36.4316	122.784	91.4365	150.518	0.197999	0.438412	0.242041
CLJU_RS02820	CLJU_c05740	629343	629990	hypothetical protein	plus	-7.1	TTGGGTGGTA	11	629328	629337	0.203228	AATTATATTTAGAATTG	88	8.07619	20.3296	10.4375	48.9274	73.8719	63.7599	0.165065	0.2752	0.1637
CLJU_RS02825	CLJU_c05750	630539	631051	hypothetical protein	plus	-8.4	TAATGGGGGC	13	630522	630531	0.172963	ATTATAACTGTCAGTAA	76	5.64075	7.43988	8.49584	33.1256	59.363	41.4194	0.170284	0.125329	0.205117							2.12804	0.000158353
CLJU_RS02830	CLJU_c05760	631357	631707	inorganic pyrophosphatase	plus	-8.4	ATTTGGGGGA	15	631338	631347	0.145953	TGAAGATTATTTGAATT	82	3.47484	8.11793	10.7316	52.6769	83.651	57.7601	0.0659652	0.0970452	0.185796
CLJU_RS02835	CLJU_c05770	632148	632522	hypothetical protein	plus	-9.3	AAGTGGAGGA	14	632130	632139	0.142897	TGGCAAACACTTTAAAG	65	16.631	3.33032	40.2676	36.5191	62.7573	43.6581	0.455404	0.0530667	0.922339	0.153904	0.000205912			0.0807067	3.8287e-05	2.02419	0.000380679
CLJU_RS02840	CLJU_c05780	632547	633821	hypothetical protein	plus	-9.3	GAATGGAGGA	14	632529	632538	0.157509	TTGATTAATTAATAGAA	88	37.6038	20.5766	49.7173	78.4138	70.2633	66.1437	0.479556	0.29285	0.751656	0.425841	0.00339585			0.408918	0.0143183
CLJU_RS02845	CLJU_c05790	633824	634879	hypothetical protein	plus	-8.4	GGATGGGGGC	17	633803	633812	0.170387	AAAATGAATTATTTGGA	82	9.0135	14.52	12.9128	69.1143	63.2455	54.652	0.130414	0.229582	0.236273
CLJU_RS02850	CLJU_c05800	634893	635675	hypothetical protein	plus	-7.1	ATTAGAGGTG	14	634875	634884	0.206669	ATTTTTAAATAAAGATT	94	27.7238	25.564	26.9677	64.8819	67.9969	66.633	0.427297	0.375958	0.40472
CLJU_RS02855	CLJU_c05820	636052	637002	ABC transporter substrate-binding protein	plus	-8.4	GAATGGGGGA	13	636035	636044	0.215404	TTACATTATTATATGAA	88	108.659	195.023	80.4397	103.369	251.929	64.8957	1.05117	0.774118	1.23952					2.37133	0.00509329	2.84539	2.99426e-11			3.80321	1.31767e-14
CLJU_RS02860	CLJU_c05830	637028	638077	corrinoid ABC transporter permease	plus	-7	TAAGAGAGGA	14	637010	637019	0.135133	ATTTTAAGTATATATAA	94	7.41691	27.2447	15.7138	163.429	249.116	103.022	0.045383	0.109366	0.152529	2.85107	0.00369538									2.36855	7.49416e-07
CLJU_RS02865	CLJU_c05840	638077	638907	ABC transporter	plus	-3.7	AAAAGAGAGT	12	638061	638070	0.14875	TTTAATAAAATCTAAAA	94	8.15272	35.0234	7.7695	56.2712	145.672	34.0501	0.144883	0.240426	0.228178	3.31773	0.00226152			4.44374	0.00101691	3.02271	1.01943e-11			4.19085	1.62101e-15
CLJU_RS02875	CLJU_c05860	639778	641298	hypothetical protein	plus	-7.7	TGAAGGGAGA	13	639761	639770	0.184572	TTTTTTAGCTTATATGA	82	537.623	308.072	239.908	964.481	1053.39	399.216	0.557422	0.292459	0.600949	0.441618	0.000825808	2.84631	0.000613146					0.494224	8.25761e-05	2.58438	2.54165e-08
CLJU_RS02880	CLJU_c05870	642004	642954	hypothetical protein	plus	-5.2	TAAGAAGGTG	11	641989	641998	0.140513	AGGTTAACTAAAACTAA	76	20.4194	30.839	94.571	41.9203	77.3025	92.3142	0.487101	0.398939	1.02445			0.275844	0.00164788	0.320342	0.00195361	2.15864	2.37074e-06	2.63104	2.28027e-07
CLJU_RS02885	CLJU_c05880	642963	644015	glycosidase	plus	-10.2	TATAGGAGGA	9	642950	642959	0.163478	ATACTTCGATAATTTAT	82	18.3511	14.0102	87.8675	112.558	97.0066	228.024	0.163037	0.144425	0.385343			0.265868	0.00121116	0.15819	2.80809e-07			2.41661	1.09806e-06	0.416883	2.3348e-06
CLJU_RS02890	CLJU_c05890	644286	645077	ion transporter	plus	-8.4	ATCTGGGGGA	11	644271	644280	0.122462	CATCGGAGAAACTTATC	59	1.58835	19.4047	8.48591	27.5357	37.0428	50.747	0.0576832	0.523845	0.16722	9.1299	0.0157992							2.21224	0.000144302
CLJU_RS02905	CLJU_c05910	648993	650375	FAD-binding protein	minus	-10	AAAAGGGGGC	13	650384	650393	0.201407	TTAATAATTTACAATTA	94	63.4944	229.552	60.9812	217.492	341.607	152.599	0.291938	0.671977	0.399618	2.76637	0.000114689			3.67795	5.29551e-06					2.19218	6.31788e-06
CLJU_RS02910	CLJU_c05920	650406	651503	malate dehydrogenase	minus	-9.3	AAATGGAGGA	15	651514	651523	0.192651	AAATTTACTTTAATACA	88	79.2301	288.772	121.547	240.779	373.318	197.266	0.329058	0.773527	0.616157	2.8118	4.38703e-05			2.32258	0.00538581
CLJU_RS02915	CLJU_c05930	651648	652220	teicoplanin resistance protein VanZ	plus	-5.3	AAAGAAGGTG	12	651632	651641	0.146036	AATTGCATTAAAACAAA	82	4.2117	18.7344	7.39827	34.09	61.1687	31.8238	0.123547	0.306275	0.232476							2.12749	4.41867e-05
CLJU_RS02920	CLJU_c05940	652197	652739	hypothetical protein	minus	-7.1	TGAAAGGGGA	13	652748	652757	0.187437	AGAAATTTTTTTGAATA	88	6.75422	6.81687	5.98279	8.68122	9.92345	7.08848	0.778027	0.686946	0.844017
CLJU_RS02925	CLJU_c05950	653055	653849	transporter	plus	-11.3	AAGAGGAGGA	11	653040	653049	0.173845	TACAGTGCCTACATAAG	59	71.5634	256.755	43.5391	144.078	393.535	116.654	0.4967	0.652432	0.373233	2.7645	0.000216502			5.74994	2.3385e-09	3.18441	1.34089e-13			3.30399	4.46698e-12
CLJU_RS02930	CLJU_c05960	653890	654540	hemolysin D	plus	-2.8	CAGCGTGGTT	21	653865	653874	0.200672	GAAAAGGGGGGATACAG	47	171.844	314.628	151.285	268.639	501.839	243.736	0.639684	0.62695	0.62069							2.19482	6.10853e-07			2.01656	6.72554e-05
CLJU_RS02940	CLJU_c05980	656010	656540	signal peptidase I	plus	-8.1	TTGAAGGAGA	15	655991	656000	0.123266	TAATTTTTGTAATATTG	88	153.606	231.206	126.103	88.5494	168.496	79.9414	1.7347	1.37218	1.57745							2.23065	1.04044e-06			2.06549	0.000106412
CLJU_RS02945	CLJU_c05990	656688	657488	gamma-glutamyl kinase	plus	-7	TGTGGGGAGT	11	656673	656682	0.177094	AAAGTTAAATTATTTGT	88	59.0095	118.64	63.1159	124.887	173.373	94.4784	0.472504	0.684301	0.668046
CLJU_RS02950	CLJU_c06000	657505	658761	gamma-glutamyl phosphate reductase	plus	-10.9	AAAAGGAGGC	14	657487	657496	0.164978	TGAAGCAGAAAAATAAA	76	391.621	219.107	317.27	256.682	241.586	190.708	1.52571	0.906952	1.66364	0.430502	0.000730744
CLJU_RS02955	CLJU_c06010	658952	659176	hypothetical protein	plus	-7.1	TTAAGAGGTG	12	658936	658945	0.146897	ATAAATTTTTGATTTTA	94	225.525	469.664	432.489	269.167	204.235	273.882	0.83786	2.29962	1.57911
CLJU_RS02960	CLJU_c06020	659189	661204	penicillin-binding protein	plus	-7.1	CTTAGAGGTA	13	659172	659181	0.167411	TAATATGGATTTGTCTT	76	20.1647	10.6062	27.24	143.493	82.917	143.534	0.140527	0.127914	0.189781	0.405436	0.00337312			0.382253	0.012012
CLJU_RS02965	CLJU_c06030	661656	663359	methyl-accepting chemotaxis protein	plus	-9.4	TTCAGGGGGA	12	661640	661649	0.165166	AGTTATATTATATTTTC	88	42.2328	6.12786	44.6951	57.9829	13.3725	124.489	0.728367	0.458242	0.359029	0.111265	3.33214e-14			0.134039	8.879e-09	0.270784	7.11737e-16	2.57381	2.39854e-07	0.105207	9.21768e-33
CLJU_RS02970	CLJU_c06040	664009	665613	protease	plus	-10.2	TTTGGGAGGA	13	663992	664001	0.171137	CAACCTATAATAATTTT	82	66.5669	77.1159	31.59	74.4957	128.172	47.8558	0.893567	0.601658	0.660109			2.68346	0.00409175	2.39803	0.00599786	2.01635	0.00128052			2.62536	6.88315e-05
CLJU_RS02975	CLJU_c06050	665627	666355	peptidase	plus	-3.9	GTGAAAGGTG	10	665613	665622	0.174874	ACTGTTAAAAATTAGTG	76	8.91422	12.8147	9.27036	91.8926	120.355	60.3446	0.0970069	0.106474	0.153624
CLJU_RS02980	CLJU_c06060	666436	666990	membrane protein	plus	-4.9	GTGAAAGGAA	12	666420	666429	0.140207	AAGTAATTTTAATTGTG	82	3.47611	1.13369	3.10865	53.8381	58.7599	35.1834	0.0645659	0.0192937	0.0883555
CLJU_RS02985	CLJU_c06070	667008	667439	Fur family transcriptional regulator	plus	-6	ATTTGGGGTG	11	666993	667002	0.154507	TTTTTTAAGTGAAAATT	88	12.7399	19.4912	10.6398	56.2388	76.2295	30.7529	0.226532	0.255691	0.345976											2.42952	0.000247132
CLJU_RS02995	CLJU_c06090	667993	669051	HD family phosphohydrolase	plus	-6	TATTGGGGTG	11	667978	667987	0.160621	ACAATGTAAAACTTTAT	82	56.5034	88.3606	86.9833	238.42	376.587	225.008	0.236991	0.234635	0.386579
CLJU_RS03000	CLJU_c06100	669150	670163	membrane protein	plus	-8.3	TTTGAGGAGA	11	669135	669144	0.128717	TGTGTATTCGTTTTTTT	76	13.2114	3.96737	22.1018	52.5254	47.8678	46.722	0.251524	0.0828817	0.47305	0.230849	0.000193992			0.174676	0.000378287
CLJU_RS03005	CLJU_c06110	670172	671917	cell division protein FtsH	minus	-8	AGAAAGGAGA	14	671927	671936	0.168314	GAGATAGATTATTTACA	76	2.13045	2.97814	2.74483	8.33384	9.44764	4.2151	0.255638	0.315226	0.651189											2.19598	0.000762069
CLJU_RS03010	CLJU_c06120	672199	673155	hypothetical protein	plus	-10.5	TTAGGGAGGA	15	672180	672189	0.129561	AGAAGTTTGTAAATTTA	82	43.1947	34.7567	29.6697	71.0681	134.546	50.8633	0.607793	0.258326	0.583323							2.22137	8.17577e-07			2.5918	1.50501e-07
CLJU_RS03015	CLJU_c06130	673182	673940	ribonuclease H	plus	-3.1	GGATTGATAT	21	673157	673166	0.206602	AAGTGTTACATAAGGGA	65	27.9913	37.1894	18.8977	85.3226	146.343	53.8295	0.328064	0.254124	0.351067							2.01823	8.35623e-05			2.66451	7.35239e-07
CLJU_RS03020	CLJU_c06150	674591	675895	XRE family transcriptional regulator	plus	-4.9	AATAAAGGAA	15	674572	674581	0.140247	CAAAAATTGTGATTAAT	82	59.3853	46.8948	85.4755	361.979	581.647	485.42	0.164057	0.0806242	0.176086
CLJU_RS03025	CLJU_c06160	675914	677176	hypothetical protein	plus	-3.7	AAAATAGGTG	12	675898	675907	0.183844	AAAGAGTATTAAATAAA	88	56.5764	49.7467	119.64	304.634	323.625	320.947	0.185719	0.153717	0.372771					0.405423	0.00793637
CLJU_RS03030	CLJU_c06170	677427	680024	chaperone protein ClpB	plus	-0.4	GCGTGACGTA	14	677409	677418	0.162536	TTGTTTTAAGTTTTGCG	71	468.972	671.338	383.718	529.162	220.68	558.893	0.886255	3.04213	0.686568							0.488352	6.06222e-06			0.386837	1.1823e-07
CLJU_RS03035	CLJU_c06180	680085	680891	polysaccharide deacetylase	plus	-6.3	AAAAAGAGGG	14	680067	680076	0.176688	ATGATAGAACGTTAAAA	76	2.11497	0.804937	2.7556	30.438	14.567	21.7925	0.0694845	0.0552575	0.126447
CLJU_RS03040	CLJU_c06190	681168	681902	glutamine amidotransferase	minus	-7.9	AGGGAGTGTA	14	681912	681921	0.174088	TTTCTCTAATATTTTAC	82	15.1553	39.5442	30.4123	125.587	222.874	144.547	0.120676	0.177428	0.210397							2.08226	4.75279e-06
CLJU_RS03050	CLJU_c06210	683859	685427	phosphoenolpyruvate carboxykinase	plus	-9.3	TTTAGGGGGA	12	683843	683852	0.143631	TAAATATAAACTAATTT	94	429.338	382.258	1245.61	624.225	734.741	1858.8	0.687794	0.520262	0.670115			0.438401	0.0194052	0.299858	5.44093e-05			3.54777	1.27262e-13	0.386944	1.21982e-07
CLJU_RS03055	CLJU_c06220	685643	686476	UDP pyrophosphate phosphatase	plus	-7.1	AATAGGGAGT	13	685626	685635	0.13283	TTGTTTATAAATTTAAT	94	55.9434	118.215	64.7673	288.368	332.943	249.211	0.194	0.355061	0.259889
CLJU_RS03085	CLJU_c06280	693338	694366	phosphate ABC transporter ATP-binding protein	plus	-10.2	TATAGGAGGA	15	693319	693328	0.145205	GGGATTAAATACTTTAT	76	2.03101	0.423623	0.590456	11.0854	1.77739	8.97212	0.183214	0.23834	0.0658101							0.189312	1.7352e-12			0.193988	3.4373e-09
CLJU_RS03090	CLJU_c06290	694368	695021	methionine ABC transporter permease	plus	-12.6	AGAGGAGGTG	13	694351	694360	0.115634	AAAAATATTTTAGTAGA	88	7.87522	0.614662	3.78731	15.3169	2.98982	11.6711	0.514153	0.205585	0.324502	0.0617832	0.000344097					0.22977	1.82676e-09			0.250931	1.64207e-06
CLJU_RS03095	CLJU_c06300	695044	695883	ABC transporter periplasmic protein	plus	-9.9	TTAAGGGGGA	13	695027	695036	0.1763	AGAAATTAAAAATTTTA	94	22.0482	5.51307	22.371	24.0716	7.0981	20.3766	0.915942	0.776697	1.09787	0.19285	3.11218e-05			0.238879	0.00320067	0.346564	1.01786e-07			0.341209	3.74787e-06
CLJU_RS03110	CLJU_c06330	696409	697323	membrane protein	plus	-7	TTTAAGGGGA	14	696391	696400	0.142743	ATGTGACGATTTTTTTT	76	12.034	8.63793	26.1917	13.9126	15.7403	14.2047	0.864973	0.548777	1.84387					0.323792	0.0243261
CLJU_RS03115	CLJU_c06340	697454	698272	dihydropteroate synthase	plus	-7.5	TAAGAGGGGA	10	697440	697449	0.143784	TTTGAATTTAATGATAA	88	200.245	219.689	393.243	261.976	281.709	281.502	0.764364	0.779842	1.39694
CLJU_RS03120	CLJU_c06350	698403	698963	GTP cyclohydrolase	plus	0	GCTTTTTTAA	21	698378	698387	0.174635	GAAATATTGGGTAAGCT	65	189.537	577.95	252.138	301.749	342.49	328.261	0.628129	1.68749	0.768102
CLJU_RS03125	CLJU_c06360	698979	699455	hypothetical protein	plus	-4.1	GAGCGTGGTG	12	698963	698972	0.206537	ATAAATATGGAATAGAG	76	32.8319	51.2139	81.3395	285.465	366.972	306.66	0.115012	0.139558	0.265244
CLJU_RS03130	CLJU_c06370	699482	700309	2-amino-4-hydroxy-6- hydroxymethyldihydropteridine pyrophosphokinase	plus	-6.4	AGTTAGGGGA	14	699464	699473	0.144983	TATTAATTGGTTTTAGT	82	43.793	57.7105	70.2646	326.403	389.744	356.162	0.134169	0.148073	0.197283
CLJU_RS03135	CLJU_c06380	700456	701571	ATPase AAA	plus	-6.9	ATGGGAGTGG	10	700442	700451	0.157597	AAATTTAGCAAAGAATG	76	14.5808	8.94538	7.34637	22.0466	8.97981	7.61386	0.661364	0.996166	0.964868							0.475348	0.000263203	0.411439	0.000180328
CLJU_RS03140		701532	703943	hypothetical protein	plus	-7.1	AGAAGGTGGG	11	701517	701526	0.152339	AAATCAAAAGCTGCAGA	65	3.51197	0.870096	2.1436	18.0049	6.7942	6.1791	0.195056	0.128065	0.346912	0.192814	0.0036304					0.443946	7.69559e-06	0.412259	2.44107e-05
CLJU_RS03145	CLJU_c06400	703998	704486	N-acetyltransferase GCN5	plus	-4.9	AAGAAAGGAA	13	703981	703990	0.190124	TAAGTATGCATATAAAG	76	11.4315	14.0094	6.01648	20.7674	10.2585	7.73798	0.550454	1.36564	0.777525									0.448439	0.00864027
CLJU_RS03155	CLJU_c06420	705052	706188	hypothetical protein	plus	-11.8	AAGAGGAGGG	13	705035	705044	0.168493	TAAAAAAATGGCAGAAG	71	8.30919	3.48873	3.68609	13.5829	5.89106	5.018	0.611741	0.592207	0.734573	0.32146	0.038899							0.448214	0.00243846
CLJU_RS03160	CLJU_c06430	706164	707840	hypothetical protein	plus	-10.3	CGGGGGGGTT	12	706148	706157	0.170518	TGCAGCTATGACACCGG	41	3.86048	6.09897	1.15678	8.38656	5.14251	3.01235	0.460317	1.18599	0.384011			4.31018	0.049846	5.1851	0.00809312			0.438372	0.00632358
CLJU_RS03165	CLJU_c06440	707863	708183	hypothetical protein	plus	-6.2	ATTGGTGGTG	11	707848	707857	0.133505	ACTATAAATGGTAAATT	82	6.99076	9.92	7.86861	15.527	10.9177	5.45822	0.450231	0.908613	1.44161									0.426329	0.0284074
CLJU_RS03170	CLJU_c06450	708195	711764	MolR family transcriptional regulator	plus	-6.9	CTAGGAGTGG	11	708180	708189	0.179417	ACAAAAATAAGCAGCTA	71	8.73339	8.94051	8.23389	27.3452	14.7132	17.3977	0.319376	0.607652	0.473275
CLJU_RS03175	CLJU_c06460	711842	713092	hypothetical protein	minus	-7.5	TAAAAGGAGT	15	713103	713112	0.195243	TATATCCTTTTTGTTAA	82	3.72412	4.80557	7.53234	18.7371	17.9026	18.8761	0.198756	0.268429	0.399041
CLJU_RS03180	CLJU_c06470	713105	713854	transporter	minus	-9.3	TAATGGAGGA	12	713862	713871	0.124211	TTAAAATTAGTTTATAT	94	3.1718	3.27163	7.08604	6.62261	7.99665	5.79167	0.478935	0.409125	1.22349
CLJU_RS03185	CLJU_c06480	713876	714625	ABC transporter permease	minus	-10.3	TACAGGAGGC	14	714635	714644	0.131146	GCTTTATAAAATAATCT	82	2.07834	6.31268	7.29044	7.86048	7.37934	6.93055	0.264404	0.855454	1.05193
CLJU_RS03190	CLJU_c06490	714626	715531	bacitracin ABC transporter ATP-binding protein	minus	-10.6	AATGGAGGTA	15	715542	715551	0.136138	ATTTAATAAAAAAGGAC	82	7.81771	5.57159	6.89644	26.0778	26.7142	28.2154	0.299784	0.208563	0.244421
CLJU_RS03195	CLJU_c06500	715615	716544	two-component system sensor histidine kinase	minus	-4	ATAGGATATA	5	716545	716554	0.117548	CCAAGTTTATATCCTAT	71	4.36576	6.7191	6.62915	24.2579	22.3636	25.2073	0.179972	0.300448	0.262985
CLJU_RS03200	CLJU_c06510	716546	717235	two-component system response regulator	minus	-6.4	GAAACGAGGG	13	717244	717253	0.157895	CATTAATTTTGTCTGAT	76	9.36775	14.0693	10.757	19.2408	17.0957	20.1998	0.486869	0.822974	0.532529
CLJU_RS03235	CLJU_c06580	723676	724590	transporter	minus	-4.9	CAGAAAGGAA	15	724601	724610	0.147605	TTGTTAGTCTTGTTTAC	71	4.87292	13.1706	3.95536	88.7214	85.4964	45.454	0.0549239	0.154049	0.0870189
CLJU_RS03240	CLJU_c06590	724612	725472	hydrolase	minus	-10.9	TAAAGGAGGA	14	725482	725491	0.153756	GAATCCTATATTAATTT	82	15.8603	55.1745	15.5045	90.6413	93.6761	56.5249	0.174979	0.588992	0.274295	2.67062	0.00410867			3.46124	0.0013848
CLJU_RS03245	CLJU_c06600	725500	726225	1-acyl-sn-glycerol-3-phosphate acyltransferase	minus	-10.9	TCAAGGAGGA	12	726233	726242	0.1376	TGAAAATTCTAATTATG	82	39.0389	103.92	34.7652	49.9906	76.7953	30.271	0.780924	1.35321	1.14847	2.03923	0.0213476			2.89461	0.00222094					2.48462	2.06938e-06
CLJU_RS03250	CLJU_c06610	726624	727985	2-isopropylmalate synthase	plus	-8.4	TCCGAGGAGA	14	726606	726615	0.151485	AGGTCCAATATTAATCC	65	137.783	322.707	1414.76	72.8194	269.188	851.896	1.89213	1.19882	1.66071			0.12393	2.36293e-10	0.223734	3.51284e-06	4.29419	5.9116e-05	13.8828	3.83797e-10	0.309317	0.00617741
CLJU_RS03255	CLJU_c06620	728066	729991	aconitate hydratase	plus	-9.3	TAATGGAGGA	11	728051	728060	0.155369	TATCTACAACTATATAA	82	31.2631	190.276	526.122	76.8722	292.937	781.291	0.40669	0.649547	0.673401	4.68642	8.53968e-11	0.0754312	1.06395e-17	0.353502	0.000717802	4.43511	5.80817e-10	12.0859	4.0947e-20	0.366965	0.000379677
CLJU_RS03260	CLJU_c06630	730009	731019	isocitrate dehydrogenase	plus	-9.3	TATTGGAGGA	12	729993	730002	0.160582	AAATAACAAGTGATTAT	82	31.2093	133.044	347.436	64.6915	335.839	811.292	0.482433	0.396155	0.42825	3.2838	1.46227e-06	0.114006	7.9337e-12	0.374372	0.00234282	6.05515	3.87944e-30	14.9421	1.32671e-52	0.405241	6.24222e-07
CLJU_RS03265	CLJU_c06640	731182	732465	O-acetylhomoserine aminocarboxypropyltransferase	minus	-10.2	ATTAGGAGGA	13	732474	732483	0.193405	TACCTTTTAATATTTTG	82	22.6991	35.5084	7.97043	26.7127	30.237	12.0084	0.849749	1.17434	0.663735			3.61549	0.0107699	4.38825	0.000679772					2.46627	5.20018e-06
CLJU_RS03270	CLJU_c06650	733318	735717	homocysteine methyltransferase	plus	-7.5	AAAAAGGAGT	13	733301	733310	0.147825	GAAACTTGTATTTGAAA	76	43.5055	38.471	19.9256	41.0618	50.1302	23.6242	1.05951	0.767422	0.843439			2.75672	0.00394824							2.07971	6.35342e-05
CLJU_RS03275	CLJU_c06660	735939	736625	hydrolase	plus	-7.3	TTTTGGGAGA	13	735922	735931	0.134363	AATATCAAAATAGATTT	88	53.251	152.562	54.0751	185.39	202.347	218.962	0.287238	0.753962	0.246961	2.19428	0.00648211			2.74334	0.00220681
CLJU_RS03280	CLJU_c06670	736839	737663	amino acid ABC transporter substrate-binding protein	plus	-7.1	GAAAAGGGGA	12	736823	736832	0.173987	AAATAATAATTATAGAA	94	157.084	363.846	354.376	86.7457	294.113	237.525	1.81085	1.2371	1.49195							3.97081	0.00501642	3.28085	0.0455791
CLJU_RS03285	CLJU_c06680	737747	738343	glutamine ABC transporter permease	plus	-3.9	TTAAAGGGTA	11	737732	737741	0.121981	TATTACCTATTTTATTA	88	11.496	184.421	45.0139	79.0747	164.223	203.519	0.145382	1.12299	0.221178							2.43258	0.0393469	3.08507	0.0296956
CLJU_RS03290	CLJU_c06690	738377	739156	polar amino acid ABC transporter ATP-binding protein	plus	-10	AGTGGAGGTT	12	738361	738370	0.15815	TTAGAGTAATTTTAAGT	82	30.4078	67.6214	94.5697	64.8963	184.665	172.773	0.46856	0.366185	0.547363							3.34072	0.00771526	3.1977	0.0326601
CLJU_RS03295	CLJU_c06700	739231	740436	argininosuccinate synthase	plus	-9.8	ATATGGAGGG	13	739214	739223	0.172644	TAAAATTTAAATATATA	100	82.664	335.966	321.046	89.4993	266.37	222.989	0.923627	1.26128	1.43974							3.47208	0.0169144
CLJU_RS03300	CLJU_c06710	740438	741754	argininosuccinate lyase	plus	-4.9	AAAAAAGGAA	19	740415	740424	0.161921	ATAAGAGCTGCAGTAAA	65	45.2336	200.905	141.967	322.997	967.85	671.915	0.140043	0.207578	0.211287	3.39261	0.000360845
CLJU_RS03305	CLJU_c06720	741815	742033	membrane protein	minus	-8	AAAAAGGAGA	13	742042	742051	0.0859803	TATTTTTATACAAAAGT	88	159.356	136.268	446.568	1106.46	860.523	1237.26	0.144023	0.158355	0.360932
CLJU_RS03310	CLJU_c06730	742144	742623	transcriptional regulator	minus	-10.9	AAAAGGAGGA	13	742632	742641	0.15356	TAAAGTTATCCGTATTT	76	154.281	315.575	262.898	463.224	402.531	793.848	0.33306	0.783977	0.33117									2.06103	9.25309e-05	0.496686	0.000146851
CLJU_RS03315	CLJU_c06740	742918	743886	asparaginyl-tRNA synthetase	plus	-10.5	TTAGGGAGGC	13	742901	742910	0.159309	TTTATATAAATTGTTTA	94	97.0164	256.567	132.935	96.9121	103.356	81.0752	1.00108	2.48236	1.63965	2.04108	0.010187
CLJU_RS03320	CLJU_c06750	744038	744400	hypothetical protein	plus	-10.4	CTAAGGGGGG	13	744021	744030	0.119336	TATATATAGACAAACTA	82	86.9785	70.0517	155.905	208.47	356.348	289.755	0.417223	0.196582	0.538057							2.00747	1.50334e-05
CLJU_RS03325	CLJU_c06760	745098	745796	GntR family transcriptional regulator	plus	-7.4	AATAAGGAGT	14	745080	745089	0.148246	ATTAGATGAAATTTAAT	88	11.3239	30.9694	49.8159	36.4553	74.683	213.856	0.310624	0.414678	0.232941			0.292124	0.0197185			2.40282	0.00138763	7.0216	4.47993e-10	0.342204	0.000904182
CLJU_RS03330	CLJU_c06770	746058	747167	xanthine dehydrogenase	plus	-10.6	TATGGAGGTA	11	746043	746052	0.182674	TTATATTTAAGGAATAT	88	76.0459	62.1424	86.4862	96.0023	73.813	77.9398	0.792125	0.841889	1.10965
CLJU_RS03335	CLJU_c06780	747363	747743	transcriptional regulator	plus	-9.3	AAATGGAGGA	12	747347	747356	0.173953	CACTTGTAAACTGAAAA	71	26.3349	5.41834	28.854	205.601	34.8488	232.266	0.128087	0.155482	0.124228	0.15846	0.000101527			0.184285	0.00488705	0.199766	5.70038e-22			0.146916	4.20893e-23
CLJU_RS03340	CLJU_c06790	747784	749955	beta-lactam sensor/signal transducer	plus	-9.3	AATAGGGGGA	14	747766	747775	0.167559	TCTTTGAGACTAAAAAT	76	24.2624	5.06855	41.8597	74.146	15.3284	86.4777	0.327225	0.330664	0.484052	0.162581	1.76642e-10			0.118988	7.05585e-10	0.245315	8.14017e-19			0.173564	4.31785e-21
CLJU_RS03345	CLJU_c06800	750041	751474	hypothetical protein	minus	-10.6	AGTGGAGGTA	15	751485	751494	0.178471	CCTGAAATATGTAATTT	76	1.4641	2.38554	2.2121	17.586	8.16681	21.3502	0.0832538	0.292102	0.10361											0.374613	4.9429e-05
CLJU_RS03360	CLJU_c06830	752759	753979	glycoside hydrolase	minus	-6.8	TAGGTGGGTG	14	753989	753998	0.179621	TTAAATTTATATTTATT	100	18.4907	45.2718	11.5684	187.932	297.902	122.003	0.0983907	0.151969	0.0948203											2.39384	0.00278473
CLJU_RS03365	CLJU_c06840	754078	757119	ribonucleoside-diphosphate reductase	minus	-11.5	TTAGGAGGTA	14	757129	757138	0.185537	AATATTTAAGGGTTTTT	82	66.3844	237.639	48.8268	193.985	340.508	110.445	0.342215	0.697896	0.442092					4.80475	0.0349258	2.0554	0.0269976			3.02307	0.00226571
CLJU_RS03370	CLJU_c06850	757430	757936	hypothetical protein	plus	-8.1	AAGGAGAGTA	12	757414	757423	0.166344	AATATTAAATTCTTAAG	88	43.3715	112.908	40.7767	68.8237	123.164	83.1089	0.630183	0.916726	0.490642					2.69505	0.00736076	2.09234	9.93493e-06
CLJU_RS03375	CLJU_c06860	758011	759282	peptidase M14	plus	-6.4	ATTTAGGGGA	12	757995	758004	0.116737	AATATAGTAATAATATT	94	5.05848	4.45981	11.3702	84.8084	105.073	120.183	0.059646	0.0424449	0.0946073
CLJU_RS03380	CLJU_c06870	759291	759713	hypothetical protein	minus	-9.3	TAATGGAGGA	15	759724	759733	0.195732	TTAATTTTTCATTATTA	94	68.4829	92.615	138.093	348.399	167.379	563.154	0.196565	0.553324	0.245214											0.29119	2.78398e-11
CLJU_RS03385	CLJU_c06890	759972	762599	ATPase	plus	-7.6	AAAGGCAGGG	12	759956	759965	0.149851	CAAAAAATAGAATGAAA	82	2.63842	4.03618	6.25001	7.95625	7.84436	5.97448	0.331616	0.514533	1.04612
CLJU_RS03390	CLJU_c06900	762957	763829	DNA-binding protein	minus	-7.1	ACAGGGGAGT	10	763835	763844	0.15577	CCCCTGTAATGTTTAAA	65	51.2744	108.417	47.9319	190.517	239.131	287.892	0.269133	0.45338	0.166493					2.20071	0.0221056
CLJU_RS03395	CLJU_c06910	764261	765397	hypothetical protein	minus	-11.4	AGGAGGAGGA	16	765409	765418	0.135349	AAAAATATCCTTGTACA	76	0.445785	2.60563	2.03883	3.4762	7.35716	1.55325	0.128239	0.354163	1.31263							2.51139	0.000692702			4.6362	7.7898e-07
CLJU_RS03400	CLJU_c06920	765571	767484	NAD synthetase	plus	-10.5	TTAGGGAGGA	13	765554	765563	0.152755	AAGTTAAAAGATTATTA	88	59.2624	97.1132	66.0188	43.0998	57.3957	39.1115	1.375	1.69199	1.68797
CLJU_RS03405	CLJU_c06930	767584	768009	hypothetical protein	plus	-10	ATAGGGGGTT	15	767565	767574	0.147156	ATAGAAAAATTTTGATA	88	66.125	140.422	130.01	112.933	173.395	164.089	0.585524	0.809838	0.792314
CLJU_RS03410	CLJU_c06940	768014	768952	peptidase	plus	-8	AAAAAGGAGA	15	767995	768004	0.185568	ATAAAGTTATTATAAAA	94	323.864	206.295	395.196	254.292	252.83	324.337	1.27359	0.815944	1.21847	0.492037	0.00594913
CLJU_RS03415	CLJU_c06950	769508	770209	two-component system response regulator	plus	0	TTAAATTGAA	21	769483	769492	0.104612	GAGATTATATACTTTTA	82	11.5061	46.9877	33.3513	96.8872	151.816	131.329	0.118757	0.309505	0.253951	3.14093	0.00171048
CLJU_RS03420	CLJU_c06960	770211	771605	two-component system sensor histidine kinase	plus	-6.4	TAGGTGGAGA	16	770191	770200	0.14271	TGGGGAGTAGGGTATAG	47	9.34598	14.233	8.74362	42.4615	66.7313	59.2008	0.220105	0.213289	0.147694
CLJU_RS03425	CLJU_c06970	771628	773073	hypothetical protein	plus	-3.9	AGAAAAGGTG	12	771612	771621	0.164496	ACAACTAGAATTTTAGA	76	7.53551	9.10399	15.6849	27.3243	45.7237	31.3986	0.275781	0.199109	0.49954
CLJU_RS03430	CLJU_c06980	773095	776547	ATP-dependent helicase	plus	-3.8	ATTACAGGTG	16	773075	773084	0.12846	GAAGAAAAATTAATATT	88	24.2749	29.1443	41.5944	61.1482	77.6966	60.4049	0.396985	0.375104	0.688593
CLJU_RS03435		777256	777672	molybdopterin oxidoreductase	plus	-10.6	TTGGGGGGTA	11	777241	777250	0.163387	AATATATAAAGTTATTG	88	1622.29	1278.93	2897.24	1145.72	1118.07	1447.2	1.41596	1.14387	2.00196					0.432421	0.00549753
CLJU_RS03440		777721	779385	formate dehydrogenase	plus	-4.8	GGAAATGGTG	8	777709	777718	0.174355	TGGCTTACGTTTTAGGA	59	147.696	190.715	462.11	1086.38	796.463	1415.02	0.135953	0.239452	0.326574			0.407519	0.0115714	0.40344	0.00333074
CLJU_RS03445	CLJU_c07000	779470	780669	molybdenum cofactor biosynthesis protein	plus	-6.8	CAATAGGAGT	15	779451	779460	0.15293	CAAAAGCTTTAAATCAA	76	98.5867	77.1823	97.2748	345.732	346.069	644.04	0.285153	0.223026	0.151039									2.22729	6.86251e-06
CLJU_RS03450	CLJU_c07010	780647	781216	molybdopterin-guanine dinucleotide biosynthesis protein B	plus	-6.4	AAGCTGGAGA	14	780629	780638	0.154732	AACTAGTATAGCAAAAG	71	33.1636	17.5892	48.1875	523.872	409.855	835.738	0.0633048	0.0429157	0.0576586	0.407485	0.0227229			0.35934	0.0326537					0.480256	5.39862e-05
CLJU_RS03455		781179	781967	hypothetical protein	plus	-11.5	ATAGGAGGTA	12	781163	781172	0.15416	TTGAGAACGACTTTATA	71	111.725	261.05	298.668	333.112	214.95	492.23	0.335398	1.21447	0.606766											0.427577	3.12625e-06
CLJU_RS03460	CLJU_c07030	782263	782748	hydrogenase	plus	-10.7	AATGGGAGGG	17	782242	782251	0.18137	AATTATAATATTCAAAT	94	1108.68	1985.35	2046.18	959.421	1029.86	2041.43	1.15557	1.92779	1.00233									2.53882	1.0245e-07	0.494195	9.50156e-05
CLJU_RS03465	CLJU_c07040	782741	784540	NADH dehydrogenase	plus	-6.8	GTATAGGAGT	13	782724	782733	0.174676	GAAATTCTTAGTGAGTA	71	1909.93	3287.42	4129.1	549.385	600.777	1180.77	3.4765	5.47195	3.49697									2.56106	5.96677e-08	0.498319	0.000103685
CLJU_RS03470	CLJU_c07050	784557	785312	NADH dehydrogenase	plus	-11.8	TAGGGAGGTG	15	784538	784547	0.185153	CTGTTAAGGTTCTATAG	65	1813.55	2784.67	4645.52	776.658	687.729	1364.73	2.33507	4.04908	3.40397									2.09077	3.10228e-05	0.493477	8.35484e-05
CLJU_RS03475	CLJU_c07060	785339	785893	oxidoreductase	plus	-7.6	AAGAGGGGTG	15	785320	785329	0.193678	CGTGTGAAAATTAAAAG	71	1709.18	1573.08	3751.81	962.389	784.17	1617.88	1.77597	2.00604	2.31897					0.411181	0.0031758					0.474659	3.47768e-05
CLJU_RS03480	CLJU_c07070	785954	787324	iron hydrogenase	plus	0	GTTAAATATG	21	785929	785938	0.197624	GAAAAGAAAGGAATGTT	71	1332.12	1466.33	2450.93	1140.87	1041.42	1912.77	1.16764	1.40801	1.28135
CLJU_RS03485	CLJU_c07080	787329	787895	electron transporter HydN	plus	-8	AAAAAGGAGA	15	787310	787319	0.215506	AATATATCTCAAGAAAA	82	752.999	1669.49	1388.06	2076.42	2163.51	3261.6	0.362642	0.771657	0.425575
CLJU_RS03490	CLJU_c07090	788551	789957	ATPase AAA	plus	-11.7	GAAGGAGGTT	20	788527	788536	0.129925	AAGATTTACATATAGAA	82	18.4838	25.044	32.026	40.1519	35.8641	51.1227	0.460346	0.698303	0.626455
CLJU_RS03495	CLJU_c07100	790102	790377	ethanolamine utilization protein EutN	plus	-11.4	TAAAGGAGGG	11	790087	790096	0.217874	TAGAAAAACTTAAATAA	88	41.2941	29.5597	79.5906	77.2819	73.0322	64.4431	0.534331	0.40475	1.23505					0.363933	0.0489025
CLJU_RS03500	CLJU_c07110	790713	791753	chemotaxis protein	plus	-9.8	ATTAGGGGGG	18	790691	790700	0.214798	TTATTATTGCATTAATT	88	455.049	185.566	147.413	267.183	131.257	95.2324	1.70314	1.41376	1.54793	0.31379	3.15842e-06	3.88293	4.19369e-06					0.423486	0.00026186
CLJU_RS03505	CLJU_c07120	792130	793971	amino acid permease	plus	-7.6	TTAGAGGAGC	12	792114	792123	0.139661	AAGAAAATTTACTTTTA	88	40.4145	88.1543	23.4301	105.624	221.08	51.1525	0.382627	0.398745	0.458044					3.70145	0.0273858	2.46485	5.48189e-05			4.23614	2.44937e-09
CLJU_RS03515	CLJU_c07140	794776	795213	hypothetical protein	plus	-6.9	ACAAGGCGGG	11	794761	794770	0.144133	TGTTTGAATGACGGACA	59	3.88113	12.7155	7.36177	37.4687	86.8934	42.8362	0.103583	0.146334	0.171859							2.73404	0.00710274
CLJU_RS03520	CLJU_c07150	795627	796871	homoserine dehydrogenase	plus	-9.3	ATTAGGGGGA	12	795611	795620	0.157135	GATAAGATTAAATAATT	88	2.01093	8.86426	4.54782	9.46024	13.4029	5.80508	0.212567	0.661371	0.783422	3.43271	0.027378									2.26423	0.044888
CLJU_RS03525	CLJU_c07160	796923	797822	homoserine kinase	plus	-9.8	AATTGGAGGG	15	796904	796913	0.156196	AAAGGTTTTTACAAAAT	82	5.57901	40.0294	4.09629	17.1796	19.4153	9.2895	0.324745	2.06175	0.440959											2.04883	0.00664969
CLJU_RS03530	CLJU_c07170	797991	798488	hypothetical protein	plus	-7.1	AAAAGAGGTG	11	797976	797985	0.133247	CAAATTAAATGTACAAA	82	85.4763	1188.84	114.704	197.841	330.707	219.815	0.432044	3.59485	0.521822	10.5245	0.000584353			9.97139	0.00165746
CLJU_RS03535	CLJU_c07180	798561	799283	membrane protein	plus	-6.5	ATTAGGGGTG	11	798546	798555	0.168283	AAAAATAGTATAAAATT	94	12.2078	16.4983	20.1126	146.475	142.222	146.944	0.0833436	0.116004	0.136873
CLJU_RS03540	CLJU_c07190	799463	799723	membrane protein	plus	-9.3	GGTAGGGGGA	11	799448	799457	0.0942591	AGATATAATGTTAAGGT	76	23.0275	50.481	53.69	93.562	118.072	109.527	0.24612	0.427545	0.4902
CLJU_RS03545	CLJU_c07200	799735	800313	septum formation inhibitor Maf	plus	-4.9	TTAGGAAGTG	11	799720	799729	0.148387	CTATATAGAAGATATTA	82	43.4786	224.753	87.8141	233.594	224.097	250.075	0.186129	1.00293	0.351151	3.97726	1.01752e-06			2.50797	0.0053228
CLJU_RS03550	CLJU_c07210	800328	801020	hypothetical protein	plus	-7.4	AATAAGGAGT	12	800312	800321	0.112491	GGGGTTAAATCTATAAT	71	66.3471	48.0626	45.9905	293.296	351.176	330.622	0.226212	0.136862	0.139103
CLJU_RS03555	CLJU_c07220	801035	802045	rod shape-determining protein Mbl	plus	-7.5	TGAAAGGAGT	13	801018	801027	0.135254	GAATTTGTGGATATTGA	71	404.106	524.693	558.668	329.545	385.524	310.928	1.22626	1.36099	1.79678
CLJU_RS03560	CLJU_c07230	802055	802918	rod shape-determining protein MreC	plus	-1.1	TAGTGATGTA	8	802043	802052	0.147597	TAGCTAGTAGAAAATAG	71	156.352	101.511	131.167	304.468	313.471	339.22	0.513526	0.32383	0.386671
CLJU_RS03565	CLJU_c07240	802931	803422	rod shape-determining protein MreD	plus	-6.1	CTAGGGTGGA	12	802915	802924	0.118556	ACGGATATAAAATACTA	76	35.7144	32.2972	47.5119	236.555	271.29	239.065	0.150977	0.11905	0.198741
CLJU_RS03570	CLJU_c07250	803441	806128	penicillin-binding protein	plus	-6.5	TAAAGGTGGA	17	803420	803429	0.17477	CTAAATGGAAATTTTAA	82	81.1366	150.583	76.454	295.82	409.242	349.815	0.274277	0.367956	0.218555
CLJU_RS03575	CLJU_c07260	806378	807010	septation inhibitor protein	plus	-9.3	TTATGGAGGC	11	806363	806372	0.121773	GTATATGAGGTGACTTA	65	61.1636	118.11	197.936	222.104	692.739	200.381	0.275382	0.170497	0.987798			0.394494	0.022273			3.66472	1.67938e-16			3.38587	1.28044e-12
CLJU_RS03580	CLJU_c07270	807245	808042	septum site-determining protein MinD	plus	-10.6	GATGGAGGTA	12	807229	807238	0.136379	TAATAAATTTATTTGAT	94	137.659	126.397	216.572	200.637	384.638	239.466	0.686112	0.328612	0.904395							2.23477	1.99624e-07
CLJU_RS03585	CLJU_c07280	808058	808324	cell division topological specificity factor MinE	plus	-10	TAAAGGGGGA	14	808040	808049	0.125621	TATTTGGTATTAAATAA	88	91.5842	73.0768	134.247	297.623	551.359	333.165	0.307719	0.132539	0.402943							2.16361	1.13631e-06
CLJU_RS03590	CLJU_c07290	808402	809523	cell division protein FtsW	plus	-9.8	CATTGGAGGG	15	808383	808392	0.112391	AATCATTATAGTTGCAT	76	36.844	44.0938	33.1032	172.973	222.747	154.466	0.213004	0.197954	0.214307
CLJU_RS03595	CLJU_c07300	809537	809908	methylglyoxal synthase	plus	-9.8	TTTAGGGGGG	14	809519	809528	0.165882	AAAAAAAATTAACTTTT	94	252.754	293.06	397.924	841.857	780.653	842.22	0.300234	0.375404	0.47247
CLJU_RS03610	CLJU_c07330	811700	813553	B12-binding protein	plus	-11.3	AAGAGGAGGA	12	811684	811693	0.146902	TAGGGATGATACCTAAG	59	39.5955	38.6574	37.704	36.9242	39.5781	23.274	1.07235	0.976738	1.62001
CLJU_RS03615	CLJU_c07340	813522	814238	radical SAM protein	plus	-11.5	TTAGGAGGTG	12	813506	813515	0.138122	GAGTTAATATTAATTTA	88	11.7682	51.9463	11.5413	43.9538	51.2815	20.9401	0.26774	1.01296	0.551158	3.4053	0.000867917			4.385	0.000432141					2.39871	1.37442e-05
CLJU_RS03620	CLJU_c07350	814263	815702	ribonuclease	plus	-8.1	CTGAAGGAGA	19	814240	814249	0.149108	AGACTTATATTAACCTG	71	13.8978	11.3685	27.8372	44.9385	62.0034	33.2976	0.309264	0.183353	0.836013					0.397759	0.0326537
CLJU_RS03625	CLJU_c07360	815835	816149	50S ribosomal protein L21	plus	-12.5	TGAGGAGGTG	12	815819	815828	0.300382	AGGCGAGACTGGATTGA	47	1429.78	1832.68	2809.85	3491.6	6044.55	2578.86	0.40949	0.303195	1.08957							2.01508	4.28684e-06			2.29484	1.2078e-06
CLJU_RS03630	CLJU_c07370	816152	816478	hypothetical protein	plus	0	AAATTGAAAA	21	816127	816136	0.205219	TTACACTAAATTACAAA	82	52.6349	139.923	102.765	4037.67	5834.05	3158.98	0.013036	0.0239838	0.0325311	2.04925	0.0347752
CLJU_RS03635	CLJU_c07380	816483	816785	50S ribosomal protein L27	plus	-12.6	AGAGGAGGTG	13	816466	816475	0.146301	ATAAATGTAAAGGTAGA	76	5049.4	4264.13	4009.9	5943.91	6966.49	5138.99	0.849508	0.612092	0.780289
CLJU_RS03640	CLJU_c07390	816956	818230	GTPase CgtA	plus	-5.6	AAAGGAAGTG	12	816940	816949	0.155197	ATAATTAACTTTTGAAA	88	61.3287	108.468	58.4516	51.7243	106.643	43.4127	1.18568	1.01711	1.34642							2.41782	4.96792e-08			2.40492	1.17287e-06
CLJU_RS03645	CLJU_c07400	818257	818868	nicotinic acid mononucleotide adenylyltransferase	plus	-6.4	TAAATGGAGA	14	818239	818248	0.161166	ATGTAATAAAAAAATAA	94	15.9246	9.76131	13.4358	64.2091	151.622	55.9864	0.248012	0.0643791	0.239983							2.77477	8.36822e-10			2.65171	1.44688e-07
CLJU_RS03650	CLJU_c07410	818898	819473	phosphohydrolase	plus	-5.9	TTTTTGGAGT	14	818880	818889	0.166568	TAAAATTAAATAATTTT	100	14.922	26.6703	20.4223	52.1297	137.56	50.0466	0.286247	0.193881	0.408066							3.0943	1.89738e-11			2.69116	1.42883e-07
CLJU_RS03655	CLJU_c07420	819551	819931	reactive intermediate/imine deaminase	plus	-10.9	TTAGGAGGTT	13	819534	819543	0.223355	ATTTTAAGCTTATTTTA	88	139.212	705.011	263.929	184.361	351.703	151.749	0.755104	2.00457	1.73924	3.90818	0.000311757			2.60935	0.0312747	2.22618	6.10853e-07			2.26866	6.08983e-06
CLJU_RS03660	CLJU_c07430	820256	821155	hypothetical protein	plus	-4.9	CAGAAAGGAA	13	820239	820248	0.12118	TTAGCAGTTTCATGCAG	59	6.95656	21.917	12.4144	23.3737	37.0018	25.2521	0.297624	0.592322	0.491618	2.4291	0.0360736
CLJU_RS03665	CLJU_c07440	821195	822421	D-alanyl-D-alanine carboxypeptidase	minus	-10.9	TAAAGGAGGA	16	822433	822442	0.19832	ATTCCTAAATATTATAT	88	20.7262	42.2736	37.4119	232.017	203.713	289.505	0.0893306	0.207516	0.129227
CLJU_RS03670	CLJU_c07450	822729	823346	DNA-binding protein	plus	-8	TAAAAGGAGA	12	822713	822722	0.151693	TCTTTGAAAATGCCTAA	71	0.381273	4.24005	3.94993	9.1993	2.41395	9.47049	0.0414458	1.75648	0.417077							0.314766	0.000305123			0.249656	0.000388277
CLJU_RS03675	CLJU_c07460	823520	824455	selenophosphate synthase	plus	-3.7	ATACTGGGTA	17	823499	823508	0.174895	AGGCCCTTTCTAAAATA	65	18.7192	14.7987	21.1668	91.7361	81.4792	75.9024	0.204055	0.181625	0.278869
CLJU_RS03680	CLJU_c07470	824482	825864	L-seryl-tRNA(Sec) selenium transferase	plus	-7.2	TAAAGGGGTG	17	824461	824470	0.162338	GTAGAATAATGGTTTAA	76	27.376	14.313	48.7086	43.4941	41.58	43.3233	0.629419	0.344227	1.12431	0.398809	0.0053618			0.285772	0.00111631
CLJU_RS03685	CLJU_c07480	825924	827831	selenocysteine-specific translation elongation factor	plus	-10.6	TTTGGAGGTA	13	825907	825916	0.147224	TTGATACATTTCAGTTT	76	8.50157	7.21262	7.85742	57.4276	59.6101	53.2763	0.14804	0.120997	0.147484
CLJU_RS03690	CLJU_c07490	828872	829129	hypothetical protein	plus	-2.5	TATGGGCGTC	9	828859	828868	0.267855	TGCCGTTTGATTGTTAT	65	0.738927	0.925975	5.71484	102.043	31.197	132.565	0.0072413	0.0296815	0.0431096							0.35916	2.49282e-08			0.2304	5.23532e-12
CLJU_RS03695	CLJU_c07500	829194	829997	methyltetrahydrofolate--corrinoid methyltransferase	plus	-7.3	AGAAGGGGTG	12	829178	829187	0.231917	AAGTAAATGTTTAAAGA	82	68.2416	12.4236	108.362	9.11945	4.79755	10.7677	7.48308	2.58958	10.0636	0.139077	1.258e-11			0.111049	5.01861e-10					0.436268	0.00351359
CLJU_RS03700	CLJU_c07510	830051	830683	cobalamin-binding protein	plus	-10.8	ATAAGGAGGA	13	830034	830043	0.226273	TAATTATATAAACAATA	94	171.802	27.3451	229.889	20.5307	7.60867	22.6916	8.36806	3.59394	10.131	0.123364	2.40498e-15			0.117194	2.5618e-11	0.432476	0.000104506			0.328277	6.82711e-06
CLJU_RS03705	CLJU_c07520	830718	831695	uroporphyrinogen decarboxylase	plus	-12.1	TAAGGAGGTA	13	830701	830710	0.27449	TATTATAAATAATATAA	100	108.349	24.597	183.034	66.78	22.7402	79.9142	1.62248	1.08166	2.29038	0.175696	2.09726e-11			0.132398	2.37055e-10	0.396014	6.38942e-08			0.278711	5.32791e-11
CLJU_RS03710	CLJU_c07530	832063	833886	metal-binding protein	plus	-10.2	CATAGGAGGA	11	832048	832057	0.146586	AAAGAAAAATACTTCAT	82	15.9392	5.61423	31.8071	25.2736	9.43654	37.144	0.630667	0.594946	0.85632	0.267388	0.000131769			0.171242	2.11386e-05	0.437949	1.56408e-06			0.248818	2.08944e-12
CLJU_RS03715	CLJU_c07540	834221	835786	transcriptional regulator	minus	-7.1	ATTAGAGGTG	17	835799	835808	0.194432	TTTTGTATAAATTATAT	94	15.9583	25.5502	39.3934	109.883	59.8305	137.725	0.14523	0.427044	0.28603											0.425408	3.75083e-06
CLJU_RS03720	CLJU_c07550	836491	837294	methyltetrahydrofolate--corrinoid methyltransferase	plus	-7.2	TAAAGGGGTG	12	836475	836484	0.231917	TTAAAGTAAATGTTTAA	88	71.1437	13.3048	112.505	8.81787	2.77827	8.37981	8.06812	4.78888	13.4257	0.143187	1.258e-11			0.115008	6.41017e-10	0.370588	0.000135015			0.324965	0.000229421
CLJU_RS03725	CLJU_c07560	837348	837980	cobalamin-binding protein	plus	-10.8	ATAAGGAGGA	13	837331	837340	0.221097	TAATTATATAAACAATA	94	181.165	32.2482	230.216	16.5762	4.37954	19.0685	10.9292	7.36339	12.0731	0.137893	5.00397e-14			0.137748	6.20471e-10	0.311193	2.66664e-07			0.225168	2.07251e-08
CLJU_RS03730	CLJU_c07570	838015	838992	uroporphyrinogen decarboxylase	plus	-12.1	TAAGGAGGTA	13	837998	838007	0.269362	TATTATAAATAATATAA	100	109.225	27.611	193.677	53.784	13.3523	69.0558	2.03081	2.06789	2.80464	0.194769	3.50612e-10			0.1395	7.05585e-10	0.290544	7.14807e-13			0.189497	6.15267e-17
CLJU_RS03735	CLJU_c07580	839130	839672	transcriptional regulator	minus	-9.3	TTGTGGAGGA	15	839683	839692	0.23183	ATTTTAATAATTATTCA	94	3.02788	45.0088	10.7433	17.3712	22.7336	16.9732	0.174304	1.97984	0.632954	11.4365	1.01529e-07			4.06071	0.00691214
CLJU_RS03740	CLJU_c07590	839988	841226	RND family efflux transporter MFP subunit	plus	0	TAAATTTAAG	21	839963	839972	0.209937	AGGAAATTTATATATAA	88	0.975607	6.99629	1.7543	3.91245	14.9929	0.928324	0.24936	0.46664	1.88975							4.64177	0.000393538	0.293134	0.0196531	15.835	9.29701e-09
CLJU_RS03745	CLJU_c07600	841246	844287	transporter	plus	-8.4	GAAGAGGAGA	13	841229	841238	0.163008	ACGGTTAAATAAAAGAA	76	0.926044	8.00158	0.934437	6.10589	15.4914	3.05257	0.151664	0.516517	0.306115	6.64443	5.5217e-05			8.48046	2.54068e-05	3.00029	1.1161e-05			4.97429	4.55524e-09
CLJU_RS03755	CLJU_c07620	845004	845870	membrane protein	plus	-10.8	GAAGGGGGTC	17	844983	844992	0.116926	AATATACTAATTAGGAA	82	15.8261	14.8827	19.5874	63.8592	107.629	41.4696	0.247829	0.138278	0.472333											2.54204	3.39952e-07
CLJU_RS03760		846477	846677	4HB MCP domain containing protein	plus	-4.9	TGAAAAGGAA	12	846461	846470	0.204721	TCTAATACAATGAATGA	76	65.6415	0.340795	12.5521	43.518	4.55707	9.89382	1.50838	0.0747839	1.26868	0.00390117	3.06777e-16	6.57311	0.00750748	0.0256428	4.46419e-07	0.124572	4.49498e-12	0.276251	0.000271926	0.450938	0.03709
CLJU_RS03775		847234	847938	hypothetical protein	plus	-10.5	TTAGGGAGGA	15	847215	847224	0.141411	TAAAGCCATATAAGTTA	76	9.64297	1.07098	5.44402	23.5067	5.06486	10.173	0.410221	0.211453	0.535143	0.0880374	0.000193992			0.197884	0.0440072	0.25344	6.82939e-10			0.487982	0.00833213
CLJU_RS03780	CLJU_c07680	848185	848865	peptide ABC transporter ATP-binding protein	plus	-10.4	TAGAGGGGGA	13	848168	848177	0.124633	AGTAAATTAGGATATAG	76	3.53593	3.74762	3.77946	7.00108	3.098	2.00982	0.505055	1.20969	1.8805
CLJU_RS03785	CLJU_c07690	848885	851431	permease	plus	-11.8	TAGGGAGGTG	13	848868	848877	0.154359	AAATCAATCTAAAGTAG	76	4.88122	3.69506	6.39977	8.1174	7.01786	6.26769	0.601328	0.526523	1.02107
CLJU_RS03790	CLJU_c07700	851825	852523	two-component system response regulator	plus	-10.6	TGTGGAGGTG	11	851810	851819	0.146072	TTTTAAAGATATATTGT	88	5.39432	9.78509	8.53279	13.1396	17.5113	9.54944	0.410538	0.558786	0.893539
CLJU_RS03795	CLJU_c07710	852527	853774	two-component system sensor histidine kinase	plus	-7.5	GAAAAGGAGT	11	852512	852521	0.141109	GGGATTTGGAAGTTGAA	59	2.2431	2.93979	2.1735	16.04	15.2957	11.1219	0.139845	0.192197	0.195424
CLJU_RS03800	CLJU_c07720	853848	854540	transcriptional regulator	minus	-3.9	ATTAAAGGTG	15	854551	854560	0.176825	GTAACAGAGGATACCGA	53	107.45	59.6236	324.429	1022.61	1041.81	1607.1	0.105074	0.0572306	0.201873	0.42663	0.000753829	0.422649	0.0311687	0.180315	6.92891e-08
CLJU_RS03805	CLJU_c07730	854648	856213	hydroxylamine reductase	plus	-6	TTATGGGGTG	11	854633	854642	0.193511	AAAAAATAATAAGGTTA	88	629.744	3005.03	768.351	462.794	2666.53	447.711	1.36074	1.12694	1.71618	3.67991	6.92741e-08			3.83891	4.52122e-07	6.75802	6.83108e-34			5.83518	4.81829e-26
CLJU_RS03810	CLJU_c07750	857020	857697	two-component system response regulator	plus	-3.9	ATAGAAGGGT	14	857002	857011	0.166516	GATTGAGATTATTTATA	82	0.758713	2.28546	3.01981	9.74275	12.4125	6.47289	0.0778746	0.184125	0.466531
CLJU_RS03815	CLJU_c07760	857815	858720	bacitracin ABC transporter ATP-binding protein	plus	-12.3	GAAGGAGGTA	13	857798	857807	0.19126	CTTTATTTTAGAAAGAA	82	3.82161	2.82098	6.45629	13.2981	12.7804	11.4307	0.287381	0.220727	0.564822
CLJU_RS03820	CLJU_c07770	858720	859454	hypothetical protein	plus	-9.8	TGATGGAGGG	15	858701	858710	0.142151	ATATTTTGTAAAGTTGA	82	7.06672	4.4803	11.1679	13.2018	11.6939	11.3257	0.535285	0.383131	0.986066
CLJU_RS03825	CLJU_c07780	859537	860220	peptide ABC transporter ATP-binding protein	plus	-8.4	AGAGAGGAGA	13	859520	859529	0.148111	ATGTATGGTAAAGAAGA	71	2.98344	8.43593	5.88789	11.1289	11.5236	12.568	0.26808	0.732059	0.468484
CLJU_RS03830	CLJU_c07790	860217	862844	DUF214 domain-containing protein	plus	-6.9	AGATGAGGTG	14	860199	860208	0.160196	GGAAAAATAGTTTCAGA	71	2.35493	4.21249	4.59796	8.32563	9.3192	9.64537	0.282853	0.452023	0.476702
CLJU_RS03835	CLJU_c07800	862892	863803	histidine kinase	plus	-7.5	ATAAAGGAGT	10	862878	862887	0.143338	ACAAGGTAGTTAATATA	76	1.93257	2.97177	2.45495	18.3817	24.2264	26.4173	0.105136	0.122667	0.0929298
CLJU_RS03840	CLJU_c07810	864249	865175	hypothetical protein	minus	-4.7	TTGAAAGGAT	12	865183	865192	0.151468	CAAATAAAAAATTCAGG	76	6.37694	9.10181	3.63095	29.7288	23.7579	14.9599	0.214504	0.383106	0.242712
CLJU_RS03845	CLJU_c07820	865433	866143	two-component system response regulator	plus	-10	TATGGAGGTT	12	865417	865426	0.150244	TTCTAAAGAATAGATAT	82	2.87447	4.3819	3.77523	12.4037	12.88	4.15244	0.231742	0.340211	0.90916									0.407369	0.00223757	3.0392	6.68347e-05
CLJU_RS03850	CLJU_c07830	866160	866459	50S ribosomal protein L7/L12	plus	-10.9	TAGGGGGGTG	11	866145	866154	0.112161	GAGTATTGGTTAAATAG	71	12.0876	22.129	9.82814	23.7304	28.7514	7.56489	0.509371	0.769667	1.29918									0.382997	0.00202149	3.72221	5.56146e-06
CLJU_RS03855	CLJU_c07840	866687	868135	two-component system sensor histidine kinase	plus	-7.3	GGTTAGGAGA	11	866672	866681	0.167423	AATGATATTGTACAGGT	71	7.04726	22.7608	5.18775	47.5052	33.9315	22.5332	0.148347	0.670788	0.230226	2.46804	0.0300181			4.2977	0.00063485
CLJU_RS03860	CLJU_c07850	868162	869268	hypothetical protein	plus	-7.7	TGAAGGGAGA	14	868144	868153	0.195375	AATTAAACAGATATTGA	82	172.857	273.507	96.8007	72.8945	54.4465	40.5557	2.37133	5.02341	2.38686			2.27865	0.0167082	2.78197	0.000446511
CLJU_RS03865	CLJU_c07860	869333	870094	membrane protein	minus	-5	AAAGAAGGAA	18	870108	870117	0.132623	TATGAAAAAAACTTAAC	82	8.6925	46.9147	10.6484	62.1821	81.7598	44.7018	0.139791	0.573811	0.23821	4.13657	0.000252453			4.35982	0.000588573
CLJU_RS03870	CLJU_c07870	870270	872858	cation transporter	plus	-6.8	ATGGAAGGTG	13	870253	870262	0.156181	CTTTAGACCTGGAAATG	59	27.1717	14.6209	26.6195	68.4963	47.6496	41.179	0.396688	0.306841	0.646434	0.413725	0.00525147
CLJU_RS03875	CLJU_c07880	872950	874728	competence protein	plus	-4.8	GGTTAAGGAA	9	872937	872946	0.138649	TTATTACTACAATAGGT	76	1.64067	1.72096	1.88766	30.222	12.6812	19.5461	0.0542873	0.135709	0.0965748
CLJU_RS03880	CLJU_c07890	874746	875771	DNA polymerase III, delta subunit	plus	-4	AATGGAAGTG	13	874729	874738	0.156593	CAATATGCGATTAAAAT	76	4.34738	4.92038	6.60503	22.1219	24.7986	18.2367	0.196519	0.198414	0.362183
CLJU_RS03885	CLJU_c07900	875801	876067	30S ribosomal protein S20	minus	-11.2	TAAGGGGGTG	15	876078	876087	0.232115	GTTTTATAGACCTCAAC	65	456.215	1282.77	267.063	4893.88	7495.56	2810.03	0.0932217	0.171137	0.0950393	2.15599	0.00420334	2.16737	0.0308652	4.67284	3.84906e-08					2.61212	1.89567e-08
CLJU_RS03890	CLJU_c07910	876328	877302	GPR endopeptidase	plus	-6.9	TTAGGAGCGG	11	876313	876322	0.130587	AAATAAAAGTTGAATTA	88	0.633453	0.523437	1.36294	9.0522	4.24403	4.53042	0.0699777	0.123335	0.300842
CLJU_RS03895	CLJU_c07920	877406	878479	stage II sporulation protein P	plus	-0.6	TTAAAGCAGT	12	877390	877399	0.155713	TGCTTTAAGAAATTTTA	82	0.512842	0.260376	0.940297	9.42512	3.81871	8.58748	0.0544122	0.0681844	0.109496							0.478585	0.00129545			0.435572	0.00238094
CLJU_RS03905	CLJU_c07940	879023	880831	elongation factor 4	plus	-9.3	TATTGGAGGA	13	879006	879015	0.145996	TAACTTTTCATAGGTAT	76	97.8803	123.295	82.446	276.914	282.241	156.895	0.353468	0.436845	0.525485
CLJU_RS03910	CLJU_c07950	880880	882028	coproporphyrinogen III oxidase	plus	-6.8	GAGTAGGAGT	20	880856	880865	0.151928	GAAATTTGTTAAGAGAG	71	6.55574	12.5864	10.0278	105.773	124.629	56.2506	0.0619795	0.100991	0.178271											2.17003	1.63473e-05
CLJU_RS03915	CLJU_c07960	882218	883258	HrcA family transcriptional regulator	plus	-7.1	TAAAGAGGTG	11	882203	882212	0.13096	ACAATGAGTGCTAATAA	71	61.2696	25.1201	98.9673	172.737	165.751	166.096	0.354699	0.151553	0.595843	0.3118	5.15963e-05			0.244954	5.47297e-05
CLJU_RS03920	CLJU_c07970	883309	883968	co-chaperone GrpE	plus	-9.3	GATTGGAGGA	15	883290	883299	0.219826	AGGTATAAATGTTAGAT	76	175.478	232.081	126.04	301.952	337.637	265.294	0.581143	0.687368	0.475095
CLJU_RS03925	CLJU_c07980	884053	885930	molecular chaperone DnaK	plus	-11.5	TTAGGAGGTA	13	884036	884045	0.179957	TAACGCAGTTAAATTTA	76	991.052	842.167	714.96	526.07	586.904	464.631	1.88388	1.43493	1.53877
CLJU_RS03930	CLJU_c07990	886212	887360	molecular chaperone DnaJ	plus	-7.1	TTAGGTGGTG	17	886191	886200	0.164404	TTAATGAAAATATTTTA	94	88.4608	109.941	81.4186	124.771	229.499	129.791	0.708983	0.479049	0.627304							2.15284	1.06773e-06
CLJU_RS03935	CLJU_c08000	887916	888857	50S ribosomal protein L11 methyltransferase	plus	-10.2	TATAGGAGGA	11	887901	887910	0.195785	AGCATAAAATTTTGTAT	82	20.4753	57.412	22.8244	60.4849	142.202	39.9559	0.33852	0.403734	0.57124	2.1455	0.0212471			2.44702	0.0193484	2.76514	4.57508e-10			3.48564	3.41233e-12
CLJU_RS03940	CLJU_c08010	888868	889623	16S rRNA methyltransferase	plus	-7.1	ATAGGTGGTA	10	888854	888863	0.153515	GTAGCATCAGTGAAATA	65	12.7231	34.0881	15.1315	62.1777	153.944	41.6377	0.204625	0.221433	0.363408							2.91666	8.666e-11			3.62125	1.35856e-12
CLJU_RS03945	CLJU_c08020	889711	891015	tRNA-2-methylthio-N(6)-dimethylallyladenosine synthase	plus	-7.7	AAAGGTAGGT	6	889701	889710	0.164916	TATGGAAGAAATAAAAA	82	88.2174	627.178	96.7381	46.7152	123.769	33.8215	1.88841	5.06733	2.86025	5.38234	2.4971e-05			6.24605	1.32744e-05	3.12159	2.31442e-12			3.58456	7.06461e-13
CLJU_RS03950	CLJU_c08030	891075	891419	hydrolase	plus	-11.9	AAGGGAGGTG	12	891059	891068	0.18583	AATATTATACTGTTAAG	82	614.881	810.29	859.655	407.711	1095.87	346.607	1.50813	0.739403	2.4802							3.13801	2.07095e-13			3.09801	5.88164e-11
CLJU_RS03955	CLJU_c08040	891560	891736	30S ribosomal protein S21	plus	-11.2	GGAGGGAGGG	13	891543	891552	0.156571	TGAATTGAGCTAGCGGA	53	1969.38	2935.57	1339.2	16885.9	16949.9	13357.2	0.116628	0.173191	0.100261					2.14774	0.0101735
CLJU_RS03960	CLJU_c08050	891766	892209	aspartyl-tRNA amidotransferase subunit B	plus	-6.3	TGAAAGAGGG	18	891744	891753	0.218618	TAAATAGAATTCTTTGA	82	411.005	601.616	506.43	8253.33	7969.86	6573.61	0.0497988	0.0754864	0.0770398
CLJU_RS03970		892709	893863	stage IV sporulation protein	plus	-9.3	GGAGGAAGAT	21	892684	892693	0.147677	GCACTATAACTATAGGA	65	3.27979	3.54036	4.0133	58.041	67.8184	93.3105	0.0565081	0.0522035	0.0430102
CLJU_RS03975	CLJU_c08070	893931	896036	phosphohydrolase	plus	-3.9	ATAAAGGGTG	13	893914	893923	0.140491	GTATAAAATGAAGAATA	82	22.9442	24.9549	33.9693	97.7256	100.365	167.581	0.234782	0.248643	0.202703									2.0668	8.15078e-05
CLJU_RS03980	CLJU_c08080	896073	896567	16S rRNA maturation RNase YbeY	plus	-9.3	AATTGGAGGA	12	896057	896066	0.158118	ACTTTTATATACTAAAT	88	10.309	12.5903	25.4033	55.1653	87.7602	69.9236	0.186874	0.143462	0.363301
CLJU_RS03985	CLJU_c08090	896609	897307	diacylglycerol kinase	plus	-5.5	AAAATGGGGA	12	896593	896602	0.126312	AGTTAAAATTACATAAA	88	4.57037	6.30768	15.2041	51.7811	58.0558	54.1449	0.0882633	0.108649	0.280803
CLJU_RS03990	CLJU_c08100	897505	898386	GTPase Era	plus	-7.9	AATAAGGAGA	12	897489	897498	0.159168	AAAAAGATTTAGAAAAT	88	28.0389	38.4982	35.9964	68.9405	86.4138	61.7913	0.406711	0.44551	0.582548
CLJU_RS03995	CLJU_c08110	898434	899207	DNA repair protein RecO	plus	-3.5	AGGACATAAT	21	898409	898418	0.172057	TTTATTTTAAAATAAGG	88	9.36834	17.3261	11.6825	68.8651	78.6724	69.8104	0.136039	0.22023	0.167346
CLJU_RS04000	CLJU_c08120	899223	899828	hypothetical protein	plus	-8	GAAAAGGAGA	13	899206	899215	0.185492	AAAAAATAAAAATTGAA	94	416.279	258.93	306.058	113.369	113.582	103.744	3.6719	2.27968	2.95013	0.480272	0.00285264
CLJU_RS04005	CLJU_c08130	900037	900681	hypothetical protein	plus	-6.9	AAGAGAGAGG	6	900027	900036	0.141957	CTTAATTTACTATGAAG	76	51.2587	62.0835	78.5572	342.233	357.097	491.214	0.149777	0.173856	0.159925
CLJU_RS04010	CLJU_c08140	900749	903388	pyruvate phosphate dikinase	plus	-7.7	ATAAGGGAGA	13	900732	900741	0.150664	ATGTTAAAAACTTTATA	88	1294.11	1713.04	1539.03	624.507	503.111	683.171	2.0722	3.40488	2.25277
CLJU_RS04015	CLJU_c08150	903526	904089	TetR family transcriptional regulator	minus	-6.8	TTATAGGAGT	11	904096	904105	0.177201	TATAATCTTATGTTATA	88	7.5672	20.0835	16.9629	27.7331	38.9992	25.7609	0.272858	0.514973	0.658473
CLJU_RS04020	CLJU_c08160	904399	905589	MFS transporter	plus	-7.5	AGAAAGGAGT	12	904383	904392	0.124773	TTAAGTTATATAAAAGA	88	0.548452	0.51949	0.259995	4.44655	1.81592	1.09927	0.123343	0.286075	0.236516							0.485787	0.0221493	0.300147	0.00248706
CLJU_RS04025	CLJU_c08170	905680	906276	isochorismatase	plus	-8	AAAAAGGAGA	13	905663	905672	0.169448	ATAAAAATAAAATTAAA	100	5.82071	27.5318	7.38608	14.5723	13.4067	8.62571	0.399437	2.05358	0.856287	3.636	0.0128017			3.66139	0.0261992
CLJU_RS04035	CLJU_c08190	907059	907301	hypothetical protein	minus	-8.1	AAGGAGAGTA	16	907313	907322	0.231539	TATATTTTCACTTATTC	82	144.715	10.1487	614.814	149.053	21.7475	513.215	0.970894	0.466663	1.19797	0.0527654	3.34359e-22	0.299268	0.00152799	0.015791	4.94899e-31	0.172387	4.12538e-06	4.15808	0.00163651	0.0414585	2.20053e-12
CLJU_RS04040	CLJU_c08200	907790	908827	hypothetical protein	minus	-7.8	TTTGAGGAGT	14	908837	908846	0.166803	GTTGTTCCTCTATAATA	71	0.798916	1.00788	1.47337	3.38172	5.79324	2.74043	0.236245	0.173975	0.537642							2.06378	0.0148451			2.07044	0.0301145
CLJU_RS04045	CLJU_c08210	909230	911002	DNA primase	plus	-6.3	GATAGGTGGG	15	909211	909220	0.148839	ACATAATAATTTAAGAT	88	20.2245	77.8257	42.2489	284.505	501.732	235.026	0.0710865	0.155114	0.179762	2.95013	7.1919e-05					2.07149	2.9943e-06			2.09091	2.29136e-05
CLJU_RS04050	CLJU_c08220	911002	912087	RNA polymerase sigma factor RpoD	plus	-5.8	AAGGATTGGT	17	910981	910990	0.142118	ATTAAAATACAAAAAAG	88	234.815	359.567	201.415	337.253	511.501	273.171	0.696259	0.702965	0.737324
CLJU_RS04055	CLJU_c08230	912199	913089	membrane protein	plus	-5.3	AAAGAAGGTG	13	912182	912191	0.134093	ATATAATGTTTAGTAAA	88	29.5181	13.0699	61.3895	75.0467	69.3195	79.1421	0.39333	0.188546	0.775687	0.341833	0.000924363			0.209765	6.5467e-05
CLJU_RS04060	CLJU_c08240	913114	913803	SAM-dependent methyltransferase	plus	-6.4	GGAATGGAGA	11	913099	913108	0.118768	AATAATATTATTTTGGA	88	71.3203	61.0793	129.49	318.653	250.487	554.359	0.223818	0.243842	0.233586					0.460283	0.0341406			2.0976	0.000880794	0.442534	0.000187011
CLJU_RS04065	CLJU_c08250	913794	914609	Nif3-like dinuclear metal center hexameric protein	plus	-6.9	CTGCAGGAGT	13	913777	913786	0.137865	ATAAAATAAAGAAGCTG	76	202.387	30.677	494.297	543.856	300.392	904.468	0.372134	0.102123	0.546506	0.115117	3.11068e-17			0.0598816	1.1277e-19					0.325192	1.17456e-06
CLJU_RS04070	CLJU_c08260	914731	915444	hypothetical protein	plus	-10.2	AATGGGAGGA	10	914717	914726	0.189314	AATTTATTTAAATTAAT	100	455.639	121.735	663.542	397.667	70.3682	630.202	1.14578	1.72997	1.0529	0.201296	5.57349e-10			0.176139	6.01404e-08	0.209305	8.09947e-08			0.10897	8.92182e-11
CLJU_RS04075	CLJU_c08270	916018	917505	pyridoxal-5-phosphate-dependent protein subunit beta	minus	-11.5	TTAGGAGGTA	14	917515	917524	0.209202	TTATACAAATTAAAATT	94	150.715	1190.65	262.653	137.449	213.846	129.329	1.09652	5.56777	2.0309	6.06745	6.70907e-14			4.45099	1.99816e-08
CLJU_RS04080	CLJU_c08280	917721	918482	membrane protein	plus	-11.1	TGGGGAGGTT	10	917707	917716	0.135979	TTTGTATAAATTTATGG	82	7.46426	3.87984	3.29016	27.1191	13.5192	7.42776	0.27524	0.286987	0.442955									0.331914	3.60833e-06
CLJU_RS04085		918537	918872	hypothetical protein	minus	-4.3	TCAGCAGGAA	5	918873	918882	0.197617	TTGATTTTTCCTGCTGA	65	1.39237	1.12357	6.2897	56.7439	143.655	42.1633	0.0245378	0.00782134	0.149175							2.97335	2.28848e-05			3.33405	2.04614e-05
CLJU_RS04090	CLJU_c08310	919367	919570	hypothetical protein	plus	-4.3	CATACAGGAA	8	919355	919364	0.192633	TAGAATTACGAAATCAT	76	31.6725	30.0221	21.0934	46.733	25.1672	19.6731	0.677733	1.19291	1.0722
CLJU_RS04095	CLJU_c08320	920057	920254	transcriptional regulator	plus	-9.8	AGATGGAGGG	11	920042	920051	0.170369	CATGCTTTTGACTAAGA	65	12.7765	20.7962	92.0601	404.011	256.921	1605.4	0.0316242	0.0809442	0.0573441			0.179033	0.0178486	0.22108	0.0159984			4.75506	6.3067e-19	0.156536	1.29271e-23
CLJU_RS04100	CLJU_c08330	920429	921811	alanine glycine permease	plus	-6.4	GAAAGGCGGA	12	920413	920422	0.19073	AAAAGTAACGTTTAGAA	76	3.98789	2.84573	27.0374	17.3526	5.67459	106.126	0.229815	0.501486	0.254767			0.188365	0.00245729	0.104202	3.69035e-06			7.36726	0.00144524	0.0523777	2.15198e-06
CLJU_RS04120	CLJU_c08380	923401	924120	alpha-acetolactate decarboxylase	plus	-7.1	CATAGAGGTG	14	923383	923392	0.229937	CTATGTTATAATGACAT	76	40.7882	75.2094	65.3848	183.432	390.791	159.044	0.222362	0.192454	0.411112							2.48865	5.61249e-09			2.40607	4.28793e-07
CLJU_RS04125	CLJU_c08390	924164	926071	multidrug ABC transporter ATP-binding protein	minus	-5.6	AAAGGATGTG	13	926080	926089	0.168593	TATTTTATCATATCATG	82	47.2232	32.8278	73.5513	98.3617	49.7554	167.244	0.480097	0.659784	0.439785					0.435074	0.0194447			2.02969	0.000112179	0.291455	1.71233e-11
CLJU_RS04135	CLJU_c08410	927309	928079	prolipoprotein diacylglyceryl transferase	plus	-4.2	AAAGGTTGTA	13	927292	927301	0.105162	AAATTATATTTTAGAAA	94	23.4275	31.9068	39.878	44.8336	61.8937	32.9873	0.522542	0.51551	1.20889
CLJU_RS04140	CLJU_c08420	928648	929106	hypothetical protein	plus	-10.9	TTGGGAGGTT	13	928631	928640	0.232169	ATGCTTTTTTATTATTG	82	7.1078	1.33246	6.48043	37.9891	11.457	47.264	0.187101	0.116301	0.137111	0.144337	0.0295135					0.359119	1.35039e-07			0.237492	5.67707e-10
CLJU_RS04145	CLJU_c08430	929430	930668	type I deoxyribonuclease HsdR	minus	-11.5	TTAGGAGGTA	15	930679	930688	0.191378	ATTTTATTATTTATTTC	94	125.343	78.7473	114.858	158.73	64.6173	166.549	0.78966	1.21867	0.689635	0.477579	0.00680057					0.477222	3.32539e-06			0.379383	1.45205e-07
CLJU_RS04150	CLJU_c08440	930855	931295	transcriptional regulator	plus	-10.2	ATTAGGAGGC	13	930838	930847	0.128655	AGGTTGTGCAATTAATT	71	1.16663	3.40472	4.62484	49.2269	43.5828	84.6548	0.023699	0.0781208	0.0546317									2.05777	0.000667679
CLJU_RS04155	CLJU_c08450	931346	932734	MATE family efflux transporter	plus	-10.2	TATAGGAGGA	12	931330	931339	0.108645	CTATTAACTATTTCTAT	82	12.779	22.7014	96.3564	33.8328	46.2496	73.2488	0.377711	0.490845	1.31547									2.59275	3.989e-07
CLJU_RS04160	CLJU_c08460	932790	934463	methyltransferase	plus	-7.1	AAAAGAGGTA	10	932776	932785	0.134731	ACTGTGAATTTAGAAAA	76	3.37151	14.8592	3.05837	17.6752	31.4226	32.5552	0.190748	0.472882	0.0939442	3.35288	0.0180635			4.71193	0.00583364	2.11274	1.88749e-05	2.23595	6.7e-05
CLJU_RS04165	CLJU_c08470	934742	934951	hypothetical protein	plus	-9.3	GATAGGGGGA	12	934726	934735	0.0958292	CTAAATAAAATAGTGAT	82	7.64263	48.3098	43.7474	98.7026	205.124	119.578	0.0774309	0.235515	0.365847	4.7917	0.00374879					2.49303	6.18666e-07
CLJU_RS04170	CLJU_c08480	935188	936624	permease	plus	-9.8	TTTTGGAGGG	12	935172	935181	0.134197	TAGAAATTTTTTAATTT	94	307.096	782.948	311.564	534.204	1618.34	504.936	0.574866	0.483797	0.617037					2.46797	0.00149502	3.54994	1.43836e-05			3.14166	0.000347662
CLJU_RS04175	CLJU_c08490	936864	938396	germination protein KA	plus	-7.1	TAAGGTGGTC	16	936844	936853	0.140122	ATAAAGTTATATATTAA	94	0.305754	0.932071	0.317078	6.05827	4.05804	4.7841	0.0504689	0.229685	0.0662774
CLJU_RS04195	CLJU_c08520	940998	941189	hydrolase	minus	-9.9	ATAAGGGGGA	11	941196	941205	0.206385	CTTATAATATAGTGCTA	76	1078	123.664	982.176	5796.28	2454.05	11925.4	0.185982	0.0503918	0.0823601	0.0876273	1.83699e-20			0.121846	2.13138e-11			2.50397	0.000376123	0.201339	1.64173e-10
CLJU_RS04200	CLJU_c08530	941335	941967	hydrolase	minus	-8	TGAAAGGAGA	10	941973	941982	0.17432	CCTTTCAGTTTTAAAAC	71	7.29972	13.1573	13.6545	31.1406	32.362	24.8834	0.234412	0.406567	0.54874
CLJU_RS04205	CLJU_c08540	942375	942854	N5-carboxyaminoimidazole ribonucleotide mutase	plus	-10.8	TTAAGGAGGA	11	942360	942369	0.200621	CTAACATTTGTTGTTTA	76	393.912	560.363	322.982	1030.87	1232.07	962.373	0.382117	0.454815	0.33561
CLJU_RS04210	CLJU_c08550	942856	943563	phosphoribosylaminoimidazole-succinocarboxamide synthase	plus	-7.6	AAAGGAGTGG	15	942837	942846	0.149085	TAAATGAAAATGGAAAA	82	2243.86	3424.6	1957.64	1344.56	1368.95	1268.08	1.66885	2.50162	1.54379
CLJU_RS04215	CLJU_c08560	943604	945049	amidophosphoribosyltransferase	plus	-8	TAAAAGGAGA	15	943585	943594	0.146234	CTTAATTTTATGGTTAA	82	523.013	477.281	602.699	1087.26	1003.58	967.589	0.481039	0.475578	0.622887
CLJU_RS04220	CLJU_c08570	945063	946058	phosphoribosylformylglycinamidine cyclo-ligase	plus	-7.6	AGAGGTGGTT	10	945049	945058	0.180436	AATTATTTAGAGTAAGA	82	718.069	628.381	782.777	568.687	831.343	469.682	1.26268	0.755863	1.66661
CLJU_RS04225	CLJU_c08580	946046	946660	phosphoribosylglycinamide formyltransferase	plus	-7.1	AAAAAGGGGA	15	946027	946036	0.166534	AATAGGAAGTGTAAAAA	76	76.6455	69.8316	76.0983	405.538	719.565	434.813	0.188997	0.097047	0.175014							2.08808	0.00277468
CLJU_RS04230	CLJU_c08590	946681	948180	phosphoribosylaminoimidazolecarboxamide formyltransferase	plus	-10.6	ATTGGAGGTG	12	946665	946674	0.183026	TTGTAATTAAAATAATT	94	713.445	1286.53	827.383	378.544	756.374	379.111	1.88471	1.70093	2.18243							2.35635	0.00116247
CLJU_RS04235	CLJU_c08600	948266	949507	phosphoribosylamine--glycine ligase	plus	-10	AAAAGGGGGA	15	948247	948256	0.155658	AGGTGTCTAATATGAAA	71	246.791	468.814	240.196	428.429	1037.02	388.264	0.576037	0.452077	0.618641							2.855	0.000583383			2.61876	0.00458124
CLJU_RS04240	CLJU_c08610	949664	950680	hypothetical protein	plus	-10	TATGGAGGTT	13	949647	949656	0.124889	ATAGTTCTATACTGTAT	76	58.737	48.7299	88.9227	74.0328	105.627	86.0567	0.793391	0.461341	1.0333
CLJU_RS04245	CLJU_c08620	950696	951748	hypothetical protein	plus	-8.5	GAGGAGAGTG	12	950680	950689	0.159042	TATGTAAAACCTTAGAG	71	30.9972	56.5689	34.5191	89.5397	126.085	99.6932	0.346184	0.448658	0.346253
CLJU_RS04250	CLJU_c08630	951801	952694	hydrolase	minus	-5.6	CAAGGAAGTG	14	952704	952713	0.167844	AATATTTGAATTATTAT	94	7.47733	25.2266	19.4742	58.2788	67.6855	88.7914	0.128303	0.372703	0.219325	2.58383	0.0173514
CLJU_RS04255	CLJU_c08640	952876	953199	hypothetical protein	plus	-10.6	AATGGAGGTA	12	952860	952869	0.145547	TTAAGATAATTTTAAAT	94	76.7456	101.075	61.4179	98.6487	187.244	68.0981	0.777969	0.539805	0.901904							2.227	2.73364e-06			2.69408	2.32333e-07
CLJU_RS04260	CLJU_c08650	953249	953884	5-methyltetrahydrofolate--homocysteine methyltransferase	minus	-9.7	TTTGGGGGTA	14	953894	953903	0.163391	TACTAATTAATGTTTAA	88	13.9623	26.5557	26.7111	154.379	150.381	124.387	0.0904416	0.176589	0.214743
CLJU_RS04275	CLJU_c08670	956350	957810	fumarate reductase	minus	-10.8	TTAAGGAGGA	13	957819	957828	0.201269	ATAATATTATTTATTAA	100	3.84695	4.43577	1.8869	5.86907	3.66042	3.77114	0.655461	1.21182	0.500353
CLJU_RS04280		957862	958551	hypothetical protein	minus	-7.3	AAGGGAGTGG	14	958561	958570	0.175883	TATTTAACTTTATACTG	82	1.69955	3.46639	1.53566	5.20273	1.07414	0.768441	0.326666	3.22713	1.9984
CLJU_RS04285	CLJU_c08690	958568	960682	ferredoxin	minus	-5.9	AAAATGGAGT	13	960691	960700	0.184766	TTATAGTATTTCACCAA	76	0.32869	2.79805	0.15914	2.2467	1.00648	0.555372	0.146299	2.78003	0.286546	6.52503	0.0400057			16.5058	0.00770953
CLJU_RS04290	CLJU_c08700	960870	961709	transcriptional regulator	plus	-11.8	AGGGGAGGTA	12	960854	960863	0.19673	ATGAATTTGCTTTCAGG	65	12.2631	11.5609	13.4954	38.2206	52.8149	33.4429	0.32085	0.218895	0.403535
CLJU_RS04295	CLJU_c08710	961951	962697	cyclase	plus	-8.4	GCAGAGGAGA	14	961933	961942	0.195999	ATATGAATAAAAATGCA	82	4.47421	0.832943	6.19764	4.24268	2.30705	4.08563	1.05457	0.361042	1.51694	0.147782	0.0128119			0.135811	0.0341406
CLJU_RS04305	CLJU_c08730	963719	965131	amino acid permease	plus	-10.4	TTAAGGGGGG	13	963702	963711	0.14397	TTAAGATATTAAATTTA	94	1.13183	1.10464	4.24969	4.86826	1.45488	2.15992	0.232492	0.759266	1.96753							0.35644	0.000229656
CLJU_RS04310	CLJU_c08740	965149	966228	branched-chain amino acid aminotransferase	plus	-6.8	TGATAGGAGT	13	965132	965141	0.200437	AAAATGCGATATAGTGA	71	1.7152	1.38311	2.22358	7.40878	3.94314	4.01494	0.231509	0.350764	0.553825
CLJU_RS04315	CLJU_c08750	966309	967661	RNA methyltransferase	minus	-4.9	TAGAAAGGAA	10	967667	967676	0.171235	CTTTCTATGGATGTTGT	65	79.8714	88.8952	205.898	795.058	609.07	1039.52	0.10046	0.145952	0.198072					0.420155	0.00728873
CLJU_RS04320	CLJU_c08760	967665	968234	hypothetical protein	minus	-10.9	TTAGGAGGTT	11	968241	968250	0.180169	CCTAATTCTTTTAACTT	76	92.1492	99.0736	141.537	999.563	918.552	1427.27	0.0921895	0.107859	0.0991665
CLJU_RS04325	CLJU_c08770	968414	970264	alkaline phosphatase	plus	-9.3	CATAGGGGGA	13	968397	968406	0.176602	GGATTACAAATGTCCAT	65	9.42889	15.258	11.3065	20.6732	37.521	15.1104	0.456093	0.406652	0.748262							2.13468	7.36712e-06			2.43308	2.21119e-06
CLJU_RS04330	CLJU_c08780	970488	971222	phosphoesterase	plus	-7.6	TATAGGGAGA	13	970471	970480	0.149508	TATTTTTGTTAAAGTAT	88	2.56959	2.84416	2.24479	20.0838	25.571	20.7916	0.127944	0.111226	0.107966
CLJU_RS04335	CLJU_c08790	971240	971992	nitrate ABC transporter permease	plus	-3.9	ACTGAAGGTG	13	971223	971232	0.119846	AATTAAAATTATAGACT	88	5.11488	13.9796	1.95365	14.9744	21.8144	15.6349	0.341574	0.640843	0.124954					7.06252	0.00352654
CLJU_RS04340	CLJU_c08800	972004	973008	nitrate ABC transporter substrate-binding protein	plus	-8.4	ATAGAGGAGA	11	971989	971998	0.198571	ATAATACATTGGAAATA	82	11.4329	45.7038	19.4992	21.9084	33.5228	18.1418	0.521847	1.36336	1.07482	3.08072	0.000523967			2.29697	0.0425924
CLJU_RS04345	CLJU_c08810	972989	973726	nitrate ABC transporter ATP-binding protein	plus	-0.9	AACAAGCGAT	16	972969	972978	0.146188	AAAAAGGAGCTAAAAAC	71	1.6018	2.93938	4.33504	24.613	41.1754	26.012	0.0650795	0.0713868	0.166656
CLJU_RS04350	CLJU_c08820	973811	974299	permease	minus	-11.5	TTAGGAGGTA	13	974308	974317	0.157156	AAAGTATTATTGATAAA	88	0.654192	0.916897	1.92781	5.59494	4.1496	3.39947	0.116926	0.22096	0.567092
CLJU_RS04360	CLJU_c08840	975614	977431	peptidoglycan-binding protein	minus	-7.5	ATAGAGGGGA	10	977437	977446	0.180404	CCTCTATAGTTTATCTA	71	41.3772	50.1814	45.6675	85.4266	90.7742	127.167	0.48436	0.552816	0.359113
CLJU_RS04365	CLJU_c08850	977608	978933	transcriptional regulator	minus	-5.4	GAAGTAGGTA	15	978944	978953	0.1642	TGAATCTGTACTAGGCC	53	1.23334	0.338132	3.66439	9.66721	4.14628	13.1969	0.127579	0.0815506	0.27767					0.0883512	0.0339842					0.30755	9.13333e-07
CLJU_RS04370	CLJU_c08860	979046	980227	MFS transporter	plus	-7.9	TATAAGGAGA	14	979028	979037	0.142333	CTTTAATTATACTATAT	88	1.56151	2.11824	2.87457	9.09468	6.03902	5.57173	0.171695	0.350758	0.51592
CLJU_RS04375	CLJU_c08870	980274	980462	hypothetical protein	plus	-8	AGAAAGGAGA	13	980257	980266	0.200223	CAAAAACTATTGGTAGA	71	4.19407	6.92497	7.58402	29.814	26.6285	32.0065	0.140675	0.260058	0.236953
CLJU_RS04380	CLJU_c08880	980643	982004	sodium:proton antiporter	plus	-9.3	TTTTGGAGGC	11	980628	980637	0.13343	ATAATTATTAATTGTTT	94	15.8932	122.246	42.9404	156.891	334.207	269.365	0.101301	0.365781	0.159414	5.87235	9.03196e-08			2.78068	0.00805419	2.47574	3.0972e-09	2.03724	8.06043e-05
CLJU_RS04385	CLJU_c08890	982066	983589	cardiolipin synthase	minus	-5.3	AAAGTAGGTG	14	983599	983608	0.171419	CAAGTTTTTATTCTATT	82	19.5914	18.6486	27.7271	110.522	94.9165	99.2381	0.177263	0.196474	0.2794
CLJU_RS04390	CLJU_c08900	983652	984038	zinc finger containing protein	minus	-5.8	TTAAAGAGGC	13	984047	984056	0.148411	AATTAGATTGATATTCA	82	3.28796	6.95462	4.24408	25.8708	41.6949	19.121	0.127091	0.166798	0.221959											2.13394	0.00177961
CLJU_RS04395	CLJU_c08910	984233	985951	ABC transporter	plus	-7.9	GGGGAGTGTG	10	984219	984228	0.147988	ATAAGATAAAATTTGGG	76	2.19166	9.07351	3.94634	9.10691	11.3072	3.33566	0.240659	0.802457	1.18307	3.18241	0.0187928							0.444505	0.00547663	3.32291	1.01413e-05
CLJU_RS04400	CLJU_c08920	985957	987798	multidrug ABC transporter ATP-binding protein	plus	-8	GGAAAGGAGA	19	985934	985943	0.120406	TAATATCTCAGTTTGGA	71	4.30198	20.4385	3.7855	18.0566	14.0762	10.8991	0.238249	1.45199	0.347324	3.66325	0.0462158			5.24872	0.0163534
CLJU_RS04405	CLJU_c08930	987924	990068	formate dehydrogenase	plus	-6	TAATGGGGTA	12	987908	987917	0.19172	AAAAATATAAAAAATAA	100	697.128	242.151	1469.71	564.328	134.589	1046.74	1.23532	1.79918	1.40408	0.268418	3.04029e-08			0.162183	4.34311e-10	0.277688	4.36418e-16	2.20514	7.76617e-06	0.125927	3.52788e-30
CLJU_RS04410	CLJU_c08950	990573	991583	sugar ABC transporter substrate-binding protein	plus	-9.3	TTTAGGGGGC	13	990556	990565	0.21797	AAAATTTAGATATTTTT	94	3.90647	18.0727	3.93887	24.6525	50.1863	14.5452	0.158461	0.360113	0.270802	3.56271	0.00980968			4.45364	0.006938	2.38995	6.4389e-07			3.38037	4.27041e-10
CLJU_RS04420	CLJU_c08970	993494	994684	potassium transporter	plus	-7.9	AATAAGGAGA	11	993479	993488	0.14535	ACTTTTTTAGCTAAAAT	82	13.7163	42.5771	14.0916	22.6249	69.6371	9.93216	0.606248	0.611414	1.41878	2.38169	0.0118203			2.94696	0.00487087	3.60649	4.42431e-14			6.86674	2.10228e-24
CLJU_RS04425	CLJU_c08980	994708	995172	GCN5 family acetyltransferase	plus	0	AAAATTCACA	21	994683	994692	0.161294	TGAGCTAGATATTTAAA	76	133.407	255.21	152.222	124.809	177.774	107.055	1.06889	1.43559	1.42191
CLJU_RS04430	CLJU_c08990	995194	996621	hypothetical protein	plus	-7.3	TGTTGGGAGA	13	995177	995186	0.192194	TAAAAAATAATTGTTGT	88	78.6853	48.8826	76.4937	172.01	160.922	128.581	0.457446	0.303766	0.594908	0.476876	0.00641128
CLJU_RS04435	CLJU_c09000	996986	997510	formylmethanofuran dehydrogenase subunit E	plus	-10.8	GTCAGGAGGG	12	996970	996979	0.177044	ATATAAAGGATTTAGTC	76	365.705	333.69	365.89	125.654	123.668	127.085	2.91042	2.69827	2.87909
CLJU_RS04440	CLJU_c09010	997913	998782	hypothetical protein	plus	-7.5	AAAAAGGAGT	14	997895	997904	0.177747	ATTTATAAAACTAAAAA	94	197.021	292.222	277.165	540.247	691.43	842.67	0.364686	0.422634	0.328913
CLJU_RS04445	CLJU_c09020	999041	999376	cytochrome C biogenesis protein	plus	-8.4	AATTGGGGGA	12	999025	999034	0.160458	AAATGCCTAAACATAAT	76	21.1269	81.5234	51.2276	105.775	147.087	160.79	0.199734	0.554253	0.318599	2.93022	0.0081039
CLJU_RS04455	CLJU_c09040	1001970	1002905	FeS-binding protein	plus	-8	TGAAAGGAGA	13	1001953	1001962	0.21065	TGAGTAAGTTACTATGA	71	208.852	201.06	233.473	248.786	669.036	195.105	0.839485	0.300522	1.19666							3.1694	1.75077e-13			3.36001	8.8806e-13
CLJU_RS04460	CLJU_c09050	1003662	1005194	2-isopropylmalate synthase	plus	-10.9	TTAGGAGGTT	12	1003646	1003655	0.202874	GTTATATAAAAATTTTA	94	17.7976	49.7443	8.75926	11.8522	17.8368	4.49822	1.50163	2.78886	1.94727					5.49245	0.000181376			0.455229	0.000645217	3.88557	2.43031e-10
CLJU_RS04465	CLJU_c09060	1005229	1006494	3-isopropylmalate dehydratase large subunit	plus	-6.8	TGATAGGAGT	14	1005211	1005220	0.183475	TATAATATAAATTTTGA	94	22.8212	37.4591	16.9622	18.6186	30.6409	8.19039	1.22572	1.22252	2.07099					2.16412	0.0499512					3.666	1.24636e-10
CLJU_RS04470	CLJU_c09070	1006494	1006988	3-isopropylmalate dehydratase small subunit	plus	-12.6	AGAGGAGGTA	14	1006476	1006485	0.160029	AAAATTTCATCACCAGA	71	21.0766	96.4726	14.3664	21.4621	36.0905	10.4832	0.982038	2.67307	1.37042	3.54207	0.00930321			6.69642	0.000258816					3.37395	2.77702e-07
CLJU_RS04475	CLJU_c09080	1006985	1008049	3-isopropylmalate dehydrogenase	plus	-7.1	AGAAGAGGTG	14	1006967	1006976	0.155422	ATAAACTATATAAAAGA	88	8.27073	17.9409	4.4879	24.6482	38.7856	10.1197	0.335552	0.462567	0.443481									0.492604	0.00105041	3.75565	3.48791e-11
CLJU_RS04480	CLJU_c09090	1008831	1010093	nitrate reductase subunit beta	minus	-10.9	AAAAGGAGGC	11	1010100	1010109	0.172504	CTTTTCAATATAAATTG	82	194.969	212.097	568.552	1048.6	648.507	2126.59	0.185933	0.327054	0.267354											0.298952	0.00542891
CLJU_RS04485	CLJU_c09100	1010090	1010545	nitrate reductase subunit beta	minus	-6.3	ATTTAGAGGG	13	1010554	1010563	0.215216	TTTTAATTAAGACCTAA	82	517.901	573.758	2603.41	1185.03	1179.81	2238.1	0.437037	0.486315	1.16323					0.218603	0.0472069
CLJU_RS04490	CLJU_c09110	1010564	1012444	carbon monoxide dehydrogenase	minus	-10	TTTGGAGGTT	15	1012455	1012464	0.188344	TACTATTTAAGTATACT	82	3337.28	5140.4	4267.31	1233.87	2020.63	1516.41	2.70473	2.54397	2.8141
CLJU_RS04495	CLJU_c09120	1012856	1014004	helicase	plus	-7.4	ATTAAGGAGT	14	1012838	1012847	0.141149	TAGAAGTATTAAAAATT	88	2.69951	6.81112	4.83499	12.2529	11.6038	8.34337	0.220317	0.58697	0.579501
CLJU_RS04500	CLJU_c09130	1014036	1014983	Mg2+ and Co2+ transporter	plus	-9.4	CACAGGGGGA	14	1014018	1014027	0.141805	AAAAATTTTTTATACAC	88	3.65618	4.00611	3.24673	12.1666	13.4296	9.33915	0.300509	0.298305	0.347648
CLJU_RS04505	CLJU_c09140	1015104	1015811	lantibiotic ABC transporter ATP-binding protein	plus	-10.6	TAAGGGAGGA	15	1015085	1015094	0.14706	TTAACGTGAATTGATAA	76	17.2979	19.6426	22.6448	16.6927	14.7966	22.9164	1.03626	1.32751	0.988147
CLJU_RS04510	CLJU_c09150	1015817	1016581	multidrug ABC transporter permease	plus	-6.9	AAATGAGGTA	12	1015801	1015810	0.161676	AAAATCTAAAAGGGAAA	76	7.95862	6.08677	12.4558	16.8206	10.5893	15.8156	0.473148	0.574807	0.787565
CLJU_RS04515	CLJU_c09160	1016583	1017356	antibiotic ABC transporter permease	plus	-11.6	TCAGGAGGTG	13	1016566	1016575	0.137238	AGTTGGTTTAAAAATCA	76	5.28995	8.35657	14.2708	39.5304	28.996	35.9759	0.13382	0.288197	0.396677
CLJU_RS04520	CLJU_c09170	1017591	1018250	two-component system response regulator	plus	-10.9	TCGAGGGGGG	12	1017575	1017584	0.198126	AGTTCTTAACTAATTCG	71	60.4704	72.1872	58.5286	33.8267	20.8355	29.9488	1.78765	3.46463	1.95428
CLJU_RS04525	CLJU_c09180	1018241	1019614	two-component system sensor histidine kinase	plus	-8.4	GTTTGGGGGA	16	1018221	1018230	0.172506	CTCCAATTAAAACGGTT	65	3.04885	1.48078	3.87738	29.4299	15.5668	29.1513	0.103597	0.0951242	0.133009
CLJU_RS04530	CLJU_c09190	1019780	1021729	DNA topoisomerase IV subunit B	plus	-7.1	TGAAAGGGGA	12	1019764	1019773	0.162759	TGAATATAAATATTTGA	88	14.8882	17.0454	12.9563	29.6102	47.7044	15.2791	0.502807	0.357313	0.847979											3.05637	8.83055e-10
CLJU_RS04535	CLJU_c09200	1021808	1024672	DNA topoisomerase IV subunit A	plus	-9.5	AATCGGAGGA	13	1021791	1021800	0.153885	GCTTAAAGTGAAAGAAT	71	8.75749	33.7652	7.0488	23.3609	40.4482	10.7781	0.374878	0.834777	0.65399	2.98919	0.0130228			4.72633	0.00124608	2.0355	1.6398e-05			3.67476	4.83293e-13
CLJU_RS04540	CLJU_c09210	1025227	1026216	lipoate-protein ligase A	plus	-8	GAAAAGGAGA	13	1025210	1025219	0.192818	TGTATTACATATGCGAA	71	18.197	17.2533	21.183	38.3188	44.3516	30.6751	0.474886	0.389012	0.69056
CLJU_RS04545	CLJU_c09220	1026405	1026959	4-methyl-5(B-hydroxyethyl)-thiazole monophosphate biosynthesis protein	plus	-7.5	TGAGGTGGTT	11	1026390	1026399	0.173646	TGTTATAATTTATTTGA	88	66.4246	72.6735	74.0035	146.75	106.555	102.867	0.452638	0.68203	0.719406
CLJU_RS04550	CLJU_c09230	1027009	1028241	peptidase M16	plus	-9.3	ATATGGAGGC	11	1026994	1027003	0.148286	AAAATATGAAATACATA	88	17.0719	32.2828	37.7993	94.7461	116.657	128.108	0.180186	0.276734	0.295058
CLJU_RS04555	CLJU_c09240	1028290	1030065	recombination protein RecJ	plus	-11.3	AAAGGGGGTG	12	1028274	1028283	0.139856	AATTGATTACTAAAAAA	88	12.6662	26.7639	19.7651	54.925	70.2321	55.2443	0.23061	0.381078	0.357776
CLJU_RS04560	CLJU_c09250	1030121	1030576	arginine repressor ArgR	plus	-6.4	TAAATGGAGA	14	1030103	1030112	0.18251	ATTTTTAAAATTGATAA	94	9.5283	4.57656	11.0158	56.9223	45.7596	85.3814	0.167391	0.100013	0.129019
CLJU_RS04565	CLJU_c09260	1030891	1032264	amino acid permease	plus	-3.1	AGTTATGGAT	11	1030876	1030885	0.121356	GAAATTCCAGTAAAAGT	71	10.6955	15.6402	21.0237	28.4573	27.5801	28.8892	0.375843	0.567081	0.727736
CLJU_RS04570	CLJU_c09270	1032723	1033919	arginine deiminase	plus	0	AACAGCTTTA	21	1032698	1032707	0.148551	AATGGTACTTCAAAAAC	71	131.308	173.932	689.962	180.542	253.164	772.811	0.727299	0.68703	0.892795			0.240717	0.0138748	0.246408	0.00490355			5.14188	1.76151e-21	0.321174	3.59333e-10
CLJU_RS04575	CLJU_c09280	1034008	1035009	ornithine carbamoyltransferase	plus	-7.9	AATAAGGAGA	13	1033991	1034000	0.18823	TAAAACAATTACCGAAT	76	58.6889	113.576	288.224	257.582	303.175	1157.44	0.227846	0.374621	0.249019			0.258741	7.49975e-05	0.385931	0.00293389			5.3865	8.08917e-23	0.256827	5.40909e-14
CLJU_RS04580	CLJU_c09290	1035082	1036545	amino acid APC transporter	plus	-10.9	TTAGGAGGTT	12	1035066	1035075	0.140081	AGTTCATAAAACAATTA	82	22.2559	63.2922	195.564	48.4982	125.574	235.927	0.458902	0.504024	0.828919			0.144431	0.000697882	0.317851	0.0276659	3.06018	2.59418e-09	5.8633	2.08145e-17
CLJU_RS04585	CLJU_c09300	1036596	1037561	carbamate kinase	plus	-10.2	TTTAGGAGGA	12	1036580	1036589	0.185864	TAAATATATTTTGATTT	94	33.751	84.2095	121.361	105.42	208.839	540.382	0.320157	0.403228	0.224584			0.353309	0.0325292			2.32931	0.000531545	6.14646	3.38749e-11	0.378968	0.000610666
CLJU_RS04590	CLJU_c09310	1037816	1039825	methyl-accepting chemotaxis protein	plus	-7.5	ATAGAGGGGA	14	1037798	1037807	0.16924	TGTTCCTATTGTTTATA	76	1.43873	2.4708	9.76284	19.59	17.9214	39.5391	0.0734421	0.137869	0.246916			0.186572	0.0123111	0.2482	0.0162598			2.44165	0.0004259	0.444231	0.00115622
CLJU_RS04595	CLJU_c09320	1039937	1040740	TrmB family transcriptional regulator	minus	-10	CATGGAGGTC	14	1040750	1040759	0.175421	AAGATTTTCATTTATTA	88	28.825	102.752	82.0741	87.9153	197.215	170.76	0.327872	0.521013	0.480641							2.62918	0.0467642
CLJU_RS04600	CLJU_c09330	1040998	1042062	UDP-diphospho-muramoylpentapeptide beta-N- acetylglucosaminyltransferase	plus	-11.3	ACGAGGAGGA	14	1040980	1040989	0.10758	GTTGGAAAAATTGTACG	65	14.5044	21.9944	22.316	74.9782	136.069	68.7406	0.193448	0.161642	0.324641							2.11903	2.47422e-06
CLJU_RS04605	CLJU_c09340	1042671	1046183	pyruvate:ferredoxin oxidoreductase	plus	-8	GAAAAGGAGA	15	1042652	1042661	0.200605	TTAATTATATACTTGAA	88	5151.62	7409.65	4091.85	4350.91	6501.37	3674.76	1.18403	1.13971	1.1135
CLJU_RS04610	CLJU_c09350	1046553	1046900	hypothetical protein	plus	-3.2	ATGCCAGGTT	12	1046537	1046546	0.287595	TCACCAAATAATAAATG	76	822.216	1623.33	1020.33	1152.81	1813.68	943.521	0.713226	0.895047	1.08141
CLJU_RS04615	CLJU_c09360	1046958	1047602	haloacid dehalogenase	minus	-5.5	TAAGGAAGTG	14	1047612	1047621	0.176685	TTAATTATAATATCATA	94	8.57068	8.1365	9.15996	61.0635	57.3681	68.6336	0.140357	0.14183	0.133462
CLJU_RS04620	CLJU_c09370	1047852	1048679	hypothetical protein	plus	-7.7	GAAAGGGAGA	16	1047832	1047841	0.165326	ATAAGAAAATATATGAA	88	66.7399	72.4349	225.452	103.48	95.9218	108.829	0.644957	0.755145	2.07161					0.314775	0.0141575
CLJU_RS04625	CLJU_c09380	1048918	1050870	hypothetical protein	plus	-9.3	ATTAGGGGGA	13	1048901	1048910	0.19215	AGCAAGATTCATTAATT	76	232.124	96.5494	182.187	121.41	70.8599	120.936	1.9119	1.36254	1.50648	0.318903	5.55555e-06
CLJU_RS04630	CLJU_c09390	1050995	1051441	chemotaxis protein CheW	plus	-10.8	TTAAGGAGGA	12	1050979	1050988	0.127839	GCTAACAATATTATTTA	82	393.856	509.738	231.368	321.214	309.84	270.294	1.22615	1.64516	0.855987			2.16298	0.0421003	2.16354	0.0176063
CLJU_RS04635	CLJU_c09400	1051466	1051954	chemotaxis protein CheD	plus	-3.9	TTGAAAGGTG	13	1051449	1051458	0.121083	CATATAATTAAAAATTG	88	92.091	84.703	66.8158	409.619	279.996	373.722	0.224821	0.302515	0.178785
CLJU_RS04640	CLJU_c09410	1051977	1053080	two-component system protein-glutamate methylesterase response regulator	plus	-5.9	TTAATGGAGT	14	1051959	1051968	0.147217	GGAAATTTAAAAATTTA	88	109.758	67.6297	112.433	264.272	207.132	222.419	0.415324	0.326506	0.505501	0.472928	0.0054853
CLJU_RS04645	CLJU_c09420	1053085	1053852	chemotaxis protein CheR	plus	-11.5	GTGGGAGGTA	11	1053070	1053079	0.121708	AATAATAAAGTTTGGTG	76	138.826	67.7022	92.5164	341.661	225.843	234.586	0.406328	0.299776	0.394382	0.374555	0.000349794
CLJU_RS04650	CLJU_c09430	1053865	1055937	chemotaxis protein CheA	plus	-11.3	ATAAGGAGGG	12	1053849	1053858	0.176432	ATATATAGAAAGCTATA	82	751.597	315.177	476.948	593.754	297.444	417.768	1.26584	1.05962	1.14166	0.322418	2.32251e-06
CLJU_RS04655	CLJU_c09440	1055949	1056548	chemotaxis protein CheY	plus	-10.8	ATAAGGAGGA	11	1055934	1055943	0.135891	GTTGCTGCCCTGGTATA	47	211.049	52.1984	165.065	446.667	241.425	340.829	0.472499	0.216209	0.484305	0.190899	3.01656e-10			0.30954	0.000368622
CLJU_RS04660	CLJU_c09450	1056582	1056944	chemotaxis protein CheY	plus	-9.8	ATTTGGAGGG	12	1056566	1056575	0.211584	TTTAGTAGTAAATAATT	88	922.551	430.92	440.576	387.937	246.748	290.922	2.3781	1.7464	1.51441	0.358027	4.72739e-05	2.66506	0.00215218
CLJU_RS04665	CLJU_c09460	1057204	1057605	chemotaxis protein CheW	plus	-10.6	TATGGAGGTG	11	1057189	1057198	0.112965	TGTGTACCTATGTATAT	71	215.147	119.579	107.536	736.204	387.694	473.629	0.292239	0.308438	0.227047	0.427071	0.00280669	2.54294	0.01326
CLJU_RS04670	CLJU_c09470	1057633	1058628	flagellar motor switch protein FliM	plus	-6.1	GAAATGAGGG	12	1057617	1057626	0.159741	TAGAATTTTCTTAAGAA	82	228.729	130.189	227.136	858.602	409.78	487.947	0.266397	0.317704	0.465494	0.437254	0.00137272
CLJU_RS04675	CLJU_c09480	1058621	1059826	flagellar motor switch protein FliN	plus	-5.5	TAAGGATGTG	13	1058604	1058613	0.156608	TTAGATATTTTAGATAA	88	350.499	181.737	181.658	768.166	384.658	429.145	0.45628	0.472464	0.423302	0.399759	0.00020772	2.45113	0.00600943
CLJU_RS04680	CLJU_c09490	1060072	1060344	negative regulator of flagellin synthesis	plus	-6.8	TAGGGGTGTA	11	1060057	1060066	0.176995	GAAGTAGTTATGGTTAG	65	589.075	82.9638	270.85	511.483	223.364	423.242	1.1517	0.371428	0.639941	0.109712	9.49909e-17	2.74556	0.00344612	0.30122	0.000196777
CLJU_RS04685	CLJU_c09500	1060372	1060779	hypothetical protein	plus	-11.6	CCGGGAGGTG	12	1060356	1060365	0.152576	TAATTTGCATATACCCG	65	235.146	19.2572	137.344	689.331	193.313	537.344	0.341123	0.0996169	0.255598	0.0630952	7.07908e-21			0.137035	8.85164e-09	0.32762	4.36484e-06			0.352276	0.000150554
CLJU_RS04690	CLJU_c09510	1060804	1062720	flagellar hook protein FlgK	plus	-7.4	AGTAAGGAGT	14	1060786	1060795	0.16911	GCAGGTAAATAGAAAGT	65	612.224	164.133	341.192	693.29	163.828	442.057	0.88307	1.00186	0.771828	0.205891	3.71101e-11	2.27815	0.0117746	0.46905	0.0143473	0.276028	2.30154e-16			0.362842	1.52277e-08
CLJU_RS04695	CLJU_c09520	1062801	1064207	flagellin	plus	-5.6	AAAGGATGTG	14	1062783	1062792	0.16703	TTGAACTTTGAAATAAA	82	396.379	92.508	153.538	658.974	175.78	406.998	0.601509	0.52627	0.377245	0.180544	1.31142e-12	3.28162	7.15851e-05			0.311839	1.19747e-13			0.422909	1.70439e-06
CLJU_RS04700	CLJU_c09530	1064258	1064689	flagellar assembly protein FliW	plus	-7.8	TAGAGGGAGA	11	1064243	1064252	0.141605	CTACTAATTGAACGTAG	65	31.282	16.4289	51.5977	819.158	230.972	530.39	0.038188	0.0711297	0.0972826	0.401652	0.030781			0.311362	0.0214596	0.332361	2.12965e-12			0.426443	2.80538e-06
CLJU_RS04705	CLJU_c09540	1064690	1064905	carbon storage regulator	plus	-9.9	TTAAGGGGGA	13	1064673	1064682	0.115874	AAAATACCCACTTTTTA	76	18.2663	6.85804	18.8876	1174.93	353.468	749.242	0.0155466	0.0194022	0.0252089							0.353967	5.73353e-11			0.462046	2.44838e-05
CLJU_RS04710	CLJU_c09550	1064939	1065298	flagellar protein	plus	-7.1	TAAAGAGGTG	12	1064923	1064932	0.237886	TGATAAATAAAATGTAA	88	736.889	174.984	482.417	774.378	234.268	588.845	0.951589	0.746939	0.819259	0.181937	8.09995e-12			0.353554	0.00101188	0.356552	5.6929e-11			0.389623	2.35148e-07
CLJU_RS04715	CLJU_c09560	1065329	1065631	hypothetical protein	plus	-9.8	TATAGGGGGG	12	1065313	1065322	0.258155	AACAATGATATTATTAT	88	341.808	15.0438	232.987	1164.37	337.805	1013.89	0.293557	0.044534	0.229795	0.0342125	6.86739e-30			0.0639978	3.46999e-16	0.340926	7.93608e-12			0.326274	6.87479e-10
CLJU_RS04720	CLJU_c09570	1065710	1066096	flagellar export chaperone FliS	plus	-11.3	AAGGGAGGTT	12	1065694	1065703	0.175244	ATTATTAATTCAATAAG	88	710.91	84.1907	531.96	1313.46	371.553	1079.74	0.541248	0.226592	0.492673	0.091519	1.34848e-20			0.155469	1.27944e-09	0.331242	2.30505e-12			0.336995	1.79681e-09
CLJU_RS04725		1066406	1068763	flagellar hook-associated protein	plus	-10	TAAAGGGGGA	13	1066389	1066398	0.179108	ATTAGTTAACGAGATAA	76	1950.44	688.88	856.764	1414.24	357.638	868.99	1.37915	1.9262	0.985931	0.271358	2.80761e-08	2.89938	0.000345762			0.295091	7.36612e-15			0.40312	4.49939e-07
CLJU_RS04730	CLJU_c09590	1068820	1069164	hypothetical protein	plus	-10.2	TCTAGGAGGA	14	1068802	1068811	0.185427	TGTTAAAAGTAAAGTCT	76	135.821	86.4411	112.57	2811.76	792.994	1630.2	0.0483045	0.109006	0.0690531	0.48909	0.02342					0.330112	1.72963e-12			0.476525	4.3956e-05
CLJU_RS04735	CLJU_c09600	1069811	1070032	flagellin-associated protein	plus	-10.9	TCAAGGAGGA	12	1069795	1069804	0.154106	TGACCATTTAAAATTCA	76	22.1313	15.3791	36.6778	481.355	34.3767	712.865	0.0459772	0.447371	0.0514512							0.0835204	2.09971e-47			0.0472346	3.30708e-55
CLJU_RS04740	CLJU_c09610	1070022	1071866	flagellar hook-associated protein	plus	-11	AGAAGGAGGA	13	1070005	1070014	0.21755	GATGAAGGTGCATTAGA	59	44.6821	1.03372	44.2451	235.865	8.68411	282.512	0.189439	0.119036	0.156613	0.0179483	5.50617e-24			0.0230979	3.02297e-17	0.0431044	1.24964e-74			0.0301219	3.43347e-75
CLJU_RS04750	CLJU_c09630	1072513	1074225	flagellin protein	plus	-10.9	TCAAGGAGGA	13	1072496	1072505	0.207902	ATGCCCGTTAAAATTCA	65	128.454	56.5438	466.59	2188.33	99.7527	2099.72	0.0586995	0.56684	0.222215	0.334827	7.39254e-06	0.350707	0.00239062	0.117426	1.28551e-12	0.0530458	4.62065e-46			0.0465324	5.26619e-41
CLJU_RS04755	CLJU_c09640	1074384	1076270	glycosyltransferase	plus	-7	CAAGAGGGGT	13	1074367	1074376	0.196492	TAATATCAAAACTTCAA	82	6.98908	0.292963	8.18807	14.3126	3.01183	6.64859	0.488317	0.097271	1.23155	0.0324061	5.52057e-13			0.0348496	6.92262e-10	0.248827	1.47445e-12			0.443705	0.00060017
CLJU_RS04760		1077322	1077858	hypothetical protein	plus	-2.8	GGCTGTGGTA	14	1077304	1077313	0.172309	ATAAATTAGAACTTGGC	71	14.9912	2.66475	12.842	38.5085	13.3072	22.6186	0.389297	0.200249	0.567763	0.139805	0.000434158			0.208274	0.0240423	0.405412	8.71094e-06
CLJU_RS04765	CLJU_c09660	1077876	1079018	hypothetical protein	plus	-7.1	ATAAGAGGTA	12	1077860	1077869	0.158599	TGTATTTGTATAGAATA	82	1.37286	1.46046	1.03859	15.8029	6.04259	8.69347	0.086874	0.241694	0.119467							0.453718	0.000113357
CLJU_RS04770	CLJU_c09670	1079132	1080379	hypothetical protein	plus	-7.1	ATTAGAGGTG	12	1079116	1079125	0.172559	ATGTTCAATTTATGATT	82	5.96427	2.29324	5.41097	17.1561	8.1032	8.02557	0.347647	0.283004	0.674216	0.299846	0.0283691
CLJU_RS04775	CLJU_c09680	1080463	1081548	hypothetical protein	plus	-7.1	AATAGAGGTG	10	1080449	1080458	0.157111	AGCGTATTTTTAAAAAT	82	1.20232	0.224334	2.34355	16.6633	11.7734	8.07254	0.0721538	0.0190543	0.290312
CLJU_RS04780	CLJU_c09690	1082114	1082290	carbon storage regulator	plus	-11.4	CCAAGGAGGG	13	1082097	1082106	0.190993	TTGTAGAGATTTGACCA	65	464.326	292.484	819.11	2302.54	1261.78	2269.14	0.201658	0.231803	0.360978	0.48188	0.010085			0.346355	0.00160448
CLJU_RS04785	CLJU_c09700	1082646	1083002	four helix bundle protein	plus	-10.9	TTAGGAGGTT	9	1082633	1082642	0.144974	ATATATTAAAGCATTTA	88	59.0462	73.0857	80.2106	1459.97	465.616	912.558	0.0404436	0.156966	0.0878964							0.373039	4.38638e-10			0.499627	0.000127611
CLJU_RS04790	CLJU_c09710	1083252	1084895	flagellin	plus	-11.1	TCAGGGAGGG	13	1083235	1083244	0.179946	GTACTACTCGAAAATCA	65	47994.5	7860.7	13599.5	30358.8	6016.76	12789.2	1.58091	1.30647	1.06336	0.126047	4.81597e-18	4.47815	5.75316e-08			0.229832	2.20088e-07	0.498972	0.0411125	0.46061	0.0175907
CLJU_RS04795	CLJU_c09720	1085016	1087094	hypothetical protein	plus	-10.2	TTTAGGAGGA	14	1084998	1085007	0.171719	AGTATTAATTTTTGTTT	88	62.1293	30.6895	83.7972	149.777	61.463	72.0841	0.414811	0.499317	1.16249	0.380992	0.000325808			0.356419	0.0014521	0.489796	0.00402226
CLJU_RS04800	CLJU_c09730	1087111	1089186	glycosyltransferase	plus	-8.4	AAGTGGGGGA	12	1087095	1087104	0.184975	CTATGTATTCATAAAAG	76	75.903	37.7341	54.8702	195.635	80.0541	86.0229	0.387982	0.471357	0.637856	0.382383	0.000233039					0.486086	4.62725e-05
CLJU_RS04805		1089371	1090723	hypothetical protein	plus	-6.4	GTAAGGTGGA	13	1089354	1089363	0.162478	TTATATGAGATCATGTA	76	67.1773	42.5224	40.7149	165.752	79.4822	80.6969	0.405288	0.534992	0.504541	0.484969	0.0129794
CLJU_RS04815	CLJU_c09760	1093371	1094192	transposase	minus	0	CTACATAATA	5	1094193	1094202	0.171641	AGTTAAATATTATGTAG	82	39.0814	16.0792	48.3015	7.95778	0.416056	21.5605	4.91109	38.6467	2.24028	0.31786	0.00219312			0.327231	0.0222452	0.0611315	1.20489e-26	3.23658	5.4361e-06	0.0188877	1.13039e-41
CLJU_RS04820	CLJU_c09770	1094279	1095289	phage related integrase	minus	-10.8	CCCGGAGGTA	15	1095300	1095309	0.163423	ATATTTTCTGCATCTTC	71	0.691971	0.238569	1.89561	12.8938	1.00091	29.3968	0.0536671	0.238352	0.0644834							0.0903573	3.27057e-23	2.71119	0.000118834	0.0333275	7.55108e-35
CLJU_RS04835	CLJU_c09820	1097254	1098030	transposase	minus	-4.9	AGTAAAGGAA	9	1098035	1098044	0.227674	TCCTTTACTATTTTTTA	82	37.3046	27.5462	37.3062	151.136	73.9513	202.585	0.246828	0.372491	0.184151											0.357498	3.06251e-08
CLJU_RS04845	CLJU_c09840	1098463	1098843	hypothetical protein	minus	-7.3	TAATAGGAGA	14	1098853	1098862	0.192168	AGTTTTTCAAGTTAACT	76	2.78963	3.83722	2.20366	12.024	8.56431	12.1975	0.232005	0.448048	0.180665
CLJU_RS04865	CLJU_c09910	1102641	1102943	nucleotidyltransferase	plus	-3.8	AGTACGGGTG	13	1102624	1102633	0.127008	AATTGAATATTTTTAGT	88	10.7552	14.0607	26.2518	206.272	217.944	363.855	0.0521408	0.064515	0.072149									2.1476	0.00765911
CLJU_RS04870	CLJU_c09920	1102927	1103313	nucleotidyltransferase	plus	-5.3	AAAGAAGGTG	18	1102905	1102914	0.116458	TAGATAATATATTAAAA	94	25.4065	33.3872	115.742	229.266	200.419	405.992	0.110817	0.166587	0.285084			0.277993	0.00922046	0.281823	0.00316764			2.14361	0.00167248	0.483382	0.00205156
CLJU_RS04875	CLJU_c09930	1103493	1103732	hypothetical protein	plus	-3.3	AATAATGGAA	10	1103479	1103488	0.131911	AAAAATATAGCTTTAAT	88	1.83597	2.9839	2.98758	19.181	28.1459	19.7936	0.0957182	0.106015	0.150937
CLJU_RS04880	CLJU_c09940	1103839	1104888	glycosyl transferase	plus	-6.5	TATAGGGGTA	11	1103824	1103833	0.160129	TTAAAGTGATAAATTAT	88	3.66627	3.47135	10.4721	14.7112	14.942	14.8557	0.249217	0.232321	0.704921
CLJU_RS04885	CLJU_c09950	1105121	1106713	hypothetical protein	plus	-7.2	AAAGGTGGTT	14	1105103	1105112	0.159498	AACACTATCTATAAAAA	82	28.6817	12.1412	102.85	51.7507	24.7973	130.259	0.554228	0.489619	0.789583	0.327256	5.11193e-05	0.352993	0.00636257	0.115519	7.57275e-11			3.0394	0.0039953	0.186466	8.43396e-06
CLJU_RS04890	CLJU_c09960	1106842	1107249	DNA polymerase subunit beta	plus	-8.1	AAGTGAGGTG	14	1106824	1106833	0.133598	TAGGTAATAGATATAAG	76	35.4401	27.3076	72.2735	20.0129	14.2241	30.4043	1.77086	1.91981	2.37709											0.458469	0.0240436
CLJU_RS04895	CLJU_c09970	1107242	1107646	hypothetical protein	plus	-7.1	AAAGAGAGGA	13	1107225	1107234	0.151535	CTAAAAAATATAAAAAA	94	2.74866	2.42935	6.08277	22.037	17.293	28.3607	0.124729	0.140482	0.214479
CLJU_RS04905	CLJU_c10000	1108482	1109489	NAD-dependent dehydratase	plus	-7.1	GAAAGAGGTA	13	1108465	1108474	0.170807	TATTCTTATATGAGGAA	76	31.8028	29.5118	48.1595	25.4223	30.6801	21.1309	1.25098	0.961921	2.2791
CLJU_RS04910	CLJU_c10010	1109714	1110607	flagellin	plus	-8.1	AAGGAAGGTA	12	1109698	1109707	0.156585	AAACATTTAGTGGTAAG	71	40.8318	23.3166	25.8241	150.392	58.6585	80.6873	0.271503	0.397497	0.320052	0.4351	0.0221926					0.45662	2.00038e-06
CLJU_RS04915	CLJU_c10020	1110854	1112323	hypothetical protein	plus	-11.2	ATGAGGAGGC	12	1110838	1110847	0.186897	TTTTAAACTTGTATATG	82	136.644	226.607	215.357	111.703	161.276	186.793	1.22328	1.40509	1.15292									2.00016	0.000183817
CLJU_RS04920	CLJU_c10030	1112489	1112668	hypothetical protein	plus	-9.8	ATTTGGAGGG	12	1112473	1112482	0.168545	AAGTATAAAAAATTATT	94	3180.52	89.6218	634.388	5905.77	808.168	2997.44	0.538544	0.110895	0.211643	0.0216938	1.41815e-43	6.35441	4.61112e-11	0.137851	6.45023e-11	0.160112	1.05827e-30			0.264163	1.31892e-13
CLJU_RS04925	CLJU_c10040	1112693	1112944	hypothetical protein	plus	-7.7	TAGGAGTGTA	16	1112673	1112682	0.159485	AAGGGCATAACCCCTAG	47	2189.79	307.179	1808.31	5630.09	779.808	2936.45	0.388944	0.393916	0.615813	0.107046	1.3334e-05			0.165881	0.0053228	0.162371	1.68981e-30			0.260225	6.03424e-14
CLJU_RS04935	CLJU_c10060	1114111	1116360	cell surface protein	plus	-7.5	AGAAAGGAGT	21	1114086	1114095	0.167896	ATCATGAAAACTAAAGA	76	192.124	144.683	270.604	711.974	367.268	464.976	0.269847	0.393944	0.581974
CLJU_RS04940	CLJU_c10070	1116569	1121362	hypothetical protein	plus	-10.6	TATGGAGGTA	13	1116552	1116561	0.1632	ATAACACAATAATGTAT	82	1107.68	884.894	512.477	1199.36	515.778	775.593	0.92356	1.71565	0.660755			2.74858	0.000774014
CLJU_RS04945	CLJU_c10080	1121498	1122250	hydrolase	plus	-10.9	AAAAGGAGGA	12	1121482	1121491	0.158678	TTTATTCGATACTTAAA	82	39.7321	38.5062	37.9956	401.141	212.481	313.309	0.0990475	0.181222	0.121272
CLJU_RS04950	CLJU_c10090	1122408	1123706	homoserine dehydrogenase	plus	-8.1	AGGAAGGAGA	12	1122392	1122401	0.170468	AAAAAGTATACATTAGG	76	197.438	368.63	179.283	109.919	121.77	83.7508	1.79622	3.02728	2.14067					2.02248	0.0204067
CLJU_RS04960	CLJU_c10110	1124505	1125068	hypothetical protein	plus	-7.6	TAAGGGGAGA	13	1124488	1124497	0.200588	TAAAAATGTATTTTTAA	94	101.127	262.096	206.947	210.632	383.835	358.271	0.480112	0.682834	0.577626							2.13678	1.41477e-06	2.03581	0.000121507
CLJU_RS04965	CLJU_c10120	1125141	1125503	hypothetical protein	plus	-6	ATTTGGGGTG	13	1125124	1125133	0.162014	AATATTTTAGTATGATT	88	27.2379	21.8153	24.1473	54.061	98.6838	67.5256	0.503836	0.221063	0.357602							2.18532	2.76057e-05
CLJU_RS04970	CLJU_c10130	1125630	1126004	hypothetical protein	plus	-7.1	ATAAGGGGTG	13	1125613	1125622	0.147436	ATTTTAATTTTACTATA	94	65.7472	593.567	66.1154	171.835	316.14	138.424	0.382618	1.87754	0.47763	6.87966	8.19494e-12			8.72448	2.28534e-13	2.16534	2.26747e-06			2.23753	8.1262e-06
CLJU_RS04975	CLJU_c10140	1126122	1126553	deoxyuridine 5'-triphosphate nucleotidohydrolase	plus	-5	AAAGGATGTT	14	1126104	1126113	0.152397	GTAGATTAATTGTGAAA	76	50.5556	127.711	37.7275	155.346	220.423	132.169	0.325439	0.579392	0.285448
CLJU_RS04980	CLJU_c10150	1126767	1127099	hypothetical protein	plus	-10.2	ACTAGGAGGC	14	1126749	1126758	0.179496	ATTATAGAAAAATAACT	88	29.1585	67.9803	44.7839	194.65	286.691	238.105	0.149799	0.23712	0.188085
CLJU_RS04985	CLJU_c10160	1127377	1129386	methyl-accepting chemotaxis protein	plus	-9.9	TTAAGGGGGA	16	1127357	1127366	0.189344	AATTTTGCGTTAACTTA	76	42.1566	37.1287	29.306	43.3923	53.3218	33.1624	0.971523	0.696313	0.883712
CLJU_RS04990	CLJU_c10170	1129532	1129870	hypothetical protein	plus	-10.4	AAGAGGGGGA	12	1129516	1129525	0.140882	AAAGTACGGAATAAAAG	71	51.7456	43.5941	41.5241	392.416	354.228	497.396	0.131864	0.123068	0.083483
CLJU_RS04995	CLJU_c10180	1130067	1130915	flagellin	plus	-7.5	AGAAAGGAGT	13	1130050	1130059	0.128544	TGCTTACCGTATGTAGA	59	597.979	96.2579	293.621	493.133	202.563	330.499	1.21261	0.475199	0.888419	0.123296	7.04847e-17	2.58767	0.00288203	0.319049	0.000219275	0.479769	5.27574e-06
CLJU_RS05000	CLJU_c10190	1131239	1131640	flagellar biosynthesis protein FlgB	plus	-10.5	AAAAGGGGGG	14	1131221	1131230	0.12739	TTTAATGTTTAAAAAAA	94	581.473	285.046	1115.29	275.08	178.931	569.581	2.11384	1.59305	1.9581	0.376528	0.00279296			0.248799	0.00060411			2.47131	0.000322978	0.307897	2.91542e-06
CLJU_RS05005	CLJU_c10200	1131652	1132083	flagellar basal body rod protein FlgC	plus	-6.8	AATTAGGAGT	13	1131635	1131644	0.153812	CTGTTATAAATGGAAAT	76	484.43	139.129	566.924	383.178	164.696	698.934	1.26424	0.844761	0.811127	0.220927	1.45326e-09			0.240832	4.76781e-06			2.1792	1.71199e-05	0.23087	1.36663e-15
CLJU_RS05010	CLJU_c10210	1132095	1132433	flagellar hook-basal body protein FliE	plus	-9.9	ATAAGGGGGA	11	1132080	1132089	0.169464	TTGGAAATAGGTAAATA	76	102.694	64.5835	144.248	453.516	163.522	867.974	0.22644	0.394952	0.166189	0.480982	0.0192583			0.435754	0.0367223	0.423502	7.63647e-08	2.29466	4.9279e-06	0.18456	4.66029e-20
CLJU_RS05015	CLJU_c10220	1132451	1134049	flagellar M-ring protein FliF	plus	-8.1	TAGAAGGAGA	16	1132431	1132440	0.178031	ATAGAACACAGTTATAG	71	82.0294	50.4154	151.242	384.114	116.083	646.026	0.213555	0.434303	0.234111	0.472879	0.00339572			0.327075	0.000420583	0.353828	3.54924e-11	2.01056	0.000106406	0.175985	6.81861e-22
CLJU_RS05020	CLJU_c10230	1134054	1135070	flagellar motor switch protein FliG	plus	-7.1	ATGAGAGGTG	11	1134039	1134048	0.168308	ATGGATAGCAGAGGATG	53	99.333	58.1134	193.236	370.281	113.461	588.057	0.268264	0.512189	0.328601	0.448188	0.00171048			0.294241	0.000147467	0.358938	7.33083e-11			0.188909	4.10035e-20
CLJU_RS05025	CLJU_c10240	1135054	1135827	flagellar assembly protein FliH	plus	-11.3	AAGAGGAGGA	10	1135040	1135049	0.214485	GAGATAGTTCTGGCAAG	53	19.8346	12.3464	30.7097	319.095	125.934	503.055	0.0621588	0.0980381	0.0610464							0.463515	1.17358e-06			0.245103	1.01752e-14
CLJU_RS05030	CLJU_c10250	1135854	1137161	ATP synthase	plus	-7.1	GTTAGAGGTG	13	1135837	1135846	0.148156	GTTAAGTTTCTGCAGTT	65	80.7108	20.2591	136.717	279.065	100.407	337.358	0.289219	0.20177	0.405257	0.192991	5.73994e-10			0.14534	2.35801e-09	0.421939	4.48908e-08			0.291412	9.32327e-12
CLJU_RS05035	CLJU_c10260	1137218	1137655	flagellar biosynthesis protein FliJ	plus	-11.3	CAGAGGAGGA	9	1137205	1137214	0.159078	AATTATAAATTGAACAG	82	21.6581	5.92461	20.8219	252.647	126.96	230.043	0.0857247	0.0466654	0.090513	0.20666	0.0271653
CLJU_RS05040	CLJU_c10270	1137684	1139225	flagellar hook-length control protein	plus	-12.2	AAAGGAGGTG	12	1137668	1137677	0.170978	AGTTTTTTATTTTGAAA	88	85.9776	40.9971	97.8876	471.569	219.239	628.854	0.182322	0.186997	0.15566	0.364104	0.000121503			0.407487	0.00713455					0.341509	2.42652e-09
CLJU_RS05045	CLJU_c10280	1139255	1139974	flagellar basal body rod modification protein FlgD	plus	-10.9	TAAAGGAGGA	13	1139238	1139247	0.171267	AGTTCTAAATTTAGTAA	82	324.344	382.983	377.116	477.466	235.636	648.374	0.679303	1.62532	0.581634											0.356036	1.17038e-08
CLJU_RS05050	CLJU_c10290	1139993	1140397	flagellar biosynthesis protein	plus	-5.2	TAAGAAGGTG	13	1139976	1139985	0.129397	AGAAAATTCATAGATAA	82	24.33	21.2118	78.5509	386.977	208.877	553.651	0.062872	0.101552	0.141878					0.261224	0.00472084					0.369622	6.03769e-08
CLJU_RS05055	CLJU_c10300	1140487	1141458	flagellar hook protein FlgE	plus	-9.3	AATTGGAGGA	12	1140471	1140480	0.165985	TACATTAATAAAAAAAT	94	557.165	273.057	764.177	529.867	248.771	710.558	1.05152	1.09763	1.07546	0.376349	5.54727e-05			0.348322	0.000486648					0.342953	3.2213e-09
CLJU_RS05060	CLJU_c10310	1141741	1141935	flagellar protein FlbD	plus	-10.2	TTTAGGAGGA	11	1141726	1141735	0.138328	TATATAACAGTACATTT	82	13.8948	17.7062	29.3666	157.291	120.046	247.21	0.0883385	0.147495	0.118792											0.475733	0.0012509
CLJU_RS05065	CLJU_c10320	1141994	1142533	flagellar biosynthesis protein FliL	plus	-9.9	GTAAGGGGGA	12	1141978	1141987	0.211476	TTATTAACTATTAAGTA	88	81.2173	20.168	38.0193	322.599	180.275	422.594	0.25176	0.111874	0.0899665	0.191112	4.09034e-07	2.69392	0.0299935							0.417989	1.97881e-06
CLJU_RS05070	CLJU_c10330	1142570	1142974	flagellar biosynthesis protein FliZ	plus	-8	AAAAAGGAGA	12	1142554	1142563	0.145165	TATGAGTTTATCCTAAA	76	7.11588	9.72959	26.7296	289.797	171.162	378.886	0.0245547	0.0568442	0.0705479											0.442577	1.21377e-05
CLJU_RS05075	CLJU_c10340	1142974	1143771	flagellar biosynthesis protein flip	plus	-4.9	TAAAAAGGAA	14	1142956	1142965	0.147638	AAAAAACTTATAGATAA	88	21.7724	19.1985	50.0189	284.525	148.963	398.457	0.0765219	0.128881	0.125532					0.378799	0.0227235					0.366291	3.88124e-08
CLJU_RS05080	CLJU_c10350	1143782	1144051	flagellar biosynthesis protein FliQ	plus	-6.9	TCATGAGGTG	12	1143766	1143775	0.115847	TAATTGTAAGTTTTTCA	82	57.1338	44.4075	151.173	363.469	208.817	573.16	0.15719	0.212662	0.263754					0.288812	0.00348107					0.356969	3.42691e-08
CLJU_RS05085	CLJU_c10360	1144086	1145906	flagellar biosynthesis protein FliR	plus	-6.4	TAATTGGAGA	14	1144068	1144077	0.11737	ATTGCTGCAAAGTATAA	71	15.9824	45.094	38.7736	146.755	92.8165	233.002	0.108905	0.485841	0.166409											0.39031	2.34611e-07
CLJU_RS05090	CLJU_c10370	1145911	1147977	flagellar biosynthesis protein FlhA	plus	-6.9	AGATGAGGTG	11	1145896	1145905	0.127886	TGCGTTGGTTTACAAGA	59	23.2939	19.3321	42.6109	99.5317	78.4514	150.265	0.234035	0.246421	0.283572					0.449753	0.0239459
CLJU_RS05095	CLJU_c10380	1147977	1149170	flagellar biosynthesis regulator FlhF	plus	-7.7	GAAGGAGTGG	16	1147957	1147966	0.15763	TAGAGATAAAAACCGAA	71	26.2518	76.409	57.568	142.435	136.421	215.279	0.184308	0.560096	0.267411	2.24064	0.00600703
CLJU_RS05100	CLJU_c10390	1149164	1150042	chromosome partitioning ATPase	plus	-10.4	TTGGGGAGGA	12	1149148	1149157	0.149073	AGTTAAACTTGTACTTG	71	27.9844	45.3839	41.5057	186.257	163.505	260.081	0.150246	0.277569	0.159588
CLJU_RS05105	CLJU_c10400	1150057	1150728	flagellar protein	plus	-7.9	CATAAGGAGA	15	1150038	1150047	0.148611	TTTTAATACTTTTTCAT	88	67.6755	202.055	228.227	173.334	167.562	246.106	0.390434	1.20585	0.927351	2.30174	0.00318033	0.377484	0.0104333
CLJU_RS05110	CLJU_c10410	1150732	1151457	RNA polymerase sigma factor	plus	-10.9	CAAAGGAGGA	13	1150715	1150724	0.158521	CATAAATAAAGGAGCAA	71	35.6802	44.8961	70.7857	164.318	175.264	220.507	0.217141	0.256162	0.321013
CLJU_RS05115	CLJU_c10420	1151485	1151967	hypothetical protein	plus	-8.1	AAGAAGGAGA	13	1151468	1151477	0.228058	ATAGAAATGTTTTTAAG	82	20.2758	29.0444	43.0945	170.28	227.591	247.158	0.119073	0.127617	0.17436
CLJU_RS05120	CLJU_c10440	1152161	1152928	flagellar basal body rod protein FlgG	plus	-10.9	TAAAGGAGGA	11	1152146	1152155	0.142406	ATGAAAGTTATGGATAA	76	292.199	343.973	291.694	205.203	306.467	307.004	1.42395	1.12238	0.950132
CLJU_RS05125	CLJU_c10450	1152953	1153741	flagellar basal body rod protein FlgG	plus	-4.4	TAAAAGGGAT	14	1152935	1152944	0.135208	AAGTATGATTAATATAA	88	445.085	1190.02	567.753	328.522	397.542	507.737	1.35481	2.99343	1.1182	2.05041	0.00740104			2.04284	0.0168929
CLJU_RS05130	CLJU_c10460	1154184	1154582	hypothetical protein	plus	-10.3	TTCAGGAGGA	14	1154166	1154175	0.237817	ACAGATGTAATATTTTC	76	4.30137	15.6182	1.58589	57.988	70.0788	56.0964	0.0741769	0.222867	0.0282708					9.24752	0.0168221
CLJU_RS05135	CLJU_c10470	1154648	1156279	inorganic pyrophosphatase	minus	-10.2	CTTAGGAGGA	14	1156289	1156298	0.181442	GTATATATATGAATAAT	88	238.302	360.955	249.371	565.109	610.471	629.2	0.421692	0.591274	0.39633
CLJU_RS05140	CLJU_c10480	1156610	1159150	ATPase	plus	-9.8	CCTTGGAGGG	12	1156594	1156603	0.140774	AGAGAAAATAAATGCCT	71	0.532992	0.96339	1.78328	4.92352	2.39403	1.93785	0.108254	0.402414	0.920237									0.481084	0.0354436
CLJU_RS05145	CLJU_c10490	1159188	1159592	hypothetical protein	minus	-7.5	ACAAAGGAGT	10	1159598	1159607	0.143001	CCTTTGTTACTTTATTT	76	155.75	335.589	215.781	540.443	1015.14	685.21	0.288189	0.330583	0.314912							2.2029	3.91798e-07
CLJU_RS05150	CLJU_c10500	1159818	1162139	ATP-dependent protease	plus	-8	TACAAGGAGA	13	1159801	1159810	0.148164	TATTAGACTAAGTATAC	76	0.793663	0.787606	0.423262	5.60908	4.8292	3.7153	0.141496	0.163092	0.113924
CLJU_RS05160	CLJU_c10510	1162826	1163434	TetR family transcriptional regulator	plus	-10.7	TTTAGGAGGG	12	1162810	1162819	0.165034	TAATACATAGTTATTTT	88	0.357931	0.378828	1.57214	3.53549	2.3765	2.40235	0.101239	0.159406	0.654415
CLJU_RS05165	CLJU_c10520	1163595	1164692	GTP-binding protein	minus	-4.6	AAGAAGGGAA	11	1164699	1164708	0.219379	TTCTTAAAATATAATTA	94	71.8596	198.166	48.1641	109.818	218.591	63.6524	0.65435	0.906559	0.756673	2.1178	0.00571889			3.9866	2.29012e-06	2.32101	8.23756e-08			3.36199	3.17968e-12
CLJU_RS05170	CLJU_c10530	1164973	1165401	cell division protein MraZ	plus	-7.1	GTAAGAGGTG	11	1164958	1164967	0.114511	GGAGCGTAATAGCAGTA	53	2.77178	3.7051	6.73164	50.4027	76.5319	77.7905	0.0549927	0.0484124	0.0865355
CLJU_RS05175	CLJU_c10540	1165482	1166411	16S rRNA (cytosine(1402)-N(4))-methyltransferase	plus	-9.3	AATTGGAGGA	14	1165464	1165473	0.126427	AGATGCCATAGCAAAAT	65	19.616	53.4017	22.3662	75.4913	133.137	86.1708	0.259845	0.401103	0.259557	2.10043	0.028912			2.32164	0.0341406	2.06011	6.24024e-06
CLJU_RS05180	CLJU_c10550	1166439	1166918	cell division protein FtsL	plus	-7.1	AAAAGAGGTG	12	1166423	1166432	0.152896	TAGTTCTAAAATTTAAA	88	105.895	190.644	192.881	120.586	242.501	116.442	0.878171	0.786158	1.65646							2.35306	1.23125e-07			2.0396	0.000110019
CLJU_RS05185	CLJU_c10560	1166925	1168712	stage V sporulation protein D	plus	-10.6	TATGGAGGTA	13	1166908	1166917	0.162297	GTTGAAGCAATTGATAT	71	28.586	75.2203	28.7757	101.415	175.975	102.031	0.281872	0.42745	0.28203	2.00216	0.0402502			2.55063	0.0087335	2.02822	5.99944e-06
CLJU_RS05190	CLJU_c10570	1168915	1170363	UDP-N-acetylmuramyl peptide synthase	plus	-7.9	AGGGAGTGTA	10	1168901	1168910	0.148129	ATAATTTTAAATTTAGG	88	41.5873	133.785	38.5434	78.5398	160.49	58.3923	0.529507	0.833604	0.660076	2.46853	0.000609239			3.38264	4.59666e-05	2.37347	2.94633e-08			2.69063	1.5554e-08
CLJU_RS05195	CLJU_c10580	1170716	1172110	UDP-N-acetylmuramoyl-tripeptide--D-alanyl-D- alanine ligase	plus	-7.6	AGAGGGGAGA	14	1170698	1170707	0.143231	GATAATTGCCTAAAAGA	71	10.4567	45.1125	8.92965	46.3773	126.931	36.6568	0.225471	0.355411	0.243602	3.31358	0.000237216			4.91944	9.545e-06	3.21219	4.21053e-13			3.39076	4.5247e-12
CLJU_RS05200	CLJU_c10590	1172145	1173098	phospho-N-acetylmuramoyl-pentapeptide transferase	plus	-3	AGCTTAGGGC	14	1172127	1172136	0.119277	GGTGAATGCCCTTTAGC	47	24.771	98.6299	28.1376	123.816	183.998	112.608	0.200064	0.536038	0.249873	3.03612	0.00269327			3.4057	0.0031758
CLJU_RS05205	CLJU_c10600	1173191	1174303	stage V sporulation protein E	plus	-10.2	TCTAGGAGGA	17	1173170	1173179	0.109254	TCATATAGTAATAATCT	82	14.8377	25.6971	22.3838	51.8507	142.283	37.6139	0.286162	0.180605	0.595093							3.22691	4.9602e-13			3.70533	1.5065e-13
CLJU_RS05210	CLJU_c10610	1174711	1175481	cell division protein FtsQ	plus	-5.2	AAGGATAGGA	7	1174700	1174709	0.137289	TATATTATAAGTGAAAG	82	6.29432	16.8731	9.22259	59.6113	114.694	51.1544	0.105589	0.147114	0.180289							2.26308	8.49527e-07			2.19683	2.4546e-05
CLJU_RS05215	CLJU_c10620	1175496	1176209	dihydropteridine reductase	plus	-10.2	ATTAGGAGGA	15	1175477	1175486	0.159776	ATTTCACATTGAAAATT	82	12.1114	27.3696	20.8282	75.1562	126.169	66.8836	0.16115	0.216929	0.311409
CLJU_RS05220	CLJU_c10630	1176227	1176568	hypothetical protein	plus	-7.4	AGGGGTGGTA	10	1176213	1176222	0.0942496	TGAAGGAATAAATTAGG	71	48.2496	66.4287	52.2997	102.763	186.509	97.6386	0.469522	0.356168	0.535646							2.1337	7.8404e-06
CLJU_RS05225	CLJU_c10640	1176579	1177304	division initiation protein	plus	-6.9	CAATGAGGTG	12	1176563	1176572	0.136483	AAGCTAAATCACATCAA	71	10.4001	24.4489	16.1224	77.8728	126.092	70.6092	0.133552	0.193897	0.228333
CLJU_RS05230	CLJU_c10650	1177428	1178096	YggS family pyridoxal phosphate enzyme	plus	-8	ATAAAGGAGA	14	1177410	1177419	0.147839	GTTTGTGCTTAACAATA	71	65.5922	130.612	60.162	244.406	525.865	282.211	0.268374	0.248375	0.213181					2.11817	0.0333112	2.51883	2.12727e-07
CLJU_RS05235	CLJU_c10660	1178109	1178573	cell division protein SepF	plus	-11.5	ATAGGAGGTA	12	1178093	1178102	0.135556	AATTACAATAATAAATA	94	869.673	1325.4	1094.85	752.096	1299.94	580.79	1.15633	1.01959	1.8851							2.02315	5.272e-06			2.19319	6.41593e-06
CLJU_RS05240	CLJU_c10670	1178606	1178872	hypothetical protein	plus	-9.3	AATTGGAGGC	10	1178592	1178601	0.0771302	ATTTACTGATAAATAAT	88	23.1579	35.9275	39.543	778.937	1273.97	628.689	0.0297301	0.0282011	0.0628975
CLJU_RS05245	CLJU_c10680	1178909	1179682	RNA-binding protein	plus	-4.4	ATTAAGGGAT	10	1178895	1178904	0.148797	ATAATGCATAGCAAATT	76	18.7175	70.6001	27.5246	206.335	563.852	184.701	0.0907142	0.12521	0.149023	2.89903	0.00115483			2.5265	0.0161339	3.21711	1.08142e-13			2.9912	2.10455e-10
CLJU_RS05250	CLJU_c10690	1179700	1180383	cell division protein DivIVA	plus	-6.9	TTGTGAGGTG	12	1179684	1179693	0.26426	AAAATTTAGTTAATTTG	88	155.307	335.684	189.465	332.872	697.836	316.786	0.466567	0.481035	0.598087							2.46371	7.75434e-09			2.15833	9.91137e-06
CLJU_RS05255	CLJU_c10700	1180509	1181201	S-adenosylhomocysteine nucleosidase	plus	-11.2	ATGAGGAGGA	15	1180490	1180499	0.142652	TTATAGAAATAAAAATG	88	113.437	70.8603	85.6329	76.2635	79.5877	53.1361	1.48744	0.890342	1.61158	0.482565	0.0115374
CLJU_RS05260	CLJU_c10710	1181233	1181688	signal peptidase II	plus	-10.2	TTTGGGAGGA	11	1181218	1181227	0.110094	TTTATGCATTGCGTTTT	71	9.34369	3.66381	26.5068	100.531	76.1166	61.7073	0.092943	0.0481342	0.429557	0.294312	0.0479604			0.132752	0.00464691
CLJU_RS05265	CLJU_c10720	1181678	1182586	RNA pseudouridine synthase	plus	-4.9	ATTAAAGGAA	13	1181661	1181670	0.145736	TTGGCATTCTATTTATT	76	7.29747	10.8837	5.29907	133.62	89.5419	66.9826	0.0546136	0.121549	0.0791112
CLJU_RS05270	CLJU_c10730	1182644	1183942	uracil transporter	minus	-7.2	GAAAAGGAGC	14	1183952	1183961	0.138941	AGTCTCTCAAGGACTAT	59	18.3734	204.37	36.1456	106.412	657.953	136.342	0.172663	0.310615	0.265109							7.16928	0.0194446
CLJU_RS05275	CLJU_c10740	1183986	1184519	uracil phosphoribosyltransferase	minus	-11.1	GAAGGGAGGG	13	1184528	1184537	0.124162	CTTTTTAATTTACAATT	88	63.6202	365.653	194.668	157.032	684.23	229.362	0.405143	0.5344	0.848736	4.37594	0.035131					5.0605	0.013913
CLJU_RS05280	CLJU_c10750	1184834	1186570	hypothetical protein	minus	-5.8	TACGAGAGGA	12	1186578	1186587	0.179523	GTAAGTTATGTATTTAA	82	6.99606	17.3264	2.60084	36.3713	57.9948	26.756	0.192351	0.298758	0.097206					6.59729	0.0123835					2.12211	4.9547e-05
CLJU_RS05285	CLJU_c10760	1186725	1187546	diaminopimelate epimerase	plus	-6	TATGGAAGGG	19	1186702	1186711	0.18648	ATATACAGCATCTTTAT	76	26.7405	133.65	37.6356	107.254	361.54	123.17	0.249319	0.36967	0.305557	3.83723	2.27791e-06			3.46378	0.000141043	3.94938	4.80963e-18			2.87369	1.41589e-09
CLJU_RS05290	CLJU_c10770	1187546	1188625	hypothetical protein	plus	-7.1	TTAAAGGGGA	18	1187524	1187533	0.159481	TGCAGAGGTTTCGTTTA	59	1.28059	71.2512	6.99245	51.6657	216.17	53.0539	0.024786	0.329607	0.131799	42.8933	5.24578e-25	0.234864	0.00159381	10.0741	1.90602e-10	4.93348	7.27848e-23			3.98932	1.99152e-15
CLJU_RS05295	CLJU_c10780	1188905	1189504	nitroreductase	minus	-9.3	AGTTGGAGGA	12	1189512	1189521	0.219169	ACTTATATGAAATTTTT	88	11.2416	12.4287	16.3072	98.1238	50.0089	118.193	0.114565	0.24853	0.137971											0.414645	6.78687e-06
CLJU_RS05300	CLJU_c10800	1189974	1190603	VirB8 protein	minus	-5.2	AAGGAAAGGC	12	1190611	1190620	0.119816	CTTATACACATCAAACA	71	1.87128	2.89789	11.276	47.6359	38.4214	52.5488	0.039283	0.0754238	0.214582
CLJU_RS05305	CLJU_c10820	1191266	1191784	phospholipid methyltransferase	plus	-7.1	AGAAGGTGGG	11	1191251	1191260	0.10614	TAAATTAAGGATATAGA	82	3.47784	3.04947	10.6458	33.2209	40.6852	21.043	0.104688	0.0749529	0.505906
CLJU_RS05310	CLJU_c10830	1192108	1192758	Crp/Fnr family transcriptional regulator	minus	-10.6	AATGGAGGTG	13	1192767	1192776	0.168381	TTAGTAATTATTTTTTG	88	7.6944	4.96242	3.47214	25.2316	38.2636	16.0942	0.304951	0.12969	0.215738											2.32916	8.98822e-05
CLJU_RS05315	CLJU_c10840	1192869	1193633	SAM-dependent methyltransferase	plus	-10.6	TATGGAGGTA	14	1192851	1192860	0.194554	ATAATAAAACAATTTAT	94	5.98058	12.493	4.11348	6.35296	4.2898	8.04676	0.941384	2.91225	0.511197
CLJU_RS05325	CLJU_c10860	1194411	1194857	hypothetical protein	minus	-7.3	GAATAGGAGA	13	1194866	1194875	0.184889	CTACATTAATGGTAATC	71	0.344224	1.7372	0.752976	4.72897	0.339642	2.22764	0.0727904	5.11481	0.338014							0.0848699	4.09401e-06			0.148991	0.00341628
CLJU_RS05330	CLJU_c10870	1195771	1197066	histidine kinase	plus	-2.9	TTATAAGAGA	13	1195754	1195763	0.16814	TATTGTGGTTGCTGTTA	65	2.99759	2.24587	4.67702	66.5583	55.7855	37.9166	0.045037	0.040259	0.12335
CLJU_RS05375	CLJU_c10970	1203026	1203760	hypothetical protein	plus	-6.5	GAAAGGTGGC	14	1203008	1203017	0.144576	GATTATTCTTTTAAGAA	82	1.01228	2.0828	0.980706	2.78845	1.25345	1.59099	0.363025	1.66165	0.616411
CLJU_RS05390	CLJU_c11000	1205109	1206185	peptidase M24	plus	-10.9	TAGGGGGGTA	12	1205093	1205102	0.17281	GCCCTGCTAAAATTTAG	59	300.364	286.387	317.363	461.227	576.011	230.788	0.651227	0.49719	1.37513											2.44409	1.80209e-07
CLJU_RS05395	CLJU_c11010	1206514	1207071	elongation factor P	plus	-3	CATAACGGTA	14	1206496	1206505	0.178795	AAGAGAAGAGTTTACAT	71	775.654	839.139	241.516	2368.86	2831.19	1351.34	0.327437	0.296391	0.178723			4.0962	1.00945e-06	3.40514	9.54469e-06					2.05246	3.01746e-05
CLJU_RS05400	CLJU_c11020	1207111	1207512	hypothetical protein	plus	-5.5	TAAGGATGTG	11	1207096	1207105	0.217831	TGGTAAAATAACTTTAA	82	194.944	257.674	193.35	2573.03	2754.62	1285.44	0.0757643	0.0935425	0.150416											2.09906	1.65133e-05
CLJU_RS05440	CLJU_c11100	1212290	1212850	stage III sporulation protein AH	plus	-9.3	AATGGGGGGA	12	1212274	1212283	0.212078	TTCTTTAGAAGATAAAT	82	2.61112	4.04321	0.603892	5.75598	3.17184	1.94427	0.453635	1.27472	0.310601
CLJU_RS05445	CLJU_c11110	1212961	1213359	hypothetical protein	plus	-11.5	CTAGGAGGTG	11	1212946	1212955	0.201283	GATGATGTAAAAATCTA	76	590.837	612.124	574.981	2619.19	2873.6	1634.86	0.22558	0.213016	0.3517
CLJU_RS05450	CLJU_c11120	1213501	1213977	transcription antitermination protein NusB	plus	-10.2	AGTAGGAGGA	10	1213487	1213496	0.167007	AGAGTATATATCCAAGT	71	28.1782	113.623	15.6926	134.739	227.176	74.0475	0.209131	0.500154	0.211927											3.00368	1.47836e-09
CLJU_RS05455	CLJU_c11130	1214008	1215204	exodeoxyribonuclease VII large subunit	plus	-6.9	TATGAGGGGT	14	1213990	1213999	0.151762	AATTATGAATTAAATAT	94	54.0194	59.1156	37.2804	171.421	175.641	93.8017	0.315128	0.33657	0.397438
CLJU_RS05460	CLJU_c11140	1215220	1215444	exodeoxyribonuclease VII small subunit	plus	-7.1	AAAAGAGGTG	11	1215205	1215214	0.139262	TAATTCATTATTAGAAA	88	72.1864	64.6831	44.9982	206.549	276.247	100.977	0.349488	0.23415	0.445626											2.67815	2.22033e-07
CLJU_RS05465	CLJU_c11150	1215490	1216371	geranylgeranyl pyrophosphate synthase	plus	-6.4	AGAATGGAGA	13	1215473	1215482	0.136262	AAGGCTATTTACATAGA	71	126.926	130.522	72.0235	161.801	195.167	135.065	0.78446	0.668774	0.53325			2.23703	0.0319049
CLJU_RS05470	CLJU_c11160	1216426	1218300	1-deoxy-D-xylulose-5-phosphate synthase	plus	-4.4	TTAAAGGGAT	14	1216408	1216417	0.153135	TTAAAACTACTTTATTA	88	90.4265	79.883	84.1051	237.853	223.036	210.072	0.380177	0.358161	0.400363
CLJU_RS05475	CLJU_c11170	1218318	1219142	RNA methyltransferase	plus	-7.7	TAGTGAGGTA	13	1218301	1218310	0.144342	GTCATATATTTTAATAG	82	64.4818	82.8315	50.2684	142.714	202.481	112.416	0.451824	0.409084	0.447166
CLJU_RS05480	CLJU_c11180	1219139	1219996	inorganic polyphosphate/ATP-NAD kinase	plus	-10.4	ATGGGGAGGA	9	1219126	1219135	0.136298	TCATTGTGAACTAAATG	71	63.7429	80.1533	35.7284	125.522	173.926	102.789	0.507821	0.460848	0.34759			2.2572	0.0494961	2.17756	0.0276219
CLJU_RS05485	CLJU_c11190	1219983	1220435	arginine repressor ArgR	plus	-5.3	AAAGAAGGTG	12	1219967	1219976	0.158964	TTAATTTTAAGGCAAAA	82	87.4038	157.558	44.582	154.297	178.715	127.421	0.566463	0.881616	0.34988			2.49331	0.0261833	3.43868	0.000250766
CLJU_RS05490	CLJU_c11200	1220447	1222144	DNA repair protein RecN	plus	-10.2	AGTAGGAGGC	12	1220431	1220440	0.159271	AAAAATGATTTCTCAGT	76	9.73845	16.8124	12.3325	80.3286	106.181	62.8354	0.121233	0.158337	0.196266
CLJU_RS05495	CLJU_c11210	1222317	1223423	SpoIVB peptidase	plus	-11.6	ACAGGAGGTA	11	1222302	1222311	0.13312	GAAAACAGTGTAACACA	65	0.947126	0.521836	1.8789	11.8784	10.7779	11.7791	0.0797354	0.0484174	0.159511
CLJU_RS05500	CLJU_c11220	1223641	1224456	chemotaxis protein CheY	plus	-10.4	AAGAGGGGGA	15	1223622	1223631	0.137408	GGCAATTAGCTAAAAAG	65	273.427	337.097	306.869	350.64	600.073	340.291	0.779796	0.561759	0.901784
CLJU_RS05505	CLJU_c11240	1224805	1225326	ADP-ribose pyrophosphatase	plus	-7.1	TAAAGAGGTG	13	1224788	1224797	0.194179	TTTTACAAAATAGATAA	88	270.827	475.291	467.571	306.631	658.438	336.221	0.883234	0.721846	1.39067							2.5239	3.74012e-09
CLJU_RS05510	CLJU_c11250	1225395	1226045	stage II sporulation protein M	plus	-10	AAAAGGGGGA	13	1225378	1225387	0.0957974	AAAAGATGATGAACAAA	76	20.0671	51.1313	46.1798	289.403	472.505	268.608	0.0693394	0.108213	0.171923
CLJU_RS05520	CLJU_c11260	1226304	1227182	tyrosine recombinase XerD	plus	-7.1	GTAGGTGGTA	9	1226291	1226300	0.131461	GTAACTCTCGAAGAGTA	59	35.4437	39.1365	63.726	227.25	485.235	217.768	0.155968	0.0806547	0.292633							2.50081	3.71956e-09			2.18286	6.63424e-06
CLJU_RS05530	CLJU_c11280	1228687	1229853	bifunctional tRNA-nucleotidyltransferase	plus	-4.9	CAGGAAAGGA	15	1228668	1228677	0.116335	AGATGCCTAAAGCGCAG	47	1.27607	2.55548	1.72514	7.03036	10.7298	4.62677	0.181509	0.238167	0.37286											2.27178	0.00125284
CLJU_RS05535	CLJU_c11290	1229854	1230609	segregation and condensation protein A	plus	-7.3	ATTTAGGAGA	16	1229834	1229843	0.159466	ATATTTAGTAAAAAATT	94	2.39044	4.02254	2.99492	16.0197	28.2026	13.0166	0.149219	0.14263	0.230085							2.08829	0.00026821			2.12216	0.000883854
CLJU_RS05540	CLJU_c11300	1230599	1231174	SMC-Scp complex subunit ScpB	plus	-4.7	TGGAAAGGAT	14	1230581	1230590	0.132043	TGATGAAATCTATGTGG	65	6.27244	10.2018	3.59643	26.4784	37.7168	25.9416	0.236889	0.270483	0.138636
CLJU_RS05545	CLJU_c11310	1231229	1231669	hypothetical protein	minus	-10.9	TAAAGGAGGA	14	1231679	1231688	0.199625	TATTCATTCTTAACTTA	82	0.643198	2.54174	0.0334007	2.77151	2.29265	2.03863	0.232074	1.10865	0.0163839
CLJU_RS05555	CLJU_c11330	1232529	1233632	D-alanyl-D-alanine carboxypeptidase	plus	-8.1	AGGAAGGAGA	21	1232504	1232513	0.159207	AATAATCTATTGAGAGG	71	1.02089	0.810797	1.62193	5.26659	2.5035	2.9888	0.193843	0.323865	0.542668
CLJU_RS05560	CLJU_c11340	1234214	1234693	hypothetical protein	minus	-7.3	AATTAGGAGA	9	1234698	1234707	0.185337	CTCCTAATTTTGAAATC	71	6.66228	35.7613	19.743	24.9736	30.9441	18.1267	0.266773	1.15567	1.08916	4.14021	0.00295335
CLJU_RS05565	CLJU_c11350	1235273	1235689	siderophore-interacting protein	plus	-11.5	ATAGGAGGTG	12	1235257	1235266	0.135136	AACGCTAACAAATAATA	76	4205.68	320.951	6515.37	2098.15	1022.87	2991.76	2.00447	0.313776	2.17778	0.0584132	1.35926e-29			0.0481411	8.65495e-25					0.334732	1.02576e-09
CLJU_RS05570	CLJU_c11360	1235903	1237276	electron transporter RnfC	plus	-7.1	GAAAGAGGTG	13	1235886	1235895	0.178071	CTGTAAAAATTATTGAA	82	2348.76	52.5341	4034.99	2560.7	621.713	3080.78	0.917234	0.0844989	1.30973	0.0172024	2.61412e-51			0.0127401	4.78094e-47	0.282821	8.20845e-16			0.197566	2.06255e-19
CLJU_RS05575	CLJU_c11370	1237295	1238290	NADH:ubiquinone oxidoreductase	plus	-7.5	ATAAAGGAGT	15	1237276	1237285	0.149752	GAGGTCTTAAAATAATA	76	3164.14	1117.77	6262.83	2284.3	824.056	2866.22	1.38517	1.35642	2.18505	0.271454	5.55736e-08			0.174251	2.25702e-09	0.420521	7.50422e-08			0.281535	4.849e-12
CLJU_RS05580	CLJU_c11380	1238297	1238854	electron transport complex protein RnfG	plus	-12.2	CAAGGAGGTA	13	1238280	1238289	0.22065	AGTTAAATTTGGGACAA	71	1304.5	419.895	1571.58	2590.81	1119.21	3273.31	0.503508	0.37517	0.480121	0.247154	9.70492e-09			0.259838	6.60047e-06					0.334897	1.37855e-09
CLJU_RS05585	CLJU_c11390	1238857	1239498	electron transporter RsxE	plus	-11.6	ACGGGAGGTA	13	1238840	1238849	0.138226	AAGTTACTACGTTTACG	65	2276.46	1574.21	4147.98	2244.39	1006.1	2971.6	1.01429	1.56467	1.39588					0.372971	0.0009501					0.331604	9.65244e-10
CLJU_RS05590	CLJU_c11400	1239498	1240079	electron transporter RsxE	plus	-10.6	AATGGAGGTG	13	1239481	1239490	0.162376	AATTAGAAAAAGCAAAT	82	1636.12	1410.03	3666.41	2879.68	1213.01	4135.33	0.56816	1.16242	0.886606					0.37447	0.00111549	0.491035	8.56817e-06			0.287274	4.43864e-12
CLJU_RS05595	CLJU_c11410	1240095	1240949	electron transport complex protein RnfB	plus	-7.2	AGAAAGGAGC	13	1240078	1240087	0.211649	TATGATTTCTATATAGA	82	2582.33	542.517	5465.83	2803.15	1175.33	3642.21	0.921224	0.461589	1.50069	0.161237	2.63857e-14			0.0968745	1.31585e-15	0.487417	6.12815e-05			0.316101	9.06465e-09
CLJU_RS05600	CLJU_c11420	1241204	1241722	heptaprenyl diphosphate synthase subunit I	minus	-3.9	AATCAAGGTG	14	1241732	1241741	0.105188	TTAATATAATTTTAACT	94	15.7109	27.2545	21.9627	99.0954	203.516	75.261	0.158543	0.133918	0.291821							2.39555	7.63015e-08			2.64747	9.46175e-08
CLJU_RS05605	CLJU_c11430	1241751	1242134	membrane protein	minus	-7.1	TGGGAGTGTT	17	1242147	1242156	0.159406	TATAATTACAGAAAATT	88	4.92124	3.85529	3.30472	70.247	155.014	64.8093	0.0700562	0.0248706	0.0509914							2.60027	3.20611e-08			2.34213	1.08391e-05
CLJU_RS05620	CLJU_c11460	1243874	1244695	haloacid dehalogenase	plus	-8	TAAAAGGAGA	18	1243852	1243861	0.1433	AAAATTTTGATAGTTAA	88	8.20811	18.1803	11.1191	26.4615	26.3841	20.1458	0.31019	0.689063	0.551932
CLJU_RS05625	CLJU_c11470	1244714	1245013	hypothetical protein	plus	0	TATCTGAAAG	21	1244689	1244698	0.147139	ATTATAAAAAAGTTTAT	94	12.629	21.6804	16.4405	115.827	87.4976	91.6239	0.109034	0.247783	0.179435
CLJU_RS05630	CLJU_c11480	1245026	1245490	membrane protein	minus	-5.6	GAGGATTTAA	5	1245491	1245500	0.149762	TCATAATTTAAATCCTC	76	3.95176	4.30192	4.29182	29.5525	25.2021	16.451	0.13372	0.170697	0.260884
CLJU_RS05635	CLJU_c11490	1245499	1246269	membrane protein	minus	-8.3	TATGAGGAGA	14	1246279	1246288	0.123105	AAAAAATAAACTATGCA	82	8.13146	7.2303	10.8414	45.2378	56.8772	25.5576	0.179749	0.127121	0.424197											2.17819	7.54501e-05
CLJU_RS05640	CLJU_c11500	1246607	1247851	serine hydroxymethyltransferase	plus	-8	AAAAAGGAGA	13	1246590	1246599	0.173607	CTGAAAATTTTTTAAAA	88	276.461	676.295	144.063	221.948	486.877	131.922	1.24561	1.38905	1.09203			2.43288	0.00618219	4.57335	1.64708e-08	2.56469	1.13587e-09			3.61493	4.96862e-14
CLJU_RS05645	CLJU_c11510	1248061	1248840	amidohydrolase	minus	-4.4	TAGAAGGGAT	12	1248848	1248857	0.153761	CTATATATTTTATATAA	94	1.5347	3.90679	2.34027	37.002	29.9986	34.0536	0.041476	0.130232	0.0687231
CLJU_RS05650	CLJU_c11520	1248897	1249298	transcriptional regulator	minus	-6	AAGGTTGGTA	14	1249308	1249317	0.140347	CTGATATTTCAATTATA	82	2.07252	7.56333	4.80676	31.2399	34.8438	31.8331	0.0663422	0.217064	0.150999
CLJU_RS05660	CLJU_c11540	1249859	1253629	phosphoribosylformylglycinamidine synthase	plus	-8.3	AATGAGGAGA	13	1249842	1249851	0.169244	TTCGAAAAATAAGTAAT	82	420.031	394.46	632.049	329.915	332.468	407.456	1.27315	1.18646	1.55121
CLJU_RS05665	CLJU_c11550	1253733	1254590	RpiR family transcriptional regulator	minus	-10.8	ATAAGGAGGC	16	1254602	1254611	0.165603	TTATTTAATTTAGATGT	88	19.5581	44.2825	14.0619	68.9067	93.2237	26.1519	0.283834	0.475014	0.537702					3.06686	0.0491936			0.453667	4.88173e-05	3.48966	1.15988e-11
CLJU_RS05670	CLJU_c11560	1254904	1255998	alcohol dehydrogenase	plus	-4.6	AAGAAGGGAA	15	1254885	1254894	0.194448	AGAAGTCGGCTAGAAAG	53	14.078	24.5892	69.3291	12.4549	13.6668	33.0885	1.13032	1.79919	2.09526			0.257724	0.00113948	0.34549	0.00538581			3.20754	2.75799e-08	0.404571	2.02104e-05
CLJU_RS05675	CLJU_c11570	1256057	1257595	xylulose kinase	plus	-9.3	CGTGGGGGGA	12	1256041	1256050	0.191516	GATTAATGTATTTTCGT	76	4.9493	9.76182	35.2509	9.3134	7.84458	31.1742	0.531417	1.2444	1.13077			0.179639	0.000162307	0.271925	0.00185299			4.04867	5.82572e-12	0.246359	1.89999e-11
CLJU_RS05680	CLJU_c11580	1257632	1258663	3-phosphoglycerate dehydrogenase	plus	-10.5	TAGGGGAGGA	13	1257615	1257624	0.211496	AAAAAATAAAGGAATAG	82	51.5864	38.3003	307.071	14.7239	12.103	65.6387	3.50359	3.16453	4.67819			0.214669	7.19219e-06	0.12158	3.23514e-11			5.35734	5.27229e-18	0.180587	3.46835e-17
CLJU_RS05685	CLJU_c11590	1258723	1259619	6-phosphogluconate dehydrogenase	plus	-9.8	TTTTGGAGGG	12	1258707	1258716	0.173391	TTAGTGATAATGAATTT	82	7.89389	20.3199	57.1464	22.8926	17.701	85.6425	0.344823	1.14795	0.667267			0.174653	0.0257451					4.49413	3.15318e-15	0.202368	1.0216e-15
CLJU_RS05690	CLJU_c11600	1260099	1261424	idonate transporter	plus	-7.1	CAAAAGGGGA	14	1260081	1260090	0.149771	AGAAAAATATTATGCAA	82	357.09	44.6547	2389.25	203.993	37.4785	1200.72	1.7505	1.19148	1.98984	0.0954641	2.28494e-21	0.190077	8.20761e-08	0.0181455	5.31537e-40	0.21579	1.07769e-22	7.06621	7.96604e-30	0.0305383	4.27864e-76
CLJU_RS05695	CLJU_c11610	1261587	1263107	gluconokinase	plus	-5.2	TAAGAAGGTG	13	1261570	1261579	0.153767	GAATTTTATAAAATTAA	94	30.5548	27.186	309.756	163.66	31.3966	1022.89	0.186697	0.865888	0.302826			0.126239	4.78065e-05	0.08524	1.97067e-07	0.22619	1.37317e-21	7.52981	1.89453e-31	0.0300392	1.21284e-76
CLJU_RS05700	CLJU_c11620	1263139	1264062	2-hydroxyacid dehydrogenase	plus	-7.1	AAAAGAGGTA	12	1263123	1263132	0.165528	TGTGTAAGTATTGGAAA	71	63.0092	31.7333	450.209	214.276	35.1168	1160.23	0.294056	0.90365	0.388034	0.385631	0.000144313	0.179103	2.70521e-07	0.0690676	9.2167e-18	0.192847	1.44263e-25	6.5088	1.81033e-27	0.0296287	9.7004e-77
CLJU_RS05705	CLJU_c11630	1264086	1264751	ketohydroxyglutarate aldolase	plus	-7.1	ATAAAGGGGA	14	1264068	1264077	0.192592	ATAAAATAAAGATTATA	94	52.5867	10.4509	192.02	228.004	33.2612	1151	0.230639	0.314207	0.166828	0.150243	2.24994e-07			0.0527542	4.89118e-11	0.171234	1.73879e-28	6.05286	1.60823e-25	0.0282898	8.49382e-78
CLJU_RS05710	CLJU_c11640	1264910	1267072	C4-dicarboxylate ABC transporter	plus	-6.3	ATTCGGGGTG	16	1264890	1264899	0.187752	ATTATATATAAATGATT	94	19.771	4.4685	132.902	18.9033	4.7114	69.9137	1.0459	0.948444	1.90094	0.172197	2.63829e-11	0.189817	1.3046e-06	0.0326859	8.67722e-26	0.294221	1.27353e-13	4.45951	3.12773e-16	0.065976	6.66147e-44
CLJU_RS05715	CLJU_c11650	1267271	1268140	fatty acid-binding protein DegV	plus	-8.4	TATTGGGGGA	13	1267254	1267263	0.146028	TAAATAACATATTATAT	94	7.35031	5.52917	16.4976	59.7824	33.2913	122.611	0.122951	0.166084	0.134552									2.45811	1.93105e-06	0.265901	4.40865e-12
CLJU_RS05720	CLJU_c11660	1268323	1269501	ATP phosphoribosyltransferase regulatory subunit	plus	-5.5	TAAGGAAGTG	12	1268307	1268316	0.143885	ATACTGTAATAAAATAA	88	21.9025	317.191	78.2187	22.9383	293.235	56.9121	0.954846	1.0817	1.37438	11.0478	4.40252e-19	0.357004	0.0056655	3.94412	1.58931e-06	15.1378	3.52079e-12	2.99677	0.012741	5.05138	5.88039e-05
CLJU_RS05725	CLJU_c11670	1269517	1270176	ATP phosphoribosyltransferase	plus	-7.7	TAGGAGCGTA	14	1269499	1269508	0.143209	AATTCACAAAAATATAG	82	15.0777	246.425	44.5295	34.123	332.774	81.4981	0.441863	0.740517	0.546387	12.52	3.65977e-09			5.36138	0.000237627	11.5875	2.08354e-05			4.00516	0.0244516
CLJU_RS05730	CLJU_c11680	1270188	1271492	histidinol dehydrogenase	plus	-10.2	ATTAGGAGGA	12	1270172	1270181	0.169406	AGACATATTGACAAATT	76	32.2441	282.747	55.6187	30.4809	220.894	65.3797	1.05784	1.28001	0.850703	6.77715	0.0427777					8.59395	0.00126401
CLJU_RS05735	CLJU_c11690	1271523	1272107	imidazoleglycerol-phosphate dehydratase	plus	-5.3	AAAGAAGGTG	12	1271507	1271516	0.130625	TAAATATTTCATTAAAA	94	22.7212	204.657	84.888	46.8125	277.558	91.9143	0.485365	0.73735	0.923556	6.93641	0.0228276					7.03715	0.0043055
CLJU_RS05740	CLJU_c11700	1272231	1272839	imidazole glycerol phosphate synthase subunit HisH	plus	-7.2	GAAAGGGGTG	13	1272214	1272223	0.141046	CATTGTGCATTGAAGAA	65	23.7543	123.221	62.4057	55.3726	277.31	89.96	0.428991	0.444345	0.693705							5.94477	0.00569106
CLJU_RS05745	CLJU_c11710	1272865	1273578	1-(5-phosphoribosyl)-5-[(5- phosphoribosylamino)methylideneamino] imidazole-4-carboxamide isomerase	plus	-9.9	TTAAGGGGGC	12	1272849	1272858	0.124582	CTTAATTGGATAATTTA	82	16.3047	556.685	37.7567	42.0077	223.69	55.6241	0.388136	2.48865	0.678784	26.1848	3.22914e-06			14.3628	0.000216884	6.31486	0.00628682
CLJU_RS05750	CLJU_c11720	1273607	1274680	histidinol-phosphate aminotransferase	plus	-6.6	AGAAGGTGGA	13	1273590	1273599	0.165772	TAAAAAATTACAGTAGA	82	30.0631	276.425	62.9237	59.3382	305.547	83.8324	0.50664	0.90469	0.750589							6.0903	0.000314367			3.5749	0.0210544
CLJU_RS05755	CLJU_c11730	1274685	1275446	imidazole glycerol phosphate synthase subunit HisH	plus	-7.6	AGAGAGGAGC	13	1274668	1274677	0.158905	ATAATAGATGAGATAGA	76	15.7709	166.101	30.6901	55.6955	305.115	88.4506	0.283163	0.544387	0.346974							6.49262	0.000823492
CLJU_RS05760	CLJU_c11740	1275451	1275798	phosphoribosyl-AMP cyclohydrolase	plus	-7	CCGGTGAGGG	15	1275432	1275441	0.14603	AAACTAAGGATATACCG	65	15.2948	205.237	115.192	146.112	763.874	204.315	0.104679	0.26868	0.563798	10.3003	0.000262215					6.17605	0.000333498			3.66711	0.0200836
CLJU_RS05765	CLJU_c11750	1275818	1276153	phosphoribosyl-ATP pyrophosphatase	plus	-10.1	TGAAGGGGGA	13	1275801	1275810	0.130557	AAATTATATTAAATTGA	94	283.764	630.047	580.241	295.246	1265.34	335.724	0.961112	0.497928	1.72833							5.09362	0.000148224			3.69609	0.00516914
CLJU_RS05770	CLJU_c11760	1276538	1277203	serine/threonine protein phosphatase	plus	-4.5	AGAGTTGGTG	11	1276523	1276532	0.122797	GGCATTTAAATTTGAGA	71	33.1804	13.6674	39.4759	209.016	103.576	176.85	0.158746	0.131955	0.223217	0.319702	0.000994137			0.339977	0.0145002
CLJU_RS05775	CLJU_c11770	1277149	1277844	two-component system response regulator	plus	-7.1	GGAAAGGGGA	11	1277134	1277143	0.187528	GCTGGTTTCATTTTGGA	59	20.3176	21.3349	32.088	233.036	137.976	176.496	0.0871865	0.154628	0.181805
CLJU_RS05780	CLJU_c11780	1277834	1279345	two-component system sensor histidine kinase	plus	-10.6	TTGGGGGGTG	16	1277814	1277823	0.13602	TTTATAAAGACCATTTG	76	7.38583	3.44332	9.50369	46.6783	28.6111	32.3783	0.158228	0.120349	0.29352	0.352414	0.038181
CLJU_RS05785	CLJU_c11790	1279429	1280022	hypothetical protein	plus	-10.9	TAAAGGAGGA	12	1279413	1279422	0.14704	ATAAATATGGCTTTTAA	82	90.7932	55.64	136.65	199.632	235.51	280.382	0.454803	0.236253	0.487372	0.470456	0.0127886			0.397338	0.0110771
CLJU_RS05790	CLJU_c11800	1280195	1281073	transporter	plus	0	CCAAGTAATA	21	1280170	1280179	0.156344	GTAAGGGTAATAAACCA	65	2.52942	1.98065	12.9261	98.4405	117.091	97.2561	0.0256949	0.0169155	0.132908					0.146319	0.0131252
CLJU_RS05795	CLJU_c11810	1281088	1281861	histidinol-phosphatase	plus	-11.5	TGAAGGAGGG	13	1281071	1281080	0.166359	TTCTAACTAAAACTTGA	76	22.2826	39.2231	97.0277	90.7353	143.961	92.5167	0.245578	0.272456	1.04876
CLJU_RS05800	CLJU_c11820	1281865	1282359	flavin reductase	plus	-7.1	TAAAGAGGTG	12	1281849	1281858	0.170349	AAAAAAGAGTATGATAA	82	158.896	170.762	254.167	112.432	166.099	127.516	1.41326	1.02808	1.99322
CLJU_RS05805	CLJU_c11830	1282714	1285278	pyruvate formate-lyase	plus	-10.6	TAAGGGGGTT	12	1282698	1282707	0.18413	TATATAAAATTAATTAA	100	18.5535	12.7341	12.5939	20.4334	11.0236	10.7789	0.907998	1.15517	1.16838
CLJU_RS05810	CLJU_c11840	1285397	1286329	radical SAM protein	plus	-10.2	TATAGGAGGA	12	1285381	1285390	0.164387	ATAGAGCAGCTTTTTAT	71	2.34504	1.67472	1.68982	9.85429	5.05194	3.60966	0.237971	0.3315	0.468138									0.444235	0.0091258
CLJU_RS05815	CLJU_c11850	1286407	1287153	two-component system response regulator	minus	-10.8	AACAGGAGGG	12	1287161	1287170	0.158435	GTTAAGGTATTATAAAA	82	32.5425	16.2467	37.7265	82.5605	47.6289	135.158	0.394166	0.341109	0.279128	0.381249	0.0108405									0.344502	6.52546e-05
CLJU_RS05820	CLJU_c11860	1287222	1288433	sensor histidine kinase	minus	-9.5	TTACGGAGGA	13	1288442	1288451	0.175765	AAAAAAAATCTTGTAAA	88	39.2486	12.6394	80.8234	89.2197	40.8811	145.243	0.43991	0.309175	0.556469	0.245903	1.5061e-06			0.151533	8.72352e-08					0.275149	1.00461e-08
CLJU_RS05825	CLJU_c11870	1289030	1289893	propanediol utilization protein PduB	plus	-7.2	TTTCGAGGTG	11	1289015	1289024	0.160057	CAAAATATTAAATGTTT	88	10.7185	32.3667	10.8716	8.17434	7.99043	4.36792	1.31124	4.05068	2.48897					2.8525	0.0493924
CLJU_RS05830	CLJU_c11880	1289949	1291091	alcohol dehydrogenase	plus	-4.5	AAAAGAAGGG	11	1289934	1289943	0.167511	TATGTTATAAACGTAAA	82	0.986504	0.970318	1.77092	6.41375	5.03606	1.61695	0.153811	0.192674	1.09522									0.304872	0.000221219	3.04792	0.000405114
CLJU_RS05835	CLJU_c11890	1291142	1291945	glycerol uptake facilitator GlpF	plus	-10.8	ATAAGGAGGA	16	1291122	1291131	0.140971	CGGAAATGTTAACAATA	71	3.69129	2.3391	3.73851	10.4568	8.08405	5.73025	0.353002	0.289347	0.652418
CLJU_RS05840	CLJU_c11900	1291980	1292753	ethanolamine utilization protein	plus	-10.7	AAAGGGGGTT	10	1291966	1291975	0.207768	AGCTAGAAGAGGGTAAA	59	1.03402	2.64413	0.856378	9.33038	6.69728	4.7697	0.110823	0.394806	0.179545
CLJU_RS05845	CLJU_c11910	1292735	1293577	ethanolamine utilization protein EutJ	plus	-10.6	TTTGGAGGTA	10	1292721	1292730	0.251649	TGATTTGTTCTATTTTT	82	4.00113	5.60522	3.33067	6.62319	4.64576	2.71978	0.60411	1.20652	1.22461
CLJU_RS05850	CLJU_c11920	1293594	1293899	microcompartment shell protein	plus	-6.4	TAGTTGGAGA	15	1293575	1293584	0.250009	CGCAGGAAAGTATATAG	59	1.71739	9.17238	3.65178	13.055	8.98572	3.22561	0.131551	1.02077	1.13212									0.299878	0.00517159	2.72685	0.0186129
CLJU_RS05860	CLJU_c11940	1294177	1294848	ethanolamine utilization protein EutQ	plus	-11.6	TCAGGAGGTA	11	1294162	1294171	0.268669	AATGTAGAATAGACTCA	71	2.94497	5.11603	2.04275	9.83013	8.47714	3.58176	0.299586	0.603509	0.57032									0.441314	0.0131596	2.31698	0.00782521
CLJU_RS05865	CLJU_c11950	1294881	1295627	microcompartment protein	plus	-11.7	TTGAGGAGGG	13	1294864	1294873	0.194767	ATAGCTGATCAAGGTTG	59	2.19439	0.34628	1.64305	2.20912	1.83268	1.17232	0.993331	0.188947	1.40153
CLJU_RS05870	CLJU_c11960	1295679	1297232	acetaldehyde dehydrogenase	plus	-9.8	CAATGGAGGG	13	1295662	1295671	0.250274	ATATAAATAATAAACAA	94	18.7851	13.6097	3.68591	0.846198	0.898419	0.64077	22.1994	15.1485	5.75231			6.49887	8.60238e-06	3.63203	0.00172766
CLJU_RS05875	CLJU_c11970	1297234	1297884	propanediol utilization phosphotransacylase	plus	-6.9	TGAAGGGAGC	14	1297216	1297225	0.179197	ATTAGTAGCTGCAATGA	65	12.6232	5.17033	5.94237	0.0166602	0.0622225	0	757.681	83.0943	inf	0.311457	0.0465889
CLJU_RS05880	CLJU_c11980	1297933	1298223	carboxysome shell protein	plus	-8.4	GGAGAGGAGA	13	1297916	1297925	0.312663	AAATAACAGTATTTGGA	76	70.6407	58.2865	30.7091	0.0779707	0.257167	0.246285	905.99	226.648	124.689			2.93638	0.0414963
CLJU_RS05885	CLJU_c11990	1298298	1298594	carboxysome shell protein	plus	-10.2	ACTAGGAGGA	13	1298281	1298290	0.293277	AAAATAAATTATAAACT	94	155.043	58.7032	37.5855	3.79962	3.19044	2.42485	40.8048	18.3997	15.5002	0.290521	0.000207969	5.17727	2.74569e-05
CLJU_RS05890	CLJU_c12000	1298694	1300010	ATPase AAA	minus	-8.1	AAGGATGGTG	15	1300021	1300030	0.180353	AAATTATTCTATATTAT	94	16.645	32.1578	10.8418	19.2574	40.6863	11.2776	0.864342	0.790386	0.961356					2.87939	0.00673945	2.47219	7.38389e-07			3.53111	5.93046e-10
CLJU_RS05895	CLJU_c12010	1300512	1301672	alanine racemase	plus	-8	AAAAAGGAGA	14	1300494	1300503	0.154977	TTTAATGAATTTACAAA	88	0.3152	0.691751	0.279116	1.9589	2.09347	0.371885	0.160906	0.330433	0.750543									0.235539	0.022611	5.51791	0.00390338
CLJU_RS05900	CLJU_c12020	1302056	1302601	XRE family transcriptional regulator	plus	-3.9	ATAAAGGGTG	12	1302040	1302049	0.13371	ATAAAATTAAATGGATA	88	26.678	3.44	16.931	31.4972	27.1602	20.6163	0.846997	0.126656	0.821244	0.0989652	9.65709e-07			0.19593	0.00489213
CLJU_RS05905	CLJU_c12040	1302928	1304502	peptide ABC transporter substrate-binding protein	plus	-7.2	GAGGGGACAA	21	1302903	1302912	0.190534	AAAATAAGTTTGTGGAG	71	18.3786	31.4918	18.0816	23.0384	30.33	17.8894	0.797738	1.0383	1.01074
CLJU_RS05910	CLJU_c12050	1304624	1305628	peptide ABC transporter permease	plus	-10.2	TTTAGGAGGA	11	1304609	1304618	0.104586	TATGCTTCATGATGTTT	71	3.57061	3.44989	2.90739	9.50543	7.91903	6.24521	0.375639	0.435646	0.46554
CLJU_RS05915	CLJU_c12060	1305640	1306521	cytochrome C550	plus	-10.2	GATAGGAGGA	12	1305624	1305633	0.0958495	TCCACAGACTAGGGGAT	47	3.39548	4.01893	2.89368	9.2915	8.64672	6.41916	0.36544	0.464793	0.450789
CLJU_RS05920	CLJU_c12070	1306534	1307490	peptide ABC transporter ATP-binding protein	plus	-10.2	GATAGGAGGA	13	1306517	1306526	0.163834	CCCTAAATCTTTGAGAT	65	2.07332	3.6355	1.35117	11.537	8.10223	8.16095	0.179711	0.448704	0.165566
CLJU_RS05925	CLJU_c12080	1307490	1308242	ABC transporter	plus	-10.9	CTGGGAGGTT	14	1307472	1307481	0.145209	CATGTCTTTTATTGCTG	65	4.84419	9.84799	4.51202	10.5149	8.63999	7.77428	0.460698	1.13981	0.580378
CLJU_RS05930	CLJU_c12090	1308276	1309253	peptidase M19	plus	-10.6	CTTGGAGGTA	13	1308259	1308268	0.132147	ATTATTACAGCTAACTT	76	6.33872	3.67923	3.67467	9.7124	9.60926	7.29765	0.652641	0.382883	0.503541
CLJU_RS05935	CLJU_c12100	1309469	1309915	transcriptional regulator	plus	-5.5	TAAGGAAGTG	11	1309454	1309463	0.146075	AAGTCACATTGATTTAA	76	590.505	528.481	379.379	3894.05	5985.72	3222.54	0.151643	0.0882903	0.117727
CLJU_RS05940	CLJU_c12110	1309916	1311124	cysteine desulfurase	plus	-7.1	CGAAAGGGGA	13	1309899	1309908	0.146189	GAAACAAGAAAAAACGA	71	3435.57	2955.94	3184.98	3438.36	4819.94	3434.02	0.999187	0.613274	0.927478
CLJU_RS05945	CLJU_c12120	1311121	1311552	FeS cluster assembly scaffold IscU	plus	-8	ATAAAGGAGA	21	1311096	1311105	0.21705	TCTTAAAACACAAAATA	82	4515.02	4418.55	3989.19	4478.8	5725.7	4836.18	1.00809	0.771705	0.824864
CLJU_RS05960	CLJU_c12150	1313692	1316331	alanyl-tRNA synthetase	plus	-8.4	GAAGAGGAGA	13	1313675	1313684	0.158847	GATTACATATGAGTGAA	71	47.5718	108.044	21.7958	30.0173	82.207	16.7512	1.58481	1.31429	1.30115			2.76001	0.0102773	4.84722	1.63382e-06	3.22294	7.40664e-05			4.811	1.02884e-06
CLJU_RS05965	CLJU_c12160	1316393	1316644	hypothetical protein	plus	-6.8	TAGCGGGGTG	12	1316377	1316386	0.141557	ATTTATTAGAATGTTAG	82	808.641	240.051	1514.16	1472.51	1074.3	2344.27	0.549159	0.223448	0.645898	0.226584	3.41513e-09			0.154015	1.30274e-09					0.449004	9.97116e-06
CLJU_RS05970	CLJU_c12170	1316708	1317121	Holliday junction DNA helicase	plus	-7.7	TAGGAGAGTG	11	1316693	1316702	0.119083	AGAATAATATAAAGTAG	82	219.884	290.397	265.781	545.092	561.461	1169.67	0.403389	0.517216	0.227227									2.5616	1.1837e-07	0.470321	3.86063e-05
CLJU_RS05975	CLJU_c12180	1317300	1317560	hypothetical protein	plus	-4.9	AAGAAAGGAA	14	1317282	1317291	0.247179	AAATCTGGATTTAAAAG	76	20.9028	89.0776	43.8689	295.352	392.788	363.346	0.0707725	0.226783	0.120736	3.25217	0.00555528
CLJU_RS05980	CLJU_c12190	1317795	1318253	Fur family transcriptional regulator	plus	-6	AAATGGGGTA	11	1317780	1317789	0.178966	ACAAATTTAGGTTGAAA	76	15.3355	29.8044	14.7551	168.462	291.849	139.932	0.0910328	0.102123	0.105445							2.02727	0.00119485			2.0445	0.00410108
CLJU_RS05985	CLJU_c12200	1318293	1319960	ribonuclease J	plus	-11.4	AAAAGGAGGG	15	1318274	1318283	0.14577	AAAACTAAAATATAAAA	94	203.582	316.166	292.355	391.861	441.264	263.802	0.519525	0.716501	1.10824
CLJU_RS05990	CLJU_c12210	1319995	1320354	hypothetical protein	plus	-10.8	CTAAGGAGGA	14	1319977	1319986	0.169236	TTTTGAAATATTGTCTA	82	237.985	548.465	267.348	795.717	780.834	533.402	0.299082	0.70241	0.501212					2.00421	0.0307827
CLJU_RS05995	CLJU_c12220	1320529	1322352	GTP-binding protein	plus	-9.3	AATTGGAGGA	12	1320513	1320522	0.140356	CAGTTTAAGTGTAAAAT	76	127.473	404.619	115.467	99.9841	190.347	86.9644	1.27493	2.12569	1.32775	2.44117	0.000427423			3.43677	7.76116e-06	2.22988	2.77081e-07			2.14425	1.14116e-05
CLJU_RS06000	CLJU_c12230	1322410	1323057	O-methyltransferase	plus	-9.3	TTTTGGAGGA	10	1322396	1322405	0.138617	TTAATTTGAAGTTATTT	88	26.2371	75.8714	35.0257	116.372	203.604	108.68	0.225458	0.372643	0.322282							2.05472	8.46852e-06
CLJU_RS06005	CLJU_c12240	1323059	1324285	peptidase U32	plus	-11.2	GTGAGGAGGA	12	1323043	1323052	0.16228	GTATAGCTGTTACAGTG	59	22.0613	50.3378	25.0135	96.9307	161.553	94.8805	0.227599	0.311587	0.263632
CLJU_RS06010	CLJU_c12250	1324371	1326035	peptidoglycan glycosyltransferase	plus	-6.9	AGATGAGGTG	14	1324353	1324362	0.16139	CAAAATTTTAGTCTAGA	76	0.0790084	0.914166	0.221167	4.25266	1.17119	1.74797	0.0185786	0.780548	0.126528							0.331364	0.00762744
CLJU_RS06020	CLJU_c12270	1327093	1328148	twitching motility protein PilT	plus	-7.5	AGAGAGGGGA	13	1327076	1327085	0.135842	AATATAGACGGATCAGA	65	39.8896	56.9084	26.2776	69.9259	66.2017	36.0027	0.570455	0.859622	0.729877					2.09839	0.0455241
CLJU_RS06025	CLJU_c12280	1328284	1329558	glycosyl transferase family 2	plus	-9.8	ATTAGGGGGG	12	1328268	1328277	0.167318	TAAAATAACTTTGAATT	88	56.7524	123.014	112.308	250.915	453.302	230.158	0.226182	0.271372	0.487961							2.11444	1.50553e-06
CLJU_RS06030	CLJU_c12290	1329945	1331216	cell division protein FtsA	plus	-11.4	CAAAGGAGGG	19	1329922	1329931	0.142969	GAATTATGTTTATGCAA	76	77.4314	88.2272	76.4389	204.448	432.499	169.053	0.378734	0.203994	0.45216							2.47341	4.74594e-09			2.50601	1.05503e-07
CLJU_RS06035	CLJU_c12300	1331235	1332344	cell division protein FtsZ	plus	-10.9	TAAAGGAGGC	14	1331217	1331226	0.148374	CAGATTTTTTTTAATAA	88	636.503	990.154	570.636	291.894	464.055	247.276	2.1806	2.1337	2.30769
CLJU_RS06040	CLJU_c12310	1332557	1333354	sporulation sigma-E factor-processing peptidase	plus	-10.6	GCTGGAGGTG	15	1332538	1332547	0.149249	ATACAGGAAATAAAGCT	71	0.176881	0.749144	1.03984	4.76733	5.28131	1.92398	0.0371027	0.141848	0.540462
CLJU_RS06045	CLJU_c12320	1333550	1334257	RNA polymerase sigma 28 subunit SigE	plus	-9.3	TGATGGAGGC	13	1333533	1333542	0.110272	AAAAGGAAATTAAATGA	82	1.50426	18.2965	2.24379	7.49459	9.89657	3.29102	0.200713	1.84877	0.681793
CLJU_RS06050	CLJU_c12330	1334331	1335104	DNA-directed RNA polymerase sigma-70 factor	plus	-6.3	CTAAAGGGGC	13	1334314	1334323	0.115152	AAATGCTATATATTCTA	82	0.984267	5.27386	1.37415	7.44696	12.5119	4.61155	0.13217	0.421508	0.29798
CLJU_RS06055	CLJU_c12340	1335381	1335647	hypothetical protein	plus	-8.4	AAATGGGGGA	15	1335362	1335371	0.107828	TTAGAAAATAATAAAAA	94	0.369044	5.4576	2.26908	12.4825	17.4701	4.97771	0.0295648	0.312396	0.455848
CLJU_RS06060	CLJU_c12350	1335715	1336170	NrdR family transcriptional regulator	plus	-5.7	GAAGGACGTG	13	1335698	1335707	0.140768	ATACTATCTTATATGAA	82	57.221	71.2123	81.0048	252.365	472.145	386.993	0.226739	0.150827	0.209319							2.19372	6.37562e-07
CLJU_RS06065	CLJU_c12360	1336324	1337034	laccase	plus	-9.3	AGATGGAGGA	11	1336309	1336318	0.164507	CTGAAATAAATTCTAGA	76	15.4661	6.08893	43.4498	28.6249	24.1459	63.5406	0.540303	0.252172	0.683812	0.299057	0.00318844			0.134972	3.03354e-05			2.66432	1.62726e-06	0.371834	1.5435e-06
CLJU_RS06070	CLJU_c12370	1337050	1337745	two-component system response regulator	plus	-8.4	AAATGGGGGA	11	1337035	1337044	0.142086	TTTATCTAAAATAAAAA	94	37.2276	48.3457	97.4621	39.4821	29.2858	84.6462	0.942898	1.65082	1.15141									2.5705	1.85775e-06	0.338598	6.0146e-08
CLJU_RS06075	CLJU_c12380	1337758	1339482	histidine kinase	plus	-3.4	GTAGTTGGTG	12	1337742	1337751	0.135368	TTTAACTCAGAAGAGTA	71	6.81622	8.97062	17.5198	39.9191	22.154	79.6633	0.170751	0.40492	0.219924									2.38485	2.92108e-06	0.27211	4.62675e-12
CLJU_RS06080	CLJU_c12390	1339652	1340554	phosphate ABC transporter substrate-binding protein	plus	-11.5	TAAGGAGGTC	13	1339635	1339644	0.180366	TAGGAATCAAATTTTAA	82	49.7482	14.7374	212.427	62.7312	8.40655	153.605	0.793038	1.75309	1.38294											0.0535238	0.0217236
CLJU_RS06085	CLJU_c12400	1340625	1341518	phosphate ABC transporter permease	plus	-6.3	ATTTGAGGTC	13	1340608	1340617	0.11243	CATTAAAAATATAAATT	94	4.28379	2.5905	9.26057	19.0033	3.58415	41.8772	0.225423	0.722765	0.221136											0.083742	0.0204312
CLJU_RS06095	CLJU_c12420	1342418	1343167	phosphate ABC transporter ATP-binding protein	plus	-11.2	ATGAGGAGGA	12	1342402	1342411	0.124854	TATACTGGTAAAAAATG	76	6.46858	1.2101	11.4328	18.845	5.58708	30.3606	0.343252	0.216589	0.376568	0.144949	0.00136628			0.103811	0.00217467	0.348301	0.0309471			0.18012	0.00289559
CLJU_RS06100	CLJU_c12430	1343218	1343874	PhoU family transcriptional regulator	plus	-8.1	AAGAGAGGTG	11	1343203	1343212	0.146153	TATATATTATATTTAAG	94	18.6989	6.9316	58.1502	35.9723	13.9439	61.4325	0.519815	0.497106	0.946571	0.288135	0.0353616			0.118989	0.00305637	0.453605	0.000596994	2.04138	0.0090156	0.222205	1.29092e-08
CLJU_RS06105	CLJU_c12440	1344160	1344783	hypothetical protein	plus	-11	ATAGGGAGGG	11	1344145	1344154	0.181699	ATATATTTTCAATAATA	94	71.5015	112.62	80.2011	268.612	414.613	287.605	0.266188	0.271627	0.278858
CLJU_RS06110	CLJU_c12450	1344776	1345771	inorganic phosphate transporter	plus	-7.6	TTGAAGGAGT	17	1344755	1344764	0.13771	TTTAGCTAATGTTATTG	76	39.3985	40.3003	58.7689	218.671	329.957	223.696	0.180173	0.122138	0.262718
CLJU_RS06115	CLJU_c12460	1345948	1347282	radical SAM protein	plus	-6.9	AGCCGGGAGT	13	1345931	1345940	0.142115	ATATCATAGATTTTAGC	76	14.0055	23.3181	16.5557	77.115	124.262	68.7246	0.181618	0.187653	0.240899
CLJU_RS06120	CLJU_c12470	1347286	1348602	ribosome-associated GTPase EngA	plus	-7.8	CAGTGAGGTG	15	1347267	1347276	0.139322	ATTATAAATGAAAACAG	82	110.308	109.882	64.1653	88.658	134.664	69.4544	1.24419	0.815975	0.923848			2.1759	0.0373812
CLJU_RS06125	CLJU_c12480	1348605	1349603	glycerol-3-phosphate dehydrogenase	plus	-7.1	AAAGGAAGGA	12	1348589	1348598	0.14284	GTTAGAGTTTAGGGAAA	65	34.3494	30.0262	51.4242	107.194	124.003	100.277	0.320441	0.242141	0.512823
CLJU_RS06130	CLJU_c12490	1349681	1351159	stage IV sporulation protein A	plus	-9.8	TATTGGAGGG	12	1349665	1349674	0.180481	TGATAATATTAGATTAT	88	7.57936	15.1107	9.07431	158.997	189.355	128.917	0.0476697	0.0798009	0.0703887
CLJU_RS06135	CLJU_c12500	1351514	1352392	hypothetical protein	plus	-5.5	CATGGAAGGA	16	1351494	1351503	0.159162	GATTGATGAGGCTTCAT	59	39.4181	156.735	32.4382	190.472	331.384	137.912	0.20695	0.472971	0.23521	3.06221	5.88946e-05			4.71356	5.02832e-07	2.05031	6.37151e-06			2.35452	1.02884e-06
CLJU_RS06140	CLJU_c12510	1352408	1352683	hypothetical protein	plus	-10.2	GATAGGAGGA	11	1352393	1352402	0.106871	AAAACGTGGAGTAAGAT	65	443.804	847.352	893.325	401.858	544.451	270.654	1.10438	1.55634	3.30061
CLJU_RS06145	CLJU_c12520	1352683	1353300	guanylate kinase	plus	-7.1	TGGTGAGGTT	14	1352665	1352674	0.163951	GGTGAAGATGATATTGG	59	97.5957	113.339	83.4624	300.606	398.991	209.142	0.324664	0.284065	0.39907
CLJU_RS06150	CLJU_c12530	1353293	1353511	DNA-directed RNA polymerase subunit omega	plus	-11.3	CTAAGGAGGG	14	1353275	1353284	0.14896	TGAAATATTAAATTCTA	88	284.032	435.868	226.927	573.624	639.172	396.099	0.495153	0.681925	0.572904
CLJU_RS06155	CLJU_c12540	1353511	1354701	phosphopantothenoylcysteine decarboxylase	plus	-6.3	TAAAAGAGGG	15	1353492	1353501	0.14238	TACCTATGAAACTGTAA	71	70.5513	90.3976	55.6419	341.287	341.008	263.172	0.206722	0.265089	0.211428
CLJU_RS06160	CLJU_c12550	1354794	1356995	primosome assembly protein PriA	plus	-3.9	ATAAAGGGTG	11	1354779	1354788	0.151706	TATTTAATGTTTATATA	94	2.85728	13.8447	3.68576	18.4933	24.7105	14.592	0.154504	0.560276	0.252587	3.67582	0.0360301
CLJU_RS06165	CLJU_c12560	1357101	1357559	peptide deformylase	plus	-1.7	TTGAAACGGC	13	1357084	1357093	0.144655	TATATTAGATTTCATTG	82	66.64	61.9197	116.608	133.98	125.432	150.774	0.497388	0.493653	0.773396
CLJU_RS06170	CLJU_c12570	1357559	1358491	methionyl-tRNA formyltransferase	plus	-7.9	AGGTGAGGTA	14	1357541	1357550	0.145929	AAAATCATAAAAAAAGG	82	109.865	93.7858	133.844	146.743	104.091	155.542	0.748694	0.900999	0.860498
CLJU_RS06175	CLJU_c12580	1358512	1359192	zinc metallopeptidase	plus	-10.6	TGTGGAGGTG	14	1358494	1358503	0.128454	TTAAAAAAGTAATTTGT	88	93.2027	28.495	136.728	129.801	78.4353	130.275	0.718045	0.363294	1.04954	0.237053	1.89452e-07			0.204342	3.07577e-06
CLJU_RS06180	CLJU_c12590	1359281	1360612	16S rRNA methyltransferase	plus	-7.1	GTTAGAGGTA	11	1359266	1359275	0.14001	TGAAAATATCTTAAGTT	82	12.1504	15.3351	19.8028	92.6214	59.0337	91.2401	0.131184	0.259768	0.217041
CLJU_RS06185	CLJU_c12600	1360622	1361659	23S rRNA (adenine(2503)-C(2))-methyltransferase RlmN	plus	-7.7	TAGGTAGGTG	12	1360606	1360615	0.141569	AAAATGATAAAACATAG	82	18.0794	15.9031	26.6878	79.4313	70.0627	95.3752	0.22761	0.226984	0.279819
CLJU_RS06190	CLJU_c12610	1361674	1362393	protein phosphatase	plus	-6.9	ATAGAGAGGG	14	1361656	1361665	0.17973	AAATCGAAAAAGTTATA	82	74.5715	32.8923	58.9334	112.512	118.4	114.117	0.66279	0.277808	0.51643	0.340984	0.00022915
CLJU_RS06195	CLJU_c12620	1362390	1364297	protein kinase	plus	-8.1	TTGAAGGAGA	15	1362371	1362380	0.171616	ATCAGTTATTGTATTTG	76	152.673	114.71	127.104	217.76	144.742	200.356	0.701108	0.792515	0.634391
CLJU_RS06200	CLJU_c12630	1364307	1365170	ribosome biogenesis GTPase RsgA	plus	-10.2	ATTAGGAGGA	10	1364293	1364302	0.166738	TTCAGATAAAACAAATT	82	43.9333	21.3701	69.7184	140.689	124.671	150.796	0.312273	0.171411	0.462337	0.373037	0.00153681			0.299155	0.00148684
CLJU_RS06205	CLJU_c12640	1365211	1365861	ribulose-phosphate 3-epimerase	plus	-7.9	ATTAAGGAGA	15	1365192	1365201	0.129372	ATATAGCAGTATAAATT	82	33.3854	41.1778	57.6723	80.4964	97.7034	77.038	0.414744	0.421457	0.748621
CLJU_RS06210	CLJU_c12650	1365863	1366498	thiamine pyrophosphokinase	plus	-7.5	TAAGAGGGGA	14	1365845	1365854	0.172383	GAACATAAGATTATTAA	82	24.2733	38.5034	25.0657	134.902	145.287	125.008	0.179932	0.265017	0.200513
CLJU_RS06215	CLJU_c12670	1366930	1367121	50S ribosomal protein L28	minus	-12.1	TAAGGAGGTG	14	1367131	1367140	0.200987	GAGTCCTCTAAAATTCA	65	17346.9	9437.66	12298	6332.31	6421.99	5180.17	2.73943	1.46958	2.37405	0.416002	0.000331541
CLJU_RS06220	CLJU_c12680	1367324	1367674	alkaline-shock protein	plus	-11.5	TAAGGAGGTT	11	1367309	1367318	0.13092	ATATAATACTTTAGTAA	88	105.138	98.8915	97.9365	207.512	372.57	220.621	0.506661	0.265431	0.443912							2.10359	3.51814e-06
CLJU_RS06225	CLJU_c12690	1367692	1369356	hypothetical protein	plus	-11.8	TAGGGAGGTA	16	1367672	1367681	0.170438	AAGGTGTTAGAGTCTAG	59	65.3844	114.024	52.499	108.186	174.972	119.415	0.60437	0.651667	0.439634					2.13585	0.016274
CLJU_RS06230	CLJU_c12700	1369414	1371453	ATP-dependent DNA helicase RecG	plus	-8.1	AAGGCAGGTG	13	1369397	1369406	0.127652	TGGTATTTAATAAGAAG	76	5.80791	33.894	8.60468	16.1373	32.1459	12.2479	0.359907	1.05438	0.702543	4.44976	0.000303133			3.78748	0.00461231	2.36	6.71825e-07			2.57128	6.65079e-07
CLJU_RS06235	CLJU_c12710	1371840	1372400	DNA methyltransferase	plus	-10.2	AGTAGGAGGA	12	1371824	1371833	0.149133	TGTAAAAAACATAAAGT	82	41.8161	30.1898	49.2732	400.44	233.063	479.412	0.104425	0.129535	0.102779											0.476191	5.78066e-05
CLJU_RS06240	CLJU_c12720	1372406	1372900	phosphopantetheine adenylyltransferase	plus	-10.8	ATAAGGAGGA	15	1372387	1372396	0.16488	ATGCTTTTATAAATATA	88	378.489	303.258	169.558	550.646	304.338	579.554	0.687354	0.996449	0.292567
CLJU_RS06245	CLJU_c12730	1372922	1373446	ATPase	plus	-9.3	CTTAGGGGGA	12	1372906	1372915	0.162096	AAGTGCTAAGGTATCTT	65	111.798	67.344	100.478	379.72	262.327	424.592	0.294422	0.256718	0.236646	0.465865	0.0093024
CLJU_RS06255	CLJU_c12750	1374676	1375905	hypothetical protein	minus	-4.9	TAGAAAGGAA	13	1375914	1375923	0.150847	AAAATATTTTATTCCAT	88	8.4928	9.03681	22.7724	55.7244	26.0642	61.8627	0.152407	0.346713	0.368111											0.412605	5.19671e-06
CLJU_RS06260	CLJU_c12770	1376316	1377317	phosphotransacetylase	plus	-10.6	AAAGGGAGGA	13	1376299	1376308	0.184071	TTTGTGTTAAATTTAAA	88	912.143	1501.14	1366.21	693.184	1318.46	1001.25	1.31587	1.13856	1.36451							2.2119	1.82265e-07
CLJU_RS06265	CLJU_c12780	1377362	1378558	acetate kinase	plus	-10.2	TTTAGGAGGA	15	1377343	1377352	0.156487	ATAAATGATTCATTTTT	88	1052.9	2382.75	2401.19	754.225	1346.16	1147.32	1.396	1.77003	2.09287							2.07623	1.54023e-06
CLJU_RS06270	CLJU_c12790	1378622	1379125	DNA-binding protein	plus	-7.1	TATAGAGGTG	12	1378606	1378615	0.166106	GGTTGTGGCTAATATAT	65	132.383	219.624	166.129	2112.37	4489.53	2191.8	0.0626706	0.0489192	0.0757958							2.4711	2.3651e-05			2.0045	0.00439816
CLJU_RS06275	CLJU_c12800	1379139	1379324	50S ribosomal protein L32	plus	-12.1	TAAGGAGGTG	12	1379123	1379132	0.179274	TGTTTTTCACTGATTAA	76	1564.46	2300.2	718.083	3528.11	7531.5	3146.69	0.443426	0.305411	0.228202			2.74451	0.00141285	3.09679	6.24764e-05	2.47748	7.56202e-05			2.34223	0.00101832
CLJU_RS06280	CLJU_c12810	1379437	1380450	phosphate acyltransferase	plus	-4.9	ATAGGATGTG	11	1379422	1379431	0.188632	GTCCAGATTATAGGATA	65	10.9408	34.22	13.2048	48.3975	208.859	38.4351	0.226061	0.163843	0.34356							5.07107	0.023653			5.31218	0.0350358
CLJU_RS06285	CLJU_c12820	1380569	1380802	acyl carrier protein	plus	-9.3	TTTTGGAGGC	12	1380553	1380562	0.230019	TATGTATGAAAAATTTT	88	1105.67	8297.94	911.536	970.613	3572.92	536.153	1.13914	2.32245	1.70014	5.74832	5.52057e-13			8.83798	1.61864e-16	4.29126	6.77251e-21			6.52737	1.4769e-28
CLJU_RS06290	CLJU_c12830	1381077	1381784	ribonuclease III	plus	-8	CAAAAGGAGA	14	1381059	1381068	0.165939	TGAAGAATAAACTTCAA	76	6.34456	75.6526	4.39596	31.4033	49.6902	26.2271	0.202035	1.52249	0.167611	9.13719	1.26143e-09			16.503	3.11908e-12
CLJU_RS06295	CLJU_c12840	1381803	1382870	radical SAM protein	plus	-5.6	GGAATGAGGA	15	1381784	1381793	0.16127	GTAAGTATGCTTTAGGA	65	4.45092	22.198	4.45869	50.4071	71.595	42.0766	0.0882994	0.310049	0.105966
CLJU_RS06300	CLJU_c12850	1383006	1386569	chromosome partitioning protein Smc	plus	-6.2	GATAAGGGGC	15	1382987	1382996	0.15592	TCCAATGCTTTTTAGAT	71	5.12995	17.1435	7.72981	36.797	61.2135	43.3955	0.139412	0.28006	0.178125	2.57957	0.00348728			2.1624	0.0470112
CLJU_RS06305	CLJU_c12860	1386604	1387515	signal recognition particle-docking protein FtsY	plus	-5.6	AAAGGATGTG	12	1386588	1386597	0.165561	ACCTAAAAAAGATGAAA	76	82.8073	124.475	89.6676	64.5707	96.2364	82.3194	1.28243	1.29343	1.08926
CLJU_RS06310	CLJU_c12870	1387640	1387975	DNA-binding protein	plus	-4.4	TGAGATGGTA	8	1387628	1387637	0.144223	AAATTAATTTAAGTTGA	88	13.4536	39.2674	20.1023	305.26	481.999	302.865	0.0440725	0.0814678	0.0663739
CLJU_RS06315	CLJU_c12880	1387992	1389341	signal recognition particle protein	plus	-10.2	TTTAGGAGGA	11	1387977	1387986	0.15488	AGATAATATTTGAATTT	88	106.275	80.4924	79.1569	330.179	606.171	276.746	0.32187	0.132788	0.286027							2.14219	7.00036e-07			2.14501	9.83477e-06
CLJU_RS06320	CLJU_c12890	1389401	1389658	30S ribosomal protein S16	plus	-12.1	TAAGGAGGTG	13	1389384	1389393	0.16413	ATGCTTTAATATTTTAA	88	1483.81	3580.37	1454.14	3479.72	6891.53	3071.6	0.426415	0.519533	0.473414					2.4053	0.00213641	2.31056	4.23287e-08			2.19741	4.98798e-06
CLJU_RS06325	CLJU_c12900	1389677	1389904	hypothetical protein	plus	-9.7	ACTGGGGGTG	12	1389661	1389670	0.155061	CTTGATAAGTAATAACT	76	176.879	296.694	239.597	3305.02	6466.24	2895.72	0.0535183	0.0458836	0.0827417							2.28188	6.76348e-08			2.187	5.7119e-06
CLJU_RS06330	CLJU_c12910	1390029	1390517	16S rRNA-processing protein RimM	plus	-4.1	TATGCGGGAT	14	1390011	1390020	0.150394	ACCTTAATTTTTGATAT	82	9.24489	92.3399	12.6056	40.2608	105.199	36.7853	0.229625	0.877764	0.342679							3.09187	8.14742e-06			2.79857	0.000214555
CLJU_RS06335	CLJU_c12920	1390508	1391236	tRNA (guanine(37)-N(1))-methyltransferase	plus	-3.2	AAAGCCGGTG	11	1390493	1390502	0.145589	GAAGAGATAGTTATAAA	76	5.57649	12.7537	11.2259	37.6845	99.289	34.5793	0.147978	0.12845	0.324642							3.10297	7.52867e-09			2.81031	1.76607e-06
CLJU_RS06340	CLJU_c12930	1391369	1391716	50S ribosomal protein L19	plus	-11.5	TTAGGAGGTA	13	1391352	1391361	0.148104	ACGTTGAATAATTATTA	82	374.121	861.681	552.853	921.302	2610.83	1005.89	0.406079	0.330041	0.549616							3.29119	5.81139e-06			2.53976	0.00156881
CLJU_RS06345	CLJU_c12940	1391772	1392296	signal peptidase I	plus	-7.7	TAAGGTGGTG	16	1391752	1391761	0.15436	CCTTTTTTTATATTTAA	88	30.7707	64.4824	91.1452	70.7065	134.417	67.989	0.435189	0.479718	1.34059
CLJU_RS06350	CLJU_c12950	1392312	1393166	GTPase YlqF	plus	-4.9	TAGAAAGGAA	14	1392294	1392303	0.1147	AGTCGGCCCATAAGTAG	47	17.7167	41.4541	20.7917	62.4474	127.571	55.3701	0.283705	0.324949	0.375504							2.38071	0.0493489
CLJU_RS06355	CLJU_c12960	1393197	1394054	ribonuclease HII	plus	-3.9	CTGAAAGGTG	17	1393176	1393185	0.151793	ATTGAATTAAACTTCTG	76	2.7111	117.119	4.68515	34.008	69.0039	24.3706	0.0797195	1.69727	0.192246
CLJU_RS06365		1394465	1394665	hypothetical protein	minus	-6.8	TAATAGGAGT	13	1394674	1394683	0.0908176	AAATTGATTTTATGTAA	88	0.345942	0.0154907	1.87547	4.92714	0.681021	6.95139	0.0702116	0.0227463	0.269798							0.16329	0.00223157			0.0958859	0.000654116
CLJU_RS06375	CLJU_c12990	1396457	1397557	DNA processing protein DprA	plus	-4.9	ATGGGATGTG	14	1396439	1396448	0.138782	ACATAATTATAGATATG	82	1.19201	5.08999	1.75403	21.2458	25.9921	7.09041	0.0561057	0.195828	0.247381									0.403014	3.73923e-05	3.59149	1.36533e-09
CLJU_RS06380	CLJU_c13000	1397670	1399778	DNA topoisomerase I	plus	-2.4	ATGCCAGAGT	14	1397652	1397661	0.164923	GAGTGAGCTTAAATATG	65	48.7895	53.9263	31.3561	75.7418	75.8405	35.1114	0.644155	0.711048	0.893044											2.11528	2.83093e-05
CLJU_RS06385	CLJU_c13010	1400095	1400871	transcriptional regulator	plus	-11.4	ACAAGGAGGG	12	1400079	1400088	0.119705	ATAATGCAGTGGTAACA	65	867.648	601.354	1533.42	389.2	338.189	552.639	2.22931	1.77816	2.77473					0.383409	0.00148574
CLJU_RS06390	CLJU_c13020	1401216	1401923	30S ribosomal protein S2	plus	-10.7	CCTAGGAGGG	14	1401198	1401207	0.167015	TGATGGAGGAAAAACCT	59	520.147	1171.01	296.168	878.81	1751.1	918.639	0.591877	0.668727	0.322398			2.22879	0.0174361	3.87074	6.66586e-07	2.32232	3.45167e-08
CLJU_RS06395	CLJU_c13030	1402174	1403094	elongation factor Ts	plus	-3.5	GATGACGGAA	13	1402157	1402166	0.255045	ATTTATAGCTTTTAGAT	82	827.467	1900.5	459.564	1194.61	2071.84	973.785	0.692669	0.917302	0.471935			2.28647	0.0112936	4.05286	1.73005e-07	2.02038	4.06359e-06			2.08325	2.00333e-05
CLJU_RS06400	CLJU_c13040	1403191	1403904	uridylate kinase	plus	-10.6	TTTGGAGGTA	14	1403173	1403182	0.161535	TCATTTTATCATAATTT	88	76.9318	1133.8	246.685	237.399	521.801	451.468	0.324061	2.17285	0.546405	11.1679	0.0427191					2.56865	1.35091e-09	2.27065	4.50474e-06
CLJU_RS06405	CLJU_c13050	1403925	1404482	ribosome recycling factor	plus	-12.5	TGAGGAGGTA	13	1403908	1403917	0.161585	GTAAAGAATAAAAATGA	82	240.78	478.497	379.578	499.534	719.372	695.848	0.48201	0.665159	0.545491
CLJU_RS06410	CLJU_c13060	1404643	1405410	UDP pyrophosphate synthase	plus	-6.9	AAATGAGGTA	10	1404629	1404638	0.149125	AAAACTTTGTATTGAAA	82	26.8408	222.649	54.1889	64.9773	226.409	93.7238	0.413079	0.983394	0.578176	6.38091	2.22301e-11			4.01724	5.76375e-06	4.074	1.70227e-08			2.36396	0.00206087
CLJU_RS06415	CLJU_c13070	1405484	1406281	CDP-diglyceride synthetase	plus	-10.6	TATGGAGGTG	11	1405469	1405478	0.145246	TTGATACTTTATTCTAT	82	23.4723	77.5948	50.5364	49.4534	160.003	68.1669	0.474636	0.484957	0.741363	2.54211	0.00542341					3.7829	7.15262e-16			2.29751	5.85115e-06
CLJU_RS06420	CLJU_c13080	1406681	1407838	1-deoxy-D-xylulose 5-phosphate reductoisomerase	plus	-7.8	AATGAGGAGT	14	1406663	1406672	0.150996	AAGGACTAGAGGAAAAT	65	33.8857	60.5865	34.3308	56.2366	107.675	31.6946	0.602557	0.56268	1.08317							2.24126	5.90304e-06			3.32932	1.04554e-09
CLJU_RS06425	CLJU_c13090	1407858	1408868	zinc metalloprotease	plus	-10.2	ATTGGGAGGA	13	1407841	1407850	0.121798	TTTATCAAATAAGAATT	88	30.9915	114.616	27.4534	62.8362	102.837	32.7247	0.493211	1.11454	0.838922	2.843	0.000276223			4.08582	9.48629e-06					3.0801	6.64349e-07
CLJU_RS06430	CLJU_c13100	1408910	1409959	4-hydroxy-3-methylbut-2-en-1-yl diphosphate synthase	plus	-6.2	ATTGGTGGTG	11	1408895	1408904	0.142388	TGTGAATTGAATAAATT	82	24.0587	126.864	14.8253	42.1451	85.4927	25.6998	0.570855	1.48392	0.576863	4.06884	0.000811431			8.44632	1.6898e-06	2.38192	0.000565917			3.26099	2.01903e-05
CLJU_RS06435	CLJU_c13110	1410224	1410688	ribosome maturation protein RimP	plus	-11.4	TGGAGGAGGA	11	1410209	1410218	0.145803	GTATAACCTGTAAATGG	65	25.0696	32.9581	15.3258	27.8428	79.8005	21.7803	0.900398	0.413006	0.703651							3.37871	0.000457891			3.59243	0.000861025
CLJU_RS06440	CLJU_c13120	1410706	1411770	transcription termination factor NusA	plus	-11.8	AGGGGAGGTA	15	1410687	1410696	0.149381	AAAAGGTGATTTTTAGG	71	63.4621	105.053	38.1698	38.0645	83.1534	30.2992	1.66723	1.26336	1.25976							2.56176	6.09813e-05			2.69021	0.000169632
CLJU_RS06445	CLJU_c13130	1411788	1412057	hypothetical protein	plus	-7.7	TAAGGTGGTG	12	1411772	1411781	0.185205	TGAAGAAAATTAATTAA	88	39.9021	53.0903	23.6953	68.018	129.014	52.1615	0.586641	0.411509	0.454267							2.226	1.07571e-05			2.42378	1.8605e-05
CLJU_RS06450	CLJU_c13140	1412047	1412364	50S ribosomal protein L7/L12	plus	-4.9	TTTAAAGGAA	16	1412027	1412036	0.15829	ACCTTATACCAAAGTTT	71	6.30373	11.4293	6.12971	94.1374	143.842	99.5243	0.0669631	0.0794573	0.0615901
CLJU_RS06455	CLJU_c13150	1412382	1414484	translation initiation factor IF-2	plus	-9.9	TTCGGGGGTG	12	1412366	1412375	0.170848	TGAGAAACTTTAGTTTC	71	146.115	166.849	137.212	70.4575	104.144	69.7085	2.0738	1.60211	1.96837
CLJU_RS06460	CLJU_c13160	1414503	1414868	ribosome-binding factor A	plus	-8.1	TGAGGTGGTA	10	1414489	1414498	0.163152	AGAGTTATAAATAGTGA	76	109.364	56.4909	162.21	177.312	203.677	163.998	0.616791	0.277355	0.989095	0.400386	0.00156514			0.343726	0.00389104
CLJU_RS06465	CLJU_c13170	1414855	1415817	1-pyrroline-5-carboxylate dehydrogenase	plus	-8	ATAAAGGAGA	15	1414836	1414845	0.146412	AAATTCTCCAAGAGATA	71	21.885	30.8686	18.9055	111.077	120.457	97.5338	0.197027	0.256263	0.193836
CLJU_RS06470	CLJU_c13180	1415817	1416695	tRNA pseudouridine synthase B	plus	-6.5	AAGAGGTTGA	21	1415792	1415801	0.1582	AGATATGATATTAAAAG	82	1.46445	5.98189	1.4255	49.8001	83.2149	40.0118	0.0294066	0.0718848	0.035627											2.03818	0.000188548
CLJU_RS06475	CLJU_c13190	1416698	1417636	bifunctional riboflavin kinase/FMN adenylyltransferase	plus	-7.1	GTTAGAGGTA	13	1416681	1416690	0.147359	TGGTAAAATTATTCGTT	76	10.7307	35.5506	24.5146	68.0575	102.113	74.8761	0.157671	0.348149	0.327402	2.54039	0.00968717
CLJU_RS06480	CLJU_c13200	1417752	1418015	30S ribosomal protein S15	plus	-10.6	ATTGGAGGTG	13	1417735	1417744	0.145289	ATAGGGGATTAACAATT	71	217.253	560.542	151.603	2685.17	4714.11	1707.92	0.0809087	0.118907	0.0887647					3.63206	2.48199e-05	2.03964	2.70112e-06			2.70259	5.2545e-09
CLJU_RS06485	CLJU_c13210	1418087	1420231	polyribonucleotide nucleotidyltransferase	plus	-12.6	AGAGGAGGTA	14	1418069	1418078	0.142594	ATTGTAACCTATTGAGA	71	239.799	528.096	167.248	177.892	426.209	78.4671	1.348	1.23905	2.13144					3.08519	4.26998e-05	2.79934	2.44677e-11			5.31942	3.34103e-23
CLJU_RS06490	CLJU_c13220	1420339	1421637	zinc protease	plus	-3.3	ATAGGGCAGT	14	1420321	1420330	0.150139	GGGTTAATATCACTATA	71	4.08311	20.7678	5.08115	25.0431	64.2836	13.1276	0.163043	0.323065	0.387058	3.92066	0.000873515			4.03798	0.0031818	3.02939	6.53126e-07			4.79264	9.14815e-11
CLJU_RS06495	CLJU_c13230	1421724	1421996	photosystem reaction center subunit H	plus	-9.3	GATAGGGGGA	12	1421708	1421717	0.159348	TTTAATATACAATTGAT	88	1.05783	3.28902	4.40232	34.5312	82.8733	16.1011	0.030634	0.0396874	0.273417							2.88958	0.000278424			5.03756	2.12652e-07
CLJU_RS06500	CLJU_c13240	1422103	1422768	Clp protease	plus	-10.9	TCAAGGAGGA	13	1422086	1422095	0.129977	TAAGCTAAACTTGTTCA	71	1.11713	5.30073	1.48182	35.5746	84.1561	25.1936	0.0314025	0.0629869	0.0588171							2.79199	5.34071e-09			3.2698	1.03766e-09
CLJU_RS06505	CLJU_c13250	1422952	1425210	cell division protein FtsK	plus	-9.3	TACTGGAGGC	15	1422933	1422942	0.129047	GTGTGTCTGTAATTTAC	65	14.6724	14.8518	18.0393	57.4929	49.3214	54.3712	0.255204	0.301123	0.331781
CLJU_RS06510	CLJU_c13260	1425270	1426592	ribosomal protein S12 methylthiotransferase	plus	-10.2	AGTAGGAGGA	12	1425254	1425263	0.140482	ATTAAAAATAACTAAGT	88	32.0163	49.2417	19.8931	84.5679	114.954	60.8855	0.378587	0.428358	0.326731					2.40441	0.01349
CLJU_RS06515	CLJU_c13270	1426594	1427181	CDP-diacylglycerol--glycerol-3-phosphate 3-phosphatidyltransferase	plus	-6.8	TAGTAGGAGT	14	1426576	1426585	0.106879	CCTTGAATATGATTTAG	71	18.1764	18.7432	17.1063	95.8318	115.503	69.6081	0.18967	0.162275	0.245751
CLJU_RS06520	CLJU_c13280	1427327	1428415	recombinase RecA	plus	-6.4	TTAGAGAGGA	16	1427307	1427316	0.151811	AACATGCGTTCGTATTA	65	654.55	1303.77	1096.56	825.637	1144.64	1192.67	0.792781	1.13902	0.919411
CLJU_RS06525	CLJU_c13290	1428651	1430195	ribonuclease	plus	-12.2	AAAGGAGGTG	11	1428636	1428645	0.176558	TACATAATAAGAGCAAA	76	262.885	294.789	246.647	2528	3037.99	2047.44	0.103989	0.0970344	0.120466
CLJU_RS06530	CLJU_c13300	1430346	1430594	stage V sporulation protein S	plus	-10.9	ATAGGAGGTT	11	1430331	1430340	0.117545	AGTTATTATAATATATA	94	3122.88	1239.7	1470.86	2064.12	2579.49	1334.8	1.51294	0.480601	1.10193	0.304577	1.08006e-06	2.69952	0.00131576
CLJU_RS06535	CLJU_c13310	1430752	1431612	decaprenyl-phosphate phosphoribosyltransferase	plus	-10.5	CTAGGGAGGA	11	1430737	1430746	0.132084	TAACATATATACAGCTA	76	18.946	21.5573	18.5431	70.2504	82.5524	54.3804	0.269692	0.261135	0.34099
CLJU_RS06540	CLJU_c13320	1431631	1432932	membrane protein	plus	-4.6	TAGAAGGGAA	17	1431610	1431619	0.127275	TATACTTTAAATTATAG	88	17.5983	23.313	19.704	50.7378	83.9452	28.4084	0.346848	0.277716	0.693596											2.89463	3.84734e-09
CLJU_RS06545	CLJU_c13330	1432929	1433285	transporter	plus	-3.9	AGTTAAGGTG	14	1432911	1432920	0.0788601	CATTTATTATTGAAAGT	82	11.1893	15.91	12.5276	69.6856	167.683	41.8652	0.160568	0.0948815	0.299237							2.85444	2.42756e-09			3.9246	1.15726e-12
CLJU_RS06550	CLJU_c13340	1433357	1434550	aspartate aminotransferase	plus	-9.3	TAATGGAGGA	12	1433341	1433350	0.164238	TGTAAATTAAATTGTAA	88	272.611	1359.85	188.068	395.39	658.066	255.312	0.689475	2.06644	0.736621	3.8249	2.48747e-08			7.00578	2.08126e-13					2.52497	7.20471e-08
CLJU_RS06555	CLJU_c13350	1434675	1434935	PTS sugar transporter subunit IIA	plus	-7.1	CATAGAGGTG	12	1434659	1434668	0.178333	ATATAATATTAAAGCAT	88	543.498	504.808	666.876	1688.11	2262.57	2578.31	0.321957	0.223112	0.258648
CLJU_RS06560	CLJU_c13360	1434978	1435193	hypothetical protein	minus	0	AGTTTTCTAG	5	1435194	1435203	0.0897642	TACTGGGCTAGAAAACT	59	2.06605	1.29465	3.74628	6.91321	6.15572	5.69715	0.298855	0.210317	0.657572
CLJU_RS06565	CLJU_c13370	1435441	1436871	adenylosuccinate lyase	plus	-10.8	TACGGAGGTA	14	1435423	1435432	0.152814	TTATATTACATACGTAC	76	287.862	436.41	402.605	414.179	480.647	590.184	0.69502	0.907965	0.682168
CLJU_RS06570	CLJU_c13380	1437007	1437939	hypothetical protein	plus	-10.6	TATGGAGGTG	13	1436990	1436999	0.198061	CCTATAGCCTTAGTTAT	65	1.4582	3.40938	2.45783	16.8168	16.4912	16.4693	0.0867112	0.20674	0.149236
CLJU_RS06575	CLJU_c13390	1437951	1439393	glutamyl-tRNA synthetase	minus	-6.8	TAATGGGAGT	13	1439402	1439411	0.180601	ATTTTAAAGTAAAAACC	82	100.865	280.132	50.7933	89.5029	104.862	53.2396	1.12695	2.67144	0.954053	2.14524	0.00346384	2.51224	0.0056655	5.38934	1.18671e-09
CLJU_RS06580	CLJU_c13400	1439754	1440809	glyceraldehyde-3-phosphate dehydrogenase	plus	-9.3	TATAGGGGGA	13	1439737	1439746	0.183147	GTACATAAATTTTTTAT	88	1152.3	3069.96	1797.09	1092.93	1841.95	1488.14	1.05432	1.66669	1.20761	2.04634	0.00366035
CLJU_RS06585	CLJU_c13410	1440925	1442166	D-alanyl-D-alanine carboxypeptidase	minus	-5.9	TAAGTGGAGT	12	1442174	1442183	0.19219	TTATTTAATATTTATGT	94	13.9819	16.916	13.8156	53.9974	63.5333	31.9124	0.258936	0.266255	0.432922
CLJU_RS06590	CLJU_c13420	1442362	1442970	hydrolase	plus	-11.5	TTAGGAGGTA	10	1442348	1442357	0.118768	AGGATTATTTGATTTTA	82	8.06334	13.1987	1.75084	17.9776	34.9479	9.09676	0.44852	0.377669	0.192469			5.82276	0.0373212	7.3617	0.00466989	2.29056	4.67302e-05			3.76341	7.15869e-09
CLJU_RS06595	CLJU_c13430	1443091	1444572	nicotinate phosphoribosyltransferase	minus	-8.4	TAAGAGGAGA	12	1444580	1444589	0.168019	TTATCTACGTTTTGATT	76	38.1164	74.5272	36.2474	107.836	164.478	63.7431	0.353467	0.453115	0.568648					2.00215	0.0423459					2.52673	1.15619e-07
CLJU_RS06600	CLJU_c13440	1444739	1445341	thiamine monophosphate synthase	minus	-6.8	GATTGGGAGT	10	1445347	1445356	0.166767	CCCAATCTTTTATTTTA	76	0.837455	1.68281	1.07535	9.092	9.84505	7.03238	0.092109	0.170929	0.152914
CLJU_RS06605	CLJU_c13450	1445798	1446175	chemotaxis protein CheY	plus	-7.4	TATGAGGGGA	19	1445775	1445784	0.150616	ATATAGATAAACTTTAT	88	139.722	44.631	128.684	261.85	180.536	340.944	0.533598	0.247214	0.377436	0.245428	2.68019e-06			0.337997	0.00403746
CLJU_RS06610	CLJU_c13460	1446300	1448300	methyl-accepting chemotaxis protein	minus	-10	CAAAGGGGGA	15	1448311	1448320	0.182062	TTTTATACCGATCACTT	71	48.8998	134.493	65.1301	92.8146	176.266	159.248	0.526855	0.76301	0.408986							2.21644	2.554e-07	2.04405	7.54414e-05
CLJU_RS06615	CLJU_c13470	1448571	1448942	transcriptional regulator	plus	-10.2	TTTAGGAGGA	12	1448555	1448564	0.136407	ATCGTAATTATGATTTT	82	89.7128	95.2448	74.3109	60.5556	103.447	88.3077	1.48149	0.920713	0.8415							2.01873	8.21924e-05
CLJU_RS06620	CLJU_c13480	1448949	1450436	peptidase M56	plus	-4.3	TGATAGGGAT	15	1448930	1448939	0.16422	AAAAAAATATTAAATGA	94	24.4135	18.9309	27.6271	37.796	55.1794	56.1822	0.645927	0.343079	0.491741
CLJU_RS06640	CLJU_c13520	1452780	1454756	hypothetical protein	minus	-8.1	AAGGAGTGTA	14	1454766	1454775	0.234432	TTGAATCACTCATTTAC	71	16.1899	5.73475	25.754	30.2377	6.94796	29.6457	0.53542	0.825386	0.868727	0.270561	4.47441e-05			0.215331	8.80323e-05	0.267465	2.30569e-14			0.229441	1.05237e-13
CLJU_RS06645	CLJU_c13530	1454779	1456170	sodium:solute symporter	minus	-10.9	TAAAGGAGGA	10	1456176	1456185	0.188125	TCCTTTAAAAGTAATTT	82	19.438	4.8489	23.9596	32.668	7.29284	31.681	0.595016	0.664884	0.756275	0.191346	1.72802e-06			0.195886	0.000112831	0.260519	2.95757e-14			0.225316	2.74701e-13
CLJU_RS06650	CLJU_c13540	1456304	1457290	AraC family transcriptional regulator	plus	-4.7	AAAGGGTGTA	12	1456288	1456297	0.162822	GACTTTACAAAAAGAAA	76	3.5806	3.24188	8.05194	18.4317	6.82729	23.6021	0.194264	0.474842	0.341153							0.434146	1.67189e-05			0.282663	2.27635e-08
CLJU_RS06655	CLJU_c13550	1457411	1457635	beta-lactamase	plus	-4.2	TTTTTAGGAA	14	1457393	1457402	0.147812	CAATTGTAATTATATTT	88	1.70173	0.276767	3.53097	21.5335	4.62373	34.6957	0.0790267	0.059858	0.101769							0.25503	5.10535e-07			0.130278	1.96481e-10
CLJU_RS06660	CLJU_c13560	1457811	1458962	peptidase	plus	-8	ATAAAGGAGA	14	1457793	1457802	0.178498	GTTTAAAATTTTATATA	94	1.65149	0.947235	7.42959	8.49206	2.28494	9.46983	0.194475	0.414556	0.784554							0.319528	4.5785e-07			0.235983	8.44061e-08
CLJU_RS06665	CLJU_c13570	1459115	1459678	DNA-directed RNA polymerase sigma-70 factor	plus	-10.8	TTAAGGAGGA	11	1459100	1459109	0.144803	ATGTGAGAAGCTTCTTA	65	0.969305	2.69106	1.86691	5.94244	4.20141	4.4692	0.163116	0.640512	0.417729
CLJU_RS06670	CLJU_c13580	1459675	1461135	hypothetical protein	plus	-7.7	TGAAGGGAGA	12	1459659	1459668	0.188364	AAAACTTATAGTCTTGA	76	3.06242	4.22489	4.50146	7.37513	4.54668	5.76481	0.415236	0.929226	0.780851
CLJU_RS06675	CLJU_c13600	1461553	1462344	IclR family transcriptional regulator	plus	-3.9	AACTAAGGTG	11	1461538	1461547	0.177879	TGCGAACAATAATTAAC	71	2.3898	0.796258	3.11294	22.2945	21.7815	25.8847	0.107192	0.0365567	0.120262
CLJU_RS06680	CLJU_c13610	1462422	1463066	ketohydroxyglutarate aldolase	plus	-10.9	AAAAGGAGGA	15	1462403	1462412	0.237186	GTACTTAATTTATTAAA	88	17.1436	20.5373	20.7111	23.1541	21.3346	28.2421	0.740411	0.962626	0.733341
CLJU_RS06685	CLJU_c13620	1463226	1464524	MFS transporter	plus	-9.3	GATTGGAGGA	12	1463210	1463219	0.129718	GGTTAATTACGTATGAT	71	13.8778	4.65659	25.7671	15.4009	19.3213	24.3828	0.901104	0.241008	1.05677	0.26091	0.000200835			0.178679	8.20655e-05
CLJU_RS06690	CLJU_c13630	1464524	1465099	shikimate kinase	plus	-10.2	TATGGGAGGC	14	1464506	1464515	0.179519	TTAAAGCCGGTAAATAT	71	3.09975	3.35688	4.72822	11.4518	12.4456	17.686	0.270677	0.269726	0.267342
CLJU_RS06695	CLJU_c13640	1465325	1465777	peptide deformylase	plus	-10.2	GACGGAGGTT	12	1465309	1465318	0.137008	AAAGAATATTTTGTGAC	76	29.8497	13.3002	19.3963	84.3812	101.752	72.394	0.353748	0.130712	0.267927	0.344106	0.0214891
CLJU_RS06700	CLJU_c13660	1466367	1467767	hypothetical protein	plus	-3.9	AAGTAAGGTG	11	1466352	1466361	0.164619	ATATTAAATTATTAAAG	94	45.2068	18.93	71.5525	57.7344	38.9003	60.6189	0.783014	0.486628	1.18037	0.32093	6.36276e-05			0.25769	9.12553e-05
CLJU_RS06705	CLJU_c13670	1467848	1468783	radical SAM protein	plus	-2.4	ATGATAGAGT	13	1467831	1467840	0.179839	TTATGAAAAACAGAATG	76	6.85082	8.70997	13.0494	49.6692	32.1314	53.316	0.137929	0.271073	0.244755
CLJU_RS06710	CLJU_c13680	1468825	1469397	DNA-binding protein	minus	-7.1	TCAAGAGGTG	13	1469406	1469415	0.166585	ACAAATATAACGTACGG	65	5.35185	16.1567	9.94001	16.5203	34.0973	24.4667	0.323957	0.47384	0.406268							2.41892	6.48796e-06
CLJU_RS06715	CLJU_c13690	1469523	1470224	branched-chain amino acid permease	plus	-9.3	ATTAGGGGGC	10	1469509	1469518	0.145378	TAGAACTATTAAATATT	88	2.00502	27.3007	4.75635	18.4102	21.6589	22.0233	0.108908	1.26049	0.215969	10.3109	1.04915e-05			5.59412	0.00255119
CLJU_RS06720	CLJU_c13700	1470229	1470543	branched-chain amino acid ABC transporter	plus	-10.1	ATAGGGGGGG	15	1470210	1470219	0.0940659	TACTTGGAGTAATTATA	76	8.18355	4.92439	14.4258	14.1625	27.56	11.5719	0.577831	0.178679	1.24663							2.3311	0.00114531			2.33439	0.00389326
CLJU_RS06725	CLJU_c13710	1470666	1471763	DNA-binding protein	plus	-5.9	ATTATGGAGT	15	1470647	1470656	0.180012	GGCCTTATAATCAAATT	71	4.34336	3.78356	5.72734	25.8365	30.9915	24.8728	0.168109	0.122084	0.230265
CLJU_RS06735	CLJU_c13730	1472349	1472693	hypothetical protein	plus	-4.9	AAGAAAGGAA	14	1472331	1472340	0.161744	TCCATTGTAAACAAAAG	71	29.4678	57.0869	16.942	119.898	150.586	125.594	0.245774	0.379098	0.134895					3.26802	0.0174764
CLJU_RS06740	CLJU_c13740	1472781	1473119	ArsC family transcriptional regulator	plus	-7.9	TTTAAGGAGA	13	1472764	1472773	0.132726	TATTAAGCAATAATTTT	88	34.6421	17.2436	24.6583	70.0077	100.932	73.8959	0.494832	0.170843	0.33369
CLJU_RS06745	CLJU_c13750	1473124	1474290	hypothetical protein	plus	-6.8	AAATGGGAGT	12	1473108	1473117	0.124493	CTTCAATTTGGAGTAAA	71	12.3173	27.0344	17.8312	40.3959	52.2666	37.9654	0.304914	0.51724	0.469671
CLJU_RS06750		1474442	1474627	hypothetical protein	plus	-10.8	AGCGGAGGTA	11	1474427	1474436	0.25977	TGTAAAAAAGTTAAAGC	76	1.15623	3.41119	1.26707	9.78363	8.28541	5.02788	0.11818	0.411711	0.252009
CLJU_RS06755	CLJU_c13760	1474835	1476868	methyl-accepting chemotaxis protein	plus	-9.3	ATATGGAGGA	15	1474816	1474825	0.185741	GTACTTTATGAAATATA	82	64.876	14.0627	36.342	120.18	36.5307	70.1706	0.539822	0.384957	0.51791	0.16632	4.18414e-11	2.26473	0.0319979	0.37667	0.00441759	0.35657	1.13611e-10
CLJU_RS06760	CLJU_c13770	1476917	1478329	two-component system sensor histidine kinase	minus	-6.9	TTTTGAGGTA	13	1478338	1478347	0.165153	ATTAAGATTATAAAAGT	88	1.78102	0.713953	0.813105	18.8001	10.3107	16.9287	0.0947348	0.0692441	0.0480313
CLJU_RS06765	CLJU_c13780	1478381	1479097	two-component system response regulator	minus	-8	TTAAAGGAGA	15	1479108	1479117	0.162668	TCAATTGTCAATTTTAT	82	4.92647	2.33248	5.64785	35.196	22.0518	43.8253	0.139972	0.105773	0.128872											0.492759	0.00349952
CLJU_RS06785	CLJU_c13820	1481915	1482655	two-component system response regulator	minus	-8.4	AATTGGGGGA	12	1482663	1482672	0.213165	ATTTATATAATGTTATG	88	4.13344	6.19852	4.25793	21.3565	16.7516	25.3467	0.193545	0.370026	0.167988
CLJU_RS06790	CLJU_c13830	1482874	1484859	chemotaxis protein	plus	-9.8	TATAGGGGGG	12	1482858	1482867	0.16253	TAGAAGTGTGTCATTAT	71	1589.72	1104.67	141.894	1390.36	1072.96	116.203	1.14338	1.02955	1.22109			14.1585	3.39018e-23	7.5241	1.30508e-14			0.100256	7.75364e-43	9.04092	9.86891e-39
CLJU_RS06795	CLJU_c13840	1484924	1485658	hypothetical protein	plus	-7.3	AATTGGGAGA	14	1484906	1484915	0.169335	GATAATATATTAATAAT	94	171.143	544.346	32.5271	1979.73	1516.67	177.021	0.0864476	0.358909	0.183746					16.181	0.0316093			0.107167	1.88767e-40	8.39051	3.28285e-36
CLJU_RS06800	CLJU_c13850	1485701	1486096	pyridoxamine 5-phosphate oxidase	minus	-8	TAAAAGGAGA	12	1486104	1486113	0.273696	TTACTATAAAATATTTT	94	907.117	290.022	546.047	1598.93	1534.25	1254.4	0.567326	0.189032	0.435305	0.246763	1.56241e-08	2.09217	0.0410591
CLJU_RS06805	CLJU_c13860	1486374	1487765	methyl-accepting chemotaxis protein	plus	-9.3	ATTAGGGGGA	12	1486358	1486367	0.187698	ATTAGTATATGATAATT	88	68.5501	682.919	141.964	135.673	213.906	122.174	0.505261	3.19261	1.16198	7.61939	2.21435e-09			4.67965	3.90921e-05
CLJU_RS06810	CLJU_c13870	1487866	1489275	sodium:solute symporter	minus	-11.6	AAAGGAGGTT	15	1489286	1489295	0.162968	TTTATCTATACTTAACA	82	6.58585	40.8622	23.4819	8.28541	24.3355	16.9964	0.794873	1.67912	1.38158							3.44566	0.0262552
CLJU_RS06815	CLJU_c13880	1489620	1490417	hypothetical protein	plus	-10.2	ACTAGGAGGA	12	1489604	1489613	0.191895	TACGTGGTAAGACCACT	53	1.74435	3.17464	3.87496	7.94991	6.89669	5.20307	0.219418	0.460313	0.744744
CLJU_RS06820	CLJU_c13890	1490430	1491407	hypothetical protein	plus	-8.1	TGAGGTGGTG	11	1490415	1490424	0.200101	ACAAAAATATAATATGA	88	4.41869	2.98805	3.12143	10.0463	6.98696	5.24869	0.439835	0.427661	0.594707
CLJU_RS06825	CLJU_c13900	1491421	1492806	FAD-binding protein	plus	-10.9	TAAAGGAGGC	12	1491405	1491414	0.176641	TAAACTCAAGTAAATAA	82	4.57444	4.66654	7.1552	9.00238	7.53109	7.29033	0.508137	0.619636	0.981465
CLJU_RS06830	CLJU_c13910	1492980	1493681	transcriptional regulator	minus	-7.5	GCAAAGGAGT	16	1493693	1493702	0.205639	TAAGTCTATATAATGTT	82	1.05951	0.721758	3.29025	16.1011	11.7297	13.3597	0.0658034	0.0615327	0.246282
CLJU_RS06845	CLJU_c13940	1495293	1497215	peptide transporter	plus	-12.2	AAAGGAGGTA	12	1495277	1495286	0.166337	GATTGTAAAATATAAAA	88	293.968	513.862	528.838	280.124	288.12	449.732	1.04942	1.7835	1.1759
CLJU_RS06850	CLJU_c13950	1497205	1497555	hypothetical protein	plus	-4.8	GAGTAAGGAA	10	1497191	1497200	0.202503	ATACCTATAATGAAGAG	71	16.5078	30.6638	60.0963	337.401	341.966	569.276	0.0489263	0.0896692	0.105566									2.03267	0.000170008
CLJU_RS06855	CLJU_c13960	1497757	1497993	iron transporter FeoA	plus	-7.7	TAGGAGAGTG	11	1497742	1497751	0.138664	AATTGTACTATTTTTAG	82	24.9719	24.0177	1213.97	15.4534	39.2037	1366.38	1.61595	0.612639	0.888458			0.0260349	5.52852e-28	0.0192575	2.84163e-32			107.07	1.43845e-11	0.0280888	6.64559e-08
CLJU_RS06860	CLJU_c13970	1498018	1498251	iron transporter FeoA	plus	-11.5	TTAGGAGGTG	12	1498002	1498011	0.149272	GTATAAAAAATTTGTTA	88	8.18298	7.03166	959.995	17.6995	30.3448	1466.32	0.46233	0.231725	0.654695			0.0109444	6.73088e-36	0.00697532	3.41009e-43			101.02	3.08461e-13	0.0202609	2.24578e-10
CLJU_RS06865	CLJU_c13980	1498273	1500318	iron transporter	plus	-9.3	TATTGGAGGC	9	1498260	1498269	0.168544	GTTTAAAGTTAATATAT	88	4.63169	5.59452	1071.79	8.39293	8.15376	569.676	0.551856	0.686128	1.8814			0.00547439	1.67517e-59	0.00509365	2.18755e-61			83.0715	3.02386e-25	0.0140157	2.70895e-23
CLJU_RS06870	CLJU_c13990	1500382	1500660	transcriptional regulator	plus	-4.7	ACGAAAGGAT	13	1500365	1500374	0.143266	CATTAAAAAGAAATACG	76	12.093	9.51511	3914.92	11.3089	5.03606	971.078	1.06933	1.8894	4.03152			0.0039109	7.12972e-31	0.00236793	1.88612e-36			105.514	6.35724e-12	0.0050792	2.3988e-14
CLJU_RS06875	CLJU_c14000	1500724	1501152	flavodoxin	plus	-10.8	ATAAGGAGGA	13	1500707	1500716	0.244961	AAATAAAACTGATTATA	88	10.8649	32.5054	5916.93	12.3161	6.65321	1430.32	0.882169	4.88566	4.1368	2.32121	0.00134981	0.00233149	2.74191e-74	0.00541189	2.18755e-61			142.754	2.70897e-07	0.00455691	1.6788e-08
CLJU_RS06890	CLJU_c14050	1502962	1503414	hypothetical protein	plus	-8.1	AAGTGAGGTG	12	1502946	1502955	0.163591	TACACAAGAATTAAAAG	76	4.34372	5.42638	9.69472	10.1319	7.34126	36.1433	0.428719	0.739162	0.26823									4.30927	1.35266e-08	0.198733	5.74305e-10
CLJU_RS06900	CLJU_c14070	1503700	1505046	radical SAM protein	plus	-7.9	TTTAAGGAGA	12	1503684	1503693	0.156986	TTGAATAAAATTTGTTT	88	2.69303	6.85383	21.1189	20.681	10.3341	54.0385	0.130218	0.663223	0.390813			0.162916	0.00101588	0.317851	0.0279036			3.15086	3.55818e-09	0.18717	4.11465e-17
CLJU_RS06910	CLJU_c14090	1505658	1506875	glycosyl transferase	minus	-7.3	AATTAGGAGA	12	1506883	1506892	0.170635	ATTAAATTTTATTTATT	100	5.29928	10.2499	4.21674	9.23416	9.09081	9.54067	0.573878	1.1275	0.441975
CLJU_RS06920	CLJU_c14110	1507809	1509593	methyl-accepting chemotaxis protein	plus	-7.1	GAAAGAGGTG	11	1507794	1507803	0.163742	ATCAATTTATATGTGAA	82	3.84347	13.4864	182.613	6.99322	11.0502	238.946	0.5496	1.22047	0.764245	2.65542	0.000240583	0.0268247	1.32737e-27	0.0712309	3.15398e-16			41.2999	4.92184e-85	0.0452593	1.25819e-59
CLJU_RS06925	CLJU_c14120	1509831	1510991	MerR family transcriptional regulator	minus	-6.9	GTTTGAGGTG	15	1511002	1511011	0.225851	GATTTTAGAGCTTTAAT	76	3.22484	3.11602	8.54255	13.98	12.0098	16.6196	0.230675	0.259455	0.514006
CLJU_RS06930	CLJU_c14130	1511343	1511834	MarR family transcriptional regulator	plus	-10.2	GATGGGAGGA	12	1511327	1511336	0.21874	TTAATGTGTCAACAGAT	71	14.6539	28.2745	15.1356	92.9661	85.3425	145.442	0.157626	0.331306	0.104066
CLJU_RS06940	CLJU_c14150	1513367	1513966	cAMP-binding protein	plus	-8.4	AAAGAGGAGA	15	1513348	1513357	0.192061	TAAATGAATATTTAAAA	94	2.39408	6.26654	14.3376	20.8515	9.6407	27.1394	0.114816	0.650009	0.528296											0.347871	1.43057e-05
CLJU_RS06945	CLJU_c14160	1514031	1514831	short-chain dehydrogenase	plus	-10	ACTGGAGGTT	13	1514014	1514023	0.19085	ACCTAAGTTTTATTACT	76	1.24147	0.626571	2.37344	39.2596	13.9428	43.7388	0.0316222	0.0449387	0.0542639							0.41742	1.47395e-06			0.312329	3.3968e-08
CLJU_RS06950	CLJU_c14170	1514964	1515635	two-component system response regulator	plus	-7.2	TACAGGGAGT	11	1514949	1514958	0.17748	GAAATTTATAAAAGTAC	82	9.17394	8.06854	31.5754	112.452	65.8642	164.542	0.0815811	0.122503	0.191899					0.249003	0.0450909					0.391933	9.30125e-07
CLJU_RS06955	CLJU_c14180	1515637	1516650	membrane protein	plus	-4.9	ATATGGTGGA	11	1515622	1515631	0.175446	AAAAGGAATTGGATATA	76	8.00727	7.52501	15.3286	74.3613	52.9323	93.0908	0.107681	0.142163	0.164662
CLJU_RS06960	CLJU_c14190	1516809	1518188	MATE family efflux transporter	plus	-7.7	TAGGAAGGTG	14	1516791	1516800	0.16434	TTATGTAAAAAAATTAG	88	43.7508	119.591	67.9531	112.975	80.2347	142.491	0.387259	1.49051	0.476894
CLJU_RS06965	CLJU_c14200	1518229	1518573	cupin	plus	-9.3	TTATGGAGGA	13	1518212	1518221	0.180493	TAATACTAAAAAATTTA	94	276.786	597.418	609.876	258.962	249.026	303.773	1.06883	2.39902	2.00767
CLJU_RS06970	CLJU_c14210	1518599	1519030	MerR family transcriptional regulator	minus	-9.3	TATTGGAGGA	15	1519041	1519050	0.184884	TTAAATTAAGTATTGAC	82	65.7787	35.0439	231.269	157.338	166.029	469.111	0.418073	0.211071	0.492994	0.41326	0.00222729	0.36228	0.0174561	0.149716	7.17706e-08			3.55295	9.54276e-13	0.346662	1.27766e-08
CLJU_RS06975	CLJU_c14220	1519167	1519679	hypothetical protein	plus	-7.2	AAGAAGGGGA	12	1519151	1519160	0.215757	TATTTTAATCAAAGAAG	82	1.20186	1.7608	0.734834	10.8465	12.8855	10.3651	0.110806	0.13665	0.0708948
CLJU_RS06980	CLJU_c14230	1519765	1520730	phosphohydrolase	plus	-8.1	AAGGTAGGTG	17	1519744	1519753	0.159028	TTTATCAGTTATTAAAG	82	2.56377	3.70575	6.02521	14.3475	14.9149	14.7668	0.178691	0.248459	0.408025
CLJU_RS06985	CLJU_c14240	1520869	1521636	ABC transporter ATP-binding protein	plus	-10.5	CAGGGGAGGA	11	1520854	1520863	0.170002	ATAGTCAAAGTGAACAG	65	1.49622	0.429021	1.24751	10.1323	5.76574	6.95785	0.147669	0.0744087	0.179296
CLJU_RS06990	CLJU_c14250	1521629	1523572	cell division protein FtsX	plus	-10.6	ACTGGAGGTG	12	1521613	1521622	0.158785	TTACGGTGATTACTACT	65	2.18802	1.5631	3.18404	8.1283	3.91111	6.21116	0.269185	0.399655	0.512632
CLJU_RS06995	CLJU_c14260	1523633	1524835	transporter	minus	-7.1	ATTAGAGGTG	7	1524838	1524847	0.152203	TTTCACCTCTAATATAA	76	1.17479	3.90454	2.26178	10.5454	8.94046	11.8585	0.111404	0.436727	0.19073
CLJU_RS07000	CLJU_c14270	1524947	1526155	MFS transporter	minus	-8.4	CCTTGGGGGA	13	1526164	1526173	0.15284	GTTATTTTAATAATATA	94	9.66474	0.91874	19.9423	16.2	7.07823	18.6825	0.596588	0.129798	1.06743	0.0741793	7.80734e-10			0.0456629	7.09528e-10					0.370861	5.18115e-05
CLJU_RS07005	CLJU_c14280	1526693	1527907	LL-diaminopimelate aminotransferase	plus	-10.9	GCAAGGAGGA	10	1526679	1526688	0.185021	AGAAGAAAAAGACAGCA	65	1.69111	2.56582	1.66795	5.80711	3.43135	3.50411	0.291213	0.747759	0.475998
CLJU_RS07010	CLJU_c14290	1528020	1530263	permease	minus	-4.7	CAGAAAGGAT	11	1530270	1530279	0.15157	TTCTGCAGGAATAATCT	65	1.29182	0.638671	1.37105	9.27129	1.73619	5.70378	0.139336	0.367857	0.240376							0.222342	1.79827e-13			0.298068	7.50671e-07
CLJU_RS07015	CLJU_c14300	1530263	1530961	ABC transporter ATP-binding protein	minus	-4.9	GTGAAAGGAA	12	1530969	1530978	0.163748	CACTATTTTTATTGTTA	82	1.2183	0.240038	0.854915	14.099	3.0014	8.44814	0.0864109	0.0799755	0.101196							0.251872	3.20307e-08			0.347994	0.000504377
CLJU_RS07020	CLJU_c14310	1531032	1533266	helicase	minus	-7.6	AAAGGATGGG	15	1533277	1533286	0.182244	CAATAACAAATAATTCA	82	3.19128	1.11821	2.1283	10.7623	2.5009	7.31568	0.296524	0.447122	0.290924							0.274401	3.93706e-11			0.334804	2.80565e-06
CLJU_RS07025	CLJU_c14320	1533827	1534225	NUDIX hydrolase	minus	-3.9	GAGAAAGGTG	12	1534233	1534242	0.214081	CTCTAGACAAGTTTAGC	59	11.6866	5.11849	15.942	53.6884	71.0195	78.4017	0.217674	0.0720716	0.203337
CLJU_RS07030	CLJU_c14330	1534618	1535283	TetR family transcriptional regulator	plus	-12.2	CAAGGAGGTA	10	1534604	1534613	0.173068	ATATAGAATGTATACAA	82	3.14516	3.19944	2.47545	6.97462	6.40073	4.49158	0.450943	0.499854	0.551132
CLJU_RS07035	CLJU_c14340	1535280	1537949	pyruvate phosphate dikinase	plus	-10.6	TAAGGGAGGC	14	1535262	1535271	0.187949	AAATCTGATATAAGTAA	82	4.31167	3.79901	5.05932	9.57193	6.67291	5.45191	0.450449	0.569319	0.927991
CLJU_RS07050	CLJU_c14370	1539656	1540786	two-component system sensor histidine kinase	minus	-8.4	GTATGGGGGA	8	1540790	1540799	0.209975	ATCCCCCATACCGTTTT	53	2.76488	11.8873	2.87213	47.4911	45.6691	22.7056	0.058219	0.260293	0.126494	3.31734	0.0255125			4.00696	0.0290599
CLJU_RS07055	CLJU_c14380	1540776	1541474	two-component system response regulator	minus	-4.5	GAAAGAAGGG	11	1541481	1541490	0.213096	CTTTCTGATTAAGCCAA	65	14.9694	177.211	14.2664	53.7985	64.6804	28.081	0.27825	2.7398	0.508045											2.2571	3.05021e-05
CLJU_RS07060	CLJU_c14390	1541970	1542644	two-component system response regulator	plus	-6.9	CATTGAGGTG	11	1541955	1541964	0.110351	TACAATATTTATAACAT	88	9.47166	9.28154	28.8135	40.357	34.4904	48.4442	0.234697	0.269105	0.594777					0.314021	0.0362535
CLJU_RS07065	CLJU_c14400	1542641	1543669	signal transduction histidine kinase	plus	-4.7	GGACAAGGAT	16	1542621	1542630	0.153449	TAGAAACTAAAAAAGGA	76	4.61801	4.1385	8.8973	40.0565	27.882	57.5297	0.115287	0.148429	0.154656											0.474848	0.000173109
CLJU_RS07070	CLJU_c14410	1543844	1545109	hypothetical protein	plus	-10.9	ACAAGGAGGA	16	1543824	1543833	0.186788	CCTTAAAGTATATTACA	76	0.780893	0.439015	0.627432	5.48069	1.87091	3.32525	0.142481	0.234653	0.188687							0.411606	0.0221645
CLJU_RS07075	CLJU_c14420	1545111	1545875	bacitracin ABC transporter ATP-binding protein	plus	-11.3	AAAGGGGGTA	12	1545095	1545104	0.150215	TGGATTATATAATTAAA	88	6.54672	2.96002	5.06383	6.4095	2.74659	4.69793	1.02141	1.07771	1.07788
CLJU_RS07080	CLJU_c14430	1545862	1547748	hypothetical protein	plus	-11.5	TTGGGAGGTG	12	1545846	1545855	0.157438	AAATGCTGGCCGCTTTG	47	0.743175	0.592355	1.45973	3.4242	1.62341	2.46125	0.217036	0.364884	0.593084
CLJU_RS07085	CLJU_c14440	1548002	1548373	hypothetical protein	plus	-4.4	TAGAAGGGAT	12	1547986	1547995	0.190756	CAATAAAAGTTTTATAG	82	13.4391	9.44269	3.60753	43.0514	45.8715	39.7261	0.312165	0.205851	0.09081
CLJU_RS07090	CLJU_c14450	1548514	1549584	hypothetical protein	plus	-7.9	TTTAAGGAGA	10	1548500	1548509	0.135558	GCAAATAGGAGAATTTT	71	1.34466	4.77523	2.79537	21.9393	28.6269	17.3559	0.0612902	0.166809	0.161062
CLJU_RS07100	CLJU_c14470	1551961	1552758	hypothetical protein	plus	-7.4	CTTAAGGAGT	13	1551944	1551953	0.175521	GTTTTTATTATTATCTT	88	6.51234	5.56312	9.64518	40.9494	38.374	38.4087	0.159034	0.144971	0.25112
CLJU_RS07105	CLJU_c14480	1552778	1553170	hypothetical protein	plus	-6.4	CTTTAGGGGA	14	1552760	1552769	0.110596	CGAATTTAAATAAGCTT	76	13.154	4.28608	9.40121	50.2535	36.5948	55.1962	0.261753	0.117123	0.170324
CLJU_RS07110	CLJU_c14490	1553337	1555733	DNA phosphorothioation-dependent restriction protein DptF	plus	-7.5	CGAGAGAGGA	16	1553317	1553326	0.174217	TAGAAAGCAAAGTGCGA	59	22.9339	13.4851	34.0332	52.1692	48.6591	44.9626	0.439606	0.277134	0.756924	0.455063	0.00706925			0.391317	0.00867064
CLJU_RS07115	CLJU_c14500	1555738	1557135	DNA phosphorothioation-dependent restriction protein DptG	plus	-6.4	TTTGTGGAGA	15	1555719	1555728	0.164034	TTGAAACTTATAGATTT	82	15.9956	9.23143	24.1503	47.3823	49.9704	40.939	0.337586	0.184738	0.589909	0.445672	0.021662			0.373446	0.0219043
CLJU_RS07120	CLJU_c14510	1557116	1562401	DNA phosphorothioation-dependent restriction protein DptH	plus	-5.5	ATAGTGGGGA	14	1557098	1557107	0.161579	AGAAAAGAAATCAGATA	76	12.8884	15.1267	13.9922	57.8395	46.8577	57.5722	0.22283	0.322823	0.243037
CLJU_RS07125	CLJU_c14520	1562736	1563755	hypothetical protein	plus	-5.8	ATTGAGAGGA	14	1562718	1562727	0.175135	AAAAATTAGAAAATATT	94	14.6425	68.6367	22.6575	42.6516	46.4332	27.3362	0.343305	1.47818	0.828846	3.63768	0.00108082			2.96856	0.019957
CLJU_RS07130	CLJU_c14530	1563757	1565841	hypothetical protein	plus	-7.1	ACTAAGGAGC	15	1563738	1563747	0.136692	TAATTGAAGAACACACT	71	10.695	15.5789	13.7961	14.4783	22.9447	8.16489	0.73869	0.678977	1.68968											2.75392	0.00174005
CLJU_RS07135	CLJU_c14540	1565856	1567046	cysteine desulfurase	minus	-8	ATAAAGGAGA	11	1567053	1567062	0.232368	TTTATTTAAGGCATTTC	76	9.63565	57.025	14.8789	41.0039	118.822	30.9876	0.234993	0.479919	0.480156	4.5194	0.00412076			3.7435	0.0312965	3.38596	4.92514e-14			3.75581	1.15064e-13
CLJU_RS07140	CLJU_c14550	1567043	1567432	DNA sulfur modification protein DndE	minus	-6.9	TTTTGAGGTG	15	1567443	1567452	0.182885	CCATTTTTAACTTCAGT	71	10.112	3.28044	8.27383	38.5998	102.447	25.0094	0.26197	0.0320207	0.330829							3.1261	5.79476e-10			4.01173	8.98532e-12
CLJU_RS07145	CLJU_c14560	1567435	1569594	DNA sulfur modification protein DndD	minus	-8.3	TTTGAGGAGA	14	1569604	1569613	0.179296	ATTGCTTTATGCAAGTG	65	2.22651	10.7443	2.78254	16.9816	47.5346	8.57237	0.131113	0.226032	0.324595	3.72753	0.00291093			3.81038	0.00773473	3.35866	1.73636e-12			5.42983	2.53224e-20
CLJU_RS07150	CLJU_c14570	1569584	1571212	sulfurtransferase DndC	minus	-7.1	AAAGGAAGGC	15	1571223	1571232	0.180449	CAGTCTTTTTCTAGCTT	65	6.53664	22.8717	7.4114	53.8326	114.292	37.0084	0.121425	0.200117	0.200263	2.69985	0.00654391			3.03873	0.008145	2.4928	1.1629e-08			3.02419	2.53332e-10
CLJU_RS07155	CLJU_c14580	1571215	1572300	DNA sulfur modification protein DndB	minus	-10.2	CGTAGGAGGA	15	1572311	1572320	0.193922	GTATATATGACTATTTT	82	6.70206	49.3415	13.7568	38.8826	122.027	25.3762	0.172366	0.404349	0.542114	5.67791	1.30412e-07			3.5025	0.00121296	3.67679	1.87154e-15			4.70944	4.73459e-18
CLJU_RS07160	CLJU_c14590	1572626	1573288	hypothetical protein	plus	-12.2	AAAGGAGGTA	12	1572610	1572619	0.151908	TATATGAATAATTAAAA	94	4.31235	5.30134	2.37175	7.18946	6.7308	4.16035	0.599816	0.787624	0.570085
CLJU_RS07165	CLJU_c14600	1573438	1573620	hypothetical protein	plus	-8.1	AAGAGAGGTG	14	1573420	1573429	0.191991	AATACTGAGAGATGAAG	65	1.63619	3.98865	2.88817	31.9835	26.5974	26.0541	0.0511574	0.149964	0.110853
CLJU_RS07170	CLJU_c14620	1574678	1574887	hypothetical protein	plus	-10.2	ATTGGGAGGA	15	1574659	1574668	0.209286	TTCTCTTAATTTTAATT	88	7.64192	39.6379	12.7088	49.3212	109.797	47.2509	0.154942	0.36101	0.268965	3.97878	0.0484869					2.62463	1.05706e-06			2.27574	0.000239051
CLJU_RS07175	CLJU_c14630	1574986	1575471	protein-tyrosine phosphatase	minus	-6.9	AAATGAGGTA	14	1575481	1575490	0.181122	AATAATATTTTTGTTTT	94	9.83828	22.3259	9.21782	27.4553	45.7112	16.161	0.358338	0.488412	0.570373											2.7696	5.09832e-06
CLJU_RS07180	CLJU_c14640	1575699	1577015	hypothetical protein	plus	-7.9	TTTAAGGAGA	14	1575681	1575690	0.227446	AATAATTATATAAATTT	100	3.67069	2.78458	10.3478	10.4072	7.23848	9.59017	0.352707	0.384692	1.079					0.263145	0.0423551
CLJU_RS07185	CLJU_c14650	1577229	1579202	hypothetical protein	plus	-7.4	TAACGGGAGA	10	1577215	1577224	0.170738	TGAATTATTGTATTTAA	88	16.534	27.7409	12.5376	22.9258	21.7972	23.7896	0.721197	1.27268	0.52702					2.14852	0.0442146
CLJU_RS07190	CLJU_c14660	1579840	1582632	helicase	plus	-0.8	AAGTGAAGCT	21	1579815	1579824	0.166216	ATTAGCCGCAGAGAAAG	53	3.28721	5.68584	8.09346	30.5616	38.5366	35.3715	0.10756	0.147544	0.228813
CLJU_RS07195	CLJU_c14670	1582904	1584217	vanomycin resistance protein VanB	minus	-10.2	AGTAGGAGGC	10	1584223	1584232	0.167589	TCCTACTGAAGAGAATT	65	0.666651	5.38187	1.71732	25.929	34.9394	20.4419	0.0257107	0.154034	0.0840098
CLJU_RS07200	CLJU_c14680	1584980	1585675	XRE family transcriptional regulator	plus	-6.8	AGGGGTGGTT	9	1584967	1584976	0.15285	TAATAATGAATAGTAGG	76	3.88246	5.04304	0.135406	16.4306	16.7217	6.33647	0.236294	0.301587	0.0213693			34.9929	0.00402693	35.5968	0.00129833			0.463662	0.00481345	2.58568	0.000208488
CLJU_RS07205	CLJU_c14700	1585787	1587523	NADH:ubiquinone oxidoreductase	minus	-7.5	AGAAAGGAGT	12	1587531	1587540	0.205434	TCTTTAAATTATTATTC	88	0.536525	0.263625	0.798036	4.112	1.87742	2.66375	0.130478	0.140419	0.299591
CLJU_RS07220	CLJU_c14730	1590131	1590703	MarR family transcriptional regulator	plus	-10.7	TATAGGAGGG	15	1590112	1590121	0.191681	ACAATATATTGTCTTAT	82	2.17345	0.988972	2.89606	10.286	7.38934	5.52359	0.211302	0.133838	0.524308
CLJU_RS07225	CLJU_c14740	1590693	1591676	alpha/beta hydrolase	plus	-2.9	AAAGCAGAGA	13	1590676	1590685	0.186342	AGAAAAAATCAAAGAAA	82	1.80563	2.05022	2.37501	41.7857	18.3752	37.2887	0.0432116	0.111576	0.0636926											0.482463	0.000389755
CLJU_RS07230	CLJU_c14750	1591783	1594350	excinuclease ABC subunit A	plus	-10.6	GCTGGAGGTG	10	1591769	1591778	0.147225	AAGAAATATTCAAAGCT	76	2.37971	1.53073	6.48974	15.9392	6.25113	17.6436	0.149299	0.244873	0.367825							0.460233	1.03469e-05			0.346969	1.54892e-07
CLJU_RS07240	CLJU_c14780	1596016	1597044	phospho-2-dehydro-3-deoxyheptonate aldolase	minus	-4.7	AAGAAAGGAT	12	1597052	1597061	0.18869	CTTTAAGATATTTATAT	88	106.557	145.414	46.0833	259.122	254.644	121.06	0.411225	0.571047	0.380666			2.91187	0.00142004	3.0494	0.0002437					2.05938	4.06883e-05
CLJU_RS07245	CLJU_c14790	1597183	1597782	integrase	minus	-5.8	GAAAAGAGGA	14	1597792	1597801	0.212549	AAATAATTGTACAATAT	88	3.11791	12.6285	9.13852	32.0149	28.2234	43.0778	0.0973893	0.447448	0.21214
CLJU_RS07255	CLJU_c14810	1599652	1601364	chemotaxis protein	plus	-10.2	AATAGGAGGA	12	1599636	1599645	0.199115	AAAAAATCAAAGTAAAT	88	1.10442	1.18417	1.933	4.15621	1.93135	2.73236	0.265727	0.613131	0.707449
CLJU_RS07260	CLJU_c14820	1601872	1603188	MFS transporter	plus	-10.1	AGAAGGGGGC	14	1601854	1601863	0.160506	TATACAGGAGTAAAAGA	71	23.0076	91.0072	28.5014	95.6172	177.617	44.2554	0.240622	0.512379	0.64402							2.17589	0.0125432			3.93483	6.19138e-05
CLJU_RS07270	CLJU_c14840	1604491	1606971	diguanylate cyclase	plus	-10	GAAAGGGGGC	6	1604481	1604490	0.173286	AAATGACTGTAAAGGAA	71	31.0943	36.2062	48.1271	132.364	121.413	103.894	0.234914	0.298207	0.463234
CLJU_RS07285	CLJU_c14870	1608267	1608899	membrane protein	plus	-5.6	GAATTGAGGA	12	1608251	1608260	0.128853	TATAGCAAAATTAAGAA	82	12.0717	21.8566	10.4503	27.9593	32.6035	27.5809	0.431758	0.670374	0.378894
CLJU_RS07290	CLJU_c14880	1609234	1610187	transcriptional regulator	plus	-10.2	GGTGGGAGGA	13	1609217	1609226	0.170887	GATTTATTGATATTGGT	76	3.6523	2.45911	5.49073	11.7508	12.7828	13.0908	0.310812	0.192377	0.419433
CLJU_RS07295	CLJU_c14890	1610229	1610579	HxlR family transcriptional regulator	minus	-3.1	AAAAATGGAT	8	1610583	1610592	0.167507	CATCCATTTTTTATCCT	71	1.4539	6.14446	7.48529	17.6917	22.0953	23.4858	0.0821795	0.278089	0.318715
CLJU_RS07300	CLJU_c14900	1610759	1611577	esterase	plus	-8.4	TTAGAGGAGA	13	1610742	1610751	0.165073	AAAAAATAAATGCTTTA	88	1.23206	1.77858	0.883214	14.1769	17.8901	13.9539	0.0869065	0.0994169	0.0632953
CLJU_RS07305	CLJU_c14910	1611928	1613448	Xylulokinase	plus	0	ATGTACCTCT	21	1611903	1611912	0.186839	AGATTGCAATTTCTATG	71	6.45948	3.10978	5.94955	12.2673	3.27711	7.02449	0.526562	0.94894	0.846973	0.371085	0.0371513					0.316836	2.36126e-08			0.456779	0.00184956
CLJU_RS07335	CLJU_c14960	1620092	1620904	abortive infection protein	plus	-8	TAAAAGGAGA	12	1620076	1620085	0.117418	AAGAAATTACAGCATAA	76	0.283024	4.37418	1.5081	7.0758	3.53248	2.10419	0.0399989	1.23828	0.716716	11.7564	0.0349815							0.360066	0.00668917
CLJU_RS07340	CLJU_c14970	1620926	1621621	two-component system response regulator	plus	-5.2	AAGGAAAGGA	18	1620904	1620913	0.178634	AAAAAAGCATTTTAAAG	82	2.40064	1.44179	0.560967	8.94394	7.67021	3.53958	0.26841	0.187972	0.158484									0.480705	0.0358578	2.12353	0.02384
CLJU_RS07345	CLJU_c14980	1621645	1623096	two-component system sensor histidine kinase	plus	-6.8	ATGGAGTGTA	12	1621629	1621638	0.169274	AAAGTAATCAGGGCATG	59	1.62987	0.802388	1.1135	14.8397	8.72378	12.7094	0.109832	0.0919771	0.0876123
CLJU_RS07350	CLJU_c14990	1623322	1625298	NADH:flavin oxidoreductase	minus	-10.2	TATAGGAGGA	13	1625307	1625316	0.232962	ATTCTTTTATTGATATG	82	7.84697	4.63113	7.25879	13.3488	6.78245	10.428	0.587843	0.682811	0.696088
CLJU_RS07355	CLJU_c15000	1625321	1626469	1,3-propanediol dehydrogenase	minus	-9.8	GCTTGGAGGG	14	1626479	1626488	0.236511	ATTATTGTTATTTTTTT	94	9.00733	9.40351	7.78397	12.0669	7.67471	11.4471	0.74645	1.22526	0.679996
CLJU_RS07360	CLJU_c15010	1626697	1628265	transcriptional regulator	plus	-4.5	CAAAGAAGGG	12	1626681	1626690	0.166564	AGTTAATATTTCAACAA	82	102.545	24.6428	85.4108	423.917	51.4639	573.614	0.241899	0.478837	0.1489	0.18222	0.000802955					0.141774	2.14076e-34			0.0878146	3.80891e-40
CLJU_RS07365	CLJU_c15020	1628325	1629224	ADP-ribose pyrophosphatase	plus	-6.1	AACTCGGAGT	12	1628309	1628318	0.175515	AAAAATTAAAAGTAAAC	88	24.7753	23.1499	44.8642	54.1972	38.8705	81.8078	0.457133	0.595565	0.54841											0.465338	7.37738e-05
CLJU_RS07370	CLJU_c15030	1629240	1629824	hypothetical protein	plus	-8	TAAAAGGAGA	14	1629222	1629231	0.176447	GGAAAAGAAACATGTAA	71	25.9755	24.0216	27.1147	56.8024	57.2936	87.0326	0.457296	0.419272	0.311547
CLJU_RS07375	CLJU_c15050	1630422	1632335	mannonate oxidoreductase	plus	-7.9	TGTAAGGAGA	13	1630405	1630414	0.157017	AATATTAAATTCTATGT	88	10.9215	12.1437	20.3599	7.7227	10.5311	5.59524	1.41421	1.15313	3.63879
CLJU_RS07380	CLJU_c15060	1632428	1633468	aminopeptidase	minus	-9.3	ACTTGGAGGA	12	1633476	1633485	0.209582	AGTGTAAAATATAGTTT	82	17.5366	31.8243	34.9486	55.5735	54.3184	69.5486	0.315558	0.585884	0.502506
CLJU_RS07385	CLJU_c15070	1633558	1634694	sodium ABC transporter	minus	-0.2	TAAAAAAAGA	10	1634700	1634709	0.126838	TTTTTTAACACTATTAA	88	15.0198	28.2803	14.314	35.0266	51.4201	30.3665	0.42881	0.549985	0.471374
CLJU_RS07390	CLJU_c15080	1634732	1635463	ABC transporter	minus	-7.1	AAAGGCAGGA	14	1635473	1635482	0.136326	TTTTTTATTTTAAGTTA	94	6.06208	15.8269	4.96323	29.9562	66.4778	25.7591	0.202365	0.238079	0.192679							2.61992	0.00036069			2.52527	0.00200389
CLJU_RS07395	CLJU_c15090	1636092	1637303	threonine dehydratase	plus	-8.4	AGAGAGGAGA	16	1636072	1636081	0.182715	TTATATCGAGTATAAGA	76	18.7432	72.481	9.73227	35.4097	116.539	19.4941	0.529325	0.621945	0.499242	3.00113	0.00606791			7.36998	4.46985e-06	3.83694	6.60092e-16			5.85766	5.71577e-22
CLJU_RS07405	CLJU_c15110	1638327	1638842	hypothetical protein	plus	-7.9	AATAAGGAGA	12	1638311	1638320	0.192003	CCAAAAAAGATATGAAT	76	33.8212	45.3826	96.227	99.7993	71.5502	138.806	0.338892	0.634277	0.693246
CLJU_RS07410	CLJU_c15120	1639086	1639658	xanthine phosphoribosyltransferase	minus	-7.2	TCGCGAGGTG	13	1639667	1639676	0.172177	ATTTTTTATTTTTCTTC	88	41.6223	269.369	27.9454	69.0742	84.983	42.587	0.602574	3.16968	0.656194	5.00388	8.6171e-09			9.39956	3.81487e-13
CLJU_RS07415	CLJU_c15130	1639680	1640996	purine permease	minus	-7.2	AAAAAGGAGC	15	1641007	1641016	0.136414	TAATAGTTAAGAATTAA	88	4.55514	6.67624	2.46155	19.9195	33.0226	13.6764	0.228678	0.202172	0.179985											2.36415	1.45561e-05
CLJU_RS07425	CLJU_c15150	1642241	1644139	hypothetical protein	plus	-7.1	AAAAAGGGGA	12	1642225	1642234	0.182593	GTTTATTATAAACTAAA	88	0.430766	0.29841	1.01954	3.92106	1.26255	5.10982	0.10986	0.236355	0.199526							0.383111	5.75747e-05			0.241892	7.072e-07
CLJU_RS07430	CLJU_c15160	1644283	1644726	MarR family transcriptional regulator	plus	-9.3	TGGTGGAGGC	12	1644267	1644276	0.132291	AGAAATCTAACAAATGG	71	1.01873	6.21324	0.9289	8.65927	11.309	5.971	0.117647	0.549408	0.155569
CLJU_RS07435	CLJU_c15170	1644772	1646514	ABC transporter	plus	-10.5	AAGGGGAGGA	14	1644754	1644763	0.160895	GTTAGAAATCTAACAAG	71	7.19337	12.091	11.5421	7.28718	5.53244	3.78943	0.987128	2.18547	3.04587
CLJU_RS07440	CLJU_c15180	1646501	1648423	ABC transporter	plus	-8	TGAAAGGAGA	17	1646480	1646489	0.166369	TTATGAATCTCAAGTGA	71	7.26562	7.66246	6.67257	7.98399	8.13586	5.59965	0.910023	0.941814	1.19161
CLJU_RS07445	CLJU_c15190	1648992	1649465	hypothetical protein	plus	-10.2	TTTAGGAGGA	12	1648976	1648985	0.176151	ACTTTATTTTCATTTTT	88	2.11405	2.36615	1.21095	8.8976	4.39857	7.08903	0.237598	0.537936	0.17082
CLJU_RS07450	CLJU_c15200	1649465	1650775	hypothetical protein	plus	-11.3	AAGAGGAGGA	15	1649446	1649455	0.185713	TAATAATATAAAAGAAG	88	3.93661	2.4901	4.03788	14.7708	10.8981	10.703	0.266513	0.228488	0.377267
CLJU_RS07455	CLJU_c15210	1650801	1651745	decarboxylase	plus	-9.3	ATATGGAGGA	14	1650783	1650792	0.170597	ACTGTAATTAAAATATA	88	4.81672	2.02828	4.46236	24.6498	19.2224	21.2074	0.195407	0.105517	0.210415
CLJU_RS07460	CLJU_c15220	1652002	1652724	transcriptional regulator	plus	-8.1	GGGAAGGAGA	13	1651985	1651994	0.201798	TAAATTAACCCATAGGG	65	6.21707	13.1721	12.1156	39.7714	27.6464	21.2828	0.15632	0.476449	0.569269
CLJU_RS07465	CLJU_c15230	1652729	1654102	MATE family efflux transporter	minus	-6.9	TATTGAGGTG	14	1654112	1654121	0.156878	GTTAAGCTATTAAAAAG	76	379.336	11.0292	214.853	5202.82	49.1671	1411.57	0.0729096	0.224321	0.152209	0.0221256	1.51852e-43	2.24845	0.0165667	0.0497483	7.79741e-23	0.0111138	9.2194e-132	0.325796	2.34842e-11	0.0341128	1.00127e-72
CLJU_RS07470	CLJU_c15240	1654285	1656351	AraC family transcriptional regulator	minus	-7.5	AGAAAGGAGT	11	1656358	1656367	0.163454	TTTCTTCTTTAGGGAAA	71	23.4327	5.46893	19.7954	33.1561	18.8298	19.9689	0.706739	0.290439	0.99131	0.18023	0.000100246			0.270659	0.0158781
CLJU_RS07475	CLJU_c15250	1656764	1658437	hypothetical protein	minus	-7.1	TATAGAGGTG	14	1658447	1658456	0.20165	AAATCATTATCGTATAC	76	2.09781	4.90645	3.5125	12.0892	3.55814	10.7448	0.173527	1.37893	0.326904							0.349948	6.18604e-08			0.32421	1.31929e-06
CLJU_RS07480	CLJU_c15260	1658678	1659211	NADPH-flavin oxidoreductase	minus	-10.9	AAAAGGAGGA	13	1659220	1659229	0.171902	TAATAAATTGTTTCTTA	88	173.784	119.076	135.365	282.916	160.751	240.084	0.614261	0.740749	0.563823
CLJU_RS07490	CLJU_c15280	1660246	1661490	N-carbamoyl-L-amino acid hydrolase	plus	-4.2	ATGTTAGGAA	9	1660233	1660242	0.158551	CGTAATTTTATAAAATG	82	0.309358	0.0421151	0.885827	4.05782	0.412219	1.98525	0.0762374	0.102167	0.446205							0.121598	1.19191e-08			0.203218	0.000389083
CLJU_RS07495	CLJU_c15290	1661535	1662548	aspartate carbamoyltransferase	plus	-4.7	AAGAAAGGAT	16	1661515	1661524	0.160961	AAATGTATAAAATTAAG	88	1.22732	0.635623	1.72744	5.14293	1.00489	1.71351	0.238642	0.632531	1.00813							0.232396	1.21416e-05	0.404835	0.0318749
CLJU_RS07500	CLJU_c15300	1662567	1663505	carbamate kinase	plus	-7.5	TAAAAGGAGT	17	1662546	1662555	0.166184	TGATAGGTATTTCATAA	76	0.659204	0.625403	0.721934	5.52636	2.23226	2.64402	0.119284	0.280165	0.273045							0.481139	0.0146033
CLJU_RS07505	CLJU_c15310	1663572	1664567	ketol-acid reductoisomerase	plus	-11.5	GTAGGAGGTA	13	1663555	1663564	0.176587	GATTATAAATAATAGTA	88	11.3998	6.74473	15.3954	10.7342	4.64167	6.8972	1.062	1.45308	2.23212
CLJU_RS07510	CLJU_c15320	1664764	1666233	nitrate reductase	plus	-10.5	CTAGGGAGGA	12	1664748	1664757	0.138964	ATTTATTTAACAAACTA	88	2.35418	0.980688	5.28076	5.55852	0.676649	2.47807	0.423526	1.44933	2.131					0.176744	0.042312	0.144863	1.46285e-11			0.267113	0.000168559
CLJU_RS07525	CLJU_c15350	1669135	1670592	allantoin permease	plus	-11.7	ATGAGGAGGG	20	1669111	1669120	0.166527	ATTGTTATTTAAATATG	88	1.98153	17.0137	6.48977	14.0015	5.16452	14.616	0.141523	3.29434	0.444018	6.50849	0.00359478					0.43467	1.92243e-05			0.346358	3.4661e-06
CLJU_RS07530	CLJU_c15360	1671041	1671253	DNA-binding protein	plus	-11.8	AAGAGGAGGG	11	1671026	1671035	0.189548	ATCATATATAGGTTAAG	76	30.8669	54.9066	33.7871	669.403	1023.6	531.397	0.0461111	0.0536409	0.0635817
CLJU_RS07535	CLJU_c15370	1671285	1671806	nitroreductase	plus	-4.9	ATGAAAGGAA	15	1671266	1671275	0.153403	AACTTATAATATATATG	88	70.6382	348.942	80.0865	510.045	825.614	363.404	0.138494	0.422645	0.220379	3.7742	3.45643e-05			4.2733	4.19936e-05					2.22425	3.99293e-06
CLJU_RS07540	CLJU_c15380	1672390	1673553	multidrug ABC transporter permease	minus	-7.1	TGAAGAGGTG	12	1673561	1673570	0.142909	TCATCTTGACTATTGAT	71	1.54158	1.83553	1.11278	8.05592	14.7135	6.33518	0.19136	0.124751	0.175651							2.14781	0.00024956			2.27394	0.000571934
CLJU_RS07550	CLJU_c15410	1674715	1675767	hypothetical protein	minus	-10.2	TTTGGGAGGA	15	1675778	1675787	0.178807	ACTAATATATTTACTTA	88	2.64035	10.7921	2.72354	9.10827	13.4911	6.38938	0.289885	0.799944	0.42626	3.17635	0.0453637			3.94787	0.0440571					2.06698	0.00355923
CLJU_RS07555	CLJU_c15420	1675800	1676276	MarR family transcriptional regulator	minus	-7.1	TAGGAGTGTT	16	1676288	1676297	0.160288	CTTTTTCATATTATTCT	82	1.57748	6.08189	1.894	7.24165	15.0948	6.2224	0.217835	0.402913	0.304385							2.47957	0.00100178			2.37505	0.00628401
CLJU_RS07560	CLJU_c15430	1676727	1677002	hypothetical protein	minus	-7.1	TACAGAGGTG	14	1677012	1677021	0.241466	TTTAAATTAATAATGTA	94	12.8205	20.3034	13.653	73.5841	90.2688	25.8504	0.17423	0.224921	0.528155									0.417245	0.0001504	3.421	1.28611e-08
CLJU_RS07565	CLJU_c15440	1677221	1677544	multidrug SMR transporter	plus	-4.7	AAAGAAGGTT	12	1677205	1677214	0.112237	TATTATAAACAGTGAAA	82	59.4074	41.8577	26.9948	63.531	47.7259	63.2238	0.935094	0.877043	0.426973
CLJU_RS07570	CLJU_c15450	1677577	1678020	MarR family transcriptional regulator	plus	-3.3	AAAGAGTGTA	12	1677561	1677570	0.215175	TTTTTATAATTAGAAAA	94	6.12461	10.2143	11.6329	65.3581	56.4715	72.1444	0.0937085	0.180876	0.161245
CLJU_RS07575	CLJU_c15460	1678080	1678766	two-component system response regulator	plus	-4.6	TGAAAGGGAA	11	1678065	1678074	0.129627	AAGAACATTCTATTTGA	76	5.101	3.64972	7.10265	57.8702	39.9799	56.7663	0.0881455	0.091289	0.125121
CLJU_RS07580	CLJU_c15470	1678759	1679985	two-component system sensor histidine kinase	plus	-0.3	ATCCAGTGAT	13	1678742	1678751	0.13751	GGATACATGTTTAAATC	71	3.9626	1.46056	7.21362	32.2137	12.2187	37.0803	0.12301	0.119535	0.194541					0.195503	0.0335724	0.444737	4.11197e-06			0.322507	2.81765e-08
CLJU_RS07585	CLJU_c15480	1680061	1681002	hypothetical protein	plus	-4.9	TTGAAAGGAA	15	1680042	1680051	0.180196	ATACATTAAATTTATTG	88	9.34786	3.61182	28.2653	31.2212	13.7057	82.7282	0.299407	0.263527	0.341664	0.293262	0.00910664			0.124078	0.000154478			3.17059	0.00168627	0.162125	5.22127e-07
CLJU_RS07590	CLJU_c15490	1681050	1681712	peptide ABC transporter ATP-binding protein	plus	-8	AGAAAGGAGA	11	1681035	1681044	0.122842	GCTGTGAGAATTAAAGA	65	3.86516	11.2143	19.0224	30.5153	15.8126	87.6272	0.126663	0.709203	0.217083									3.42809	0.00903552	0.176639	0.000172825
CLJU_RS07595	CLJU_c15500	1681726	1682892	ABC transporter permease	plus	-10.2	CATAGGAGGA	14	1681708	1681717	0.134922	TGGTAAATTATATGCAT	76	14.5415	6.21597	25.2006	42.2417	18.7443	111.126	0.344246	0.331619	0.226776									3.13098	0.0170629	0.165132	0.000112946
CLJU_RS07600	CLJU_c15510	1682980	1683744	MerR family transcriptional regulator	plus	-11.6	TCAGGAGGTG	12	1682964	1682973	0.190654	TTATAGTTAAATCGTCA	76	5.19907	5.13749	15.258	10.4691	7.6232	22.591	0.496611	0.673928	0.675403									2.59369	0.00927256	0.330157	0.00178128
CLJU_RS07605	CLJU_c15520	1684159	1685898	methyl-accepting chemotaxis protein	plus	-9.8	TAATGGAGGG	11	1684144	1684153	0.165392	GATAAAATACCATGTAA	76	0.313379	0.729557	1.03507	2.65232	1.62533	1.82061	0.118153	0.448868	0.568526
CLJU_RS07615	CLJU_c15540	1687135	1689072	molybdopterin oxidoreductase	plus	-7	TAAGTGAGGC	15	1687116	1687125	0.172686	AAAATTAGATGTTTTAA	88	18.3367	27.7582	15.5019	31.7732	38.5096	19.8606	0.577113	0.720813	0.780536
CLJU_RS07625	CLJU_c15560	1690258	1691538	hypothetical protein	plus	-7.1	AAAGAGAGGA	17	1690237	1690246	0.239154	GCTTCGTAAAGTATAAA	71	0.34096	0.721896	0.528936	12.1112	2.41009	7.1175	0.0281525	0.29953	0.0743148							0.234676	4.94886e-11			0.33153	2.63484e-05
CLJU_RS07650	CLJU_c15610	1696162	1697277	spore gernimation protein GerC	plus	-11.1	AAAGGGAGGG	13	1696145	1696154	0.159965	TCATTTCATGTTTAAAA	82	0.312729	0.736558	1.21428	7.63449	2.78987	3.70059	0.0409627	0.264012	0.328131							0.436337	0.00169513
CLJU_RS07655	CLJU_c15620	1697500	1698156	hypothetical protein	plus	-7.6	ATAGGGGAGA	18	1697478	1697487	0.184557	TTTTAGAGTAAGTTATA	82	4.21172	5.4159	5.94351	13.9744	17.5114	10.8914	0.301387	0.309279	0.545706
CLJU_RS07660	CLJU_c15630	1698517	1698975	hypothetical protein	minus	-10.2	TATAGGAGGA	13	1698984	1698993	0.236782	AGTGTTTTTATAATATT	88	71.4068	62.2335	88.0384	380.943	242.45	549.973	0.187448	0.256687	0.160078											0.431889	5.39504e-06
CLJU_RS07665	CLJU_c15640	1699342	1699668	ArsR family transcriptional regulator	plus	-7.2	ACACGAGGTG	11	1699327	1699336	0.18478	AGATAATTGTATATACA	82	4.02675	7.52975	10.1834	7.65351	22.1879	7.62445	0.526132	0.339362	1.33562							3.38864	1.01344e-05			2.85087	0.0011517
CLJU_RS07670	CLJU_c15650	1699700	1700077	arsenic resistance operon repressor	plus	-6.8	TATAGGGAGC	13	1699683	1699692	0.233162	TAATGAGATTAAATTAT	88	4.55854	25.0482	15.8329	13.1036	22.7252	13.9822	0.347884	1.10222	1.13236	4.20468	0.023519					2.02381	0.00318707
CLJU_RS07675	CLJU_c15660	1700099	1701844	arsenic-transporting ATPase	plus	-7.7	GAAGGAAGGG	14	1700081	1700090	0.191513	GCTGCTGCTAGAAAGAA	53	2.56039	10.3777	3.40697	9.6959	13.6857	9.66725	0.26407	0.758285	0.352424	3.11414	0.0125909
CLJU_RS07680	CLJU_c15670	1701928	1702983	arsenic resistance protein ArsB	plus	-10.2	TTTAGGAGGA	12	1701912	1701921	0.153972	AATAATTGGGGAAATTT	76	4.25192	5.83125	3.31906	10.5333	12.9553	9.34122	0.403664	0.450106	0.355313
CLJU_RS07685	CLJU_c15680	1703252	1704232	teicoplanin resistance protein VanZ	plus	-8	TAAAAGGAGA	12	1703236	1703245	0.149507	TTGATATTTTAAAATAA	94	1.06861	1.23914	2.08585	4.28593	0.880426	1.86263	0.249329	1.40743	1.11984							0.248476	0.0084736
CLJU_RS07690	CLJU_c15690	1704565	1706136	proteinase inhibitor I4 serpin	plus	-9.8	ATTGGGGGGG	13	1704548	1704557	0.18314	TGAACTGGTTTTTAATT	76	56.1853	48.1177	58.2403	83.7146	97.5249	98.3705	0.671153	0.493389	0.59205
CLJU_RS07700	CLJU_c15710	1706877	1707836	hypothetical protein	plus	-8.1	AAGAGAGGTA	11	1706862	1706871	0.209936	AAAAAAGAATTGGAAAG	76	2.12634	1.88699	1.18922	5.71557	3.56981	3.07177	0.372026	0.528597	0.387144
CLJU_RS07710	CLJU_c15730	1709443	1710864	peptidoglycan-binding protein	plus	-3.8	TATAGAAGGG	6	1709433	1709442	0.208939	ATTTTTATTGTAATTAT	94	47.789	92.1992	39.2635	122.826	288.642	142.416	0.389078	0.319424	0.275695					2.31409	0.0118251	2.76408	1.50334e-05
CLJU_RS07715		1712345	1713460	diguanylate cyclase	plus	-6.5	AGTAGAGGTT	6	1712335	1712344	0.158579	GGAAATGTATTACCAGT	65	33.8902	52.5577	50.3275	98.8004	70.6456	146.007	0.343017	0.743963	0.344692											0.473953	5.50474e-05
CLJU_RS07720	CLJU_c15750	1713514	1714359	hypothetical protein	plus	-5.3	AAAGAAGGTA	11	1713499	1713508	0.189776	AAAAATGACTTGTAAAA	82	29.1707	46.5244	64.8059	128.652	97.2885	179.523	0.226741	0.478211	0.360989
CLJU_RS07725	CLJU_c15760	1714728	1715957	peptidase M29	minus	-8.1	ATGAAGGAGA	13	1715966	1715975	0.196149	TTTTTATAATTGTTCTG	82	80.1971	103.901	82.1237	176.69	111.176	160.711	0.453885	0.934564	0.511001
CLJU_RS07730	CLJU_c15770	1715977	1716738	DNA-binding protein	minus	-4.4	AAGGTATGGT	17	1716751	1716760	0.148563	TCTAAATTTAATATGTT	88	122.146	32.8809	36.8326	102.691	88.9708	82.7612	1.18945	0.36957	0.445046	0.207364	4.07272e-08	4.1625	3.58153e-05
CLJU_RS07735	CLJU_c15780	1717046	1718464	MFS transporter	plus	-7.3	TGATAGGAGA	17	1717025	1717034	0.140851	TACCATTACAAAAATGA	76	6.42726	3.72187	4.07635	5.4334	1.48405	3.53581	1.18292	2.5079	1.15288							0.328264	0.000694006			0.411102	0.0294098
CLJU_RS07740	CLJU_c15790	1718859	1719437	hypothetical protein	plus	-6.5	GAAAGGTGGA	13	1718842	1718851	0.169826	AAACCATACATATAGAA	76	15.1352	1.57219	9.95456	11.4973	8.06377	7.62293	1.31641	0.19497	1.30587	0.0787622	1.88441e-05			0.153076	0.010709
CLJU_RS07745	CLJU_c15800	1719494	1720174	two-component system response regulator	plus	-10.6	TATGGAGGTG	11	1719479	1719488	0.147671	GATAACTATTTTGATAT	82	20.0591	11.8962	21.3569	36.2212	28.698	27.5843	0.553796	0.414532	0.774239
CLJU_RS07750	CLJU_c15810	1720191	1721591	two-component system sensor histidine kinase	plus	-0.3	ATTTCGAAGA	8	1720179	1720188	0.15428	AGATAATTAATTGTATT	88	6.64976	12.6438	7.12078	32.9446	20.8851	23.5876	0.201847	0.6054	0.301886
CLJU_RS07755	CLJU_c15820	1721787	1722362	phosphatase	plus	-10.8	ACCAGGAGGG	11	1721772	1721781	0.110032	ATTAAATTTTAATTACC	88	10.6458	2.36572	7.00449	12.478	2.32229	4.78267	0.853169	1.0187	1.46456	0.167916	0.0110738					0.217685	2.16566e-07	0.459091	0.0346526	0.474165	0.0433299
CLJU_RS07760	CLJU_c15830	1722429	1723634	galactosyldiacylglycerol synthase	minus	-12.2	AAAGGAGGTA	16	1723646	1723655	0.155266	GATAAATTAGGTACTTA	76	2.13671	1.8128	1.76733	10.8881	5.23052	11.5043	0.196242	0.346582	0.153624											0.445314	0.00267885
CLJU_RS07765	CLJU_c15840	1724061	1725062	hypothetical protein	plus	-6.5	CTAAGAGGTT	11	1724046	1724055	0.142603	AAATTATTAATGTGCTA	82	3.05128	0.261643	4.51164	17.2398	2.86644	11.4984	0.176991	0.0912781	0.39237	0.0677331	0.000923126			0.0586464	0.00372424	0.196075	3.64227e-14			0.244106	3.34971e-08
CLJU_RS07775	CLJU_c15860	1726159	1727559	MFS transporter	plus	-7.2	TTAAAGGAGC	15	1726140	1726149	0.116108	AATAAATTACAATCTTA	88	1.1504	1.59048	2.30649	6.10076	1.34563	4.02206	0.188566	1.18196	0.57346							0.26101	1.77315e-07			0.32755	0.000348052
CLJU_RS07780	CLJU_c15870	1727655	1728260	alkaline phosphatase	minus	-6.3	ATCTAGAGGG	12	1728268	1728277	0.146853	GATTTCTATAGCGTTGA	65	0.676298	0.242266	1.67769	5.55671	0.72694	2.97863	0.121708	0.333268	0.563243							0.156152	8.49564e-06			0.238583	0.00573111
CLJU_RS07790		1729012	1729515	hypothetical protein	minus	-7.1	TTAAGAGGTG	15	1729526	1729535	0.156821	TTTATATTAGGCTATCT	76	822.989	654.247	505.98	706.943	464.603	805.025	1.16415	1.40818	0.628526
CLJU_RS07795	CLJU_c15900	1729549	1729989	hypothetical protein	minus	-8	AAAAAGGAGA	12	1729997	1730006	0.178382	TTTATACATGATAAATT	88	11.5839	11.3284	14.7617	269.963	234.154	320.643	0.0429093	0.0483802	0.0460376
CLJU_RS07805	CLJU_c15920	1732418	1733209	UDP-diphosphatase	plus	-10.5	TTAGGGAGGA	12	1732402	1732411	0.141289	TAAATAAATTCATTTTA	94	4.7879	1.80476	5.74535	15.0441	6.27123	7.68195	0.318258	0.287784	0.747903							0.491995	0.00202623
CLJU_RS07810	CLJU_c15930	1733499	1734278	penicillin-binding protein	plus	-8	GAAAAGGAGA	12	1733483	1733492	0.153917	AATAGAATTTCTAAGAA	82	4.39843	5.59386	4.29738	23.4739	16.2988	14.7392	0.187375	0.343208	0.291562
CLJU_RS07825	CLJU_c15960	1736017	1736640	phosphatase	plus	-4.7	TAGAAAGGAT	14	1735999	1736008	0.136569	GCCTTGATTATTGATAG	65	1.78034	0.179259	1.65237	7.57671	1.77913	3.50992	0.234975	0.100757	0.470772							0.277521	0.000122722
CLJU_RS07835	CLJU_c15990	1738337	1739563	magnesium transporter MgtE	plus	-8.1	AAGGAGTGTA	10	1738323	1738332	0.179882	GCACCCTGAAAGCAAAG	47	10.1289	1.23615	22.6722	24.5132	11.631	41.0047	0.4132	0.106281	0.552916	0.0930375	4.26008e-09			0.0530959	1.70356e-09			2.00714	0.0148632	0.277776	2.82086e-06
CLJU_RS07840	CLJU_c16000	1739575	1740831	Mn transporter	plus	-9.7	AGTGGGGGTG	9	1739562	1739571	0.163205	TAAGAGGTATAGATAGT	71	7.32826	2.80839	19.5287	21.0073	10.1315	30.8067	0.348844	0.277195	0.633911	0.29426	0.00379822			0.140968	0.000125709					0.321956	7.22402e-08
CLJU_RS07860	CLJU_c16040	1744357	1744917	PadR family transcriptional regulator	plus	-7.1	AGCAGAGGTG	14	1744339	1744348	0.168328	ATAGTGATATATAAAGC	76	4.04462	14.1135	3.47518	12.4502	34.7053	9.65605	0.324863	0.406667	0.359897							3.31112	1.71588e-08			3.52222	1.22732e-07
CLJU_RS07865	CLJU_c16050	1744936	1745637	iron-sulfur protein	plus	-7.9	ATTAAGGAGA	14	1744918	1744927	0.20512	TAAAAGATTTATAGATT	88	34.5306	139.879	40.1337	14.3113	29.3311	9.54431	2.41282	4.76898	4.20499	3.12574	0.000111814			3.39325	0.000243862	2.42658	0.000586444			3.01265	0.000132507
CLJU_RS07870	CLJU_c16060	1745652	1746296	membrane protein	plus	-10	ATTGGAGGTT	10	1745638	1745647	0.164842	ATTGGAATGAATAAATT	82	4.67952	6.81366	2.68107	17.9192	13.5194	8.16276	0.261146	0.503993	0.328452
CLJU_RS07875	CLJU_c16070	1746715	1748145	anthranilate synthase subunit I	plus	-8.2	AGAGGTGGTA	10	1746701	1746710	0.162489	TAATTTTAAATCAAAGA	88	14.2556	4.04948	16.0888	14.5095	2.99957	6.86207	0.982499	1.35002	2.34459	0.219666	8.00272e-05			0.245964	0.00261312	0.244148	1.47583e-11			0.428529	0.000772859
CLJU_RS07880	CLJU_c16080	1748147	1748752	anthranilate synthase subunit II	plus	-7.1	GATAGAGGTG	13	1748130	1748139	0.121446	AAAGCTATGGCTATGAT	65	12.2397	1.50166	8.04684	11.6705	2.14226	6.6064	1.04877	0.700974	1.21804	0.0938904	0.000181815			0.18374	0.0329883	0.218154	7.63473e-08			0.317763	0.000912244
CLJU_RS07885	CLJU_c16090	1748718	1749731	anthranilate phosphoribosyltransferase	plus	-9.8	TTTGGGGGGG	13	1748701	1748710	0.168563	ATAATAAAAAATTTTTT	100	13.591	1.76869	9.04928	10.1301	1.80951	6.49892	1.34164	0.977442	1.39243	0.0969713	1.44222e-06			0.187109	0.0062746	0.213175	3.09218e-10			0.27285	1.18269e-05
CLJU_RS07900	CLJU_c16120	1751164	1752339	tryptophan synthase subunit beta	plus	-7.1	AAAGTGAGGA	13	1751147	1751156	0.156996	ATGAATTTATGGAGAAA	76	22.0765	2.83605	16.3539	9.42336	2.43648	6.89142	2.34274	1.164	2.37308	0.0989151	7.90196e-10			0.169548	0.000106967	0.307704	3.28402e-07			0.346389	0.00013756
CLJU_RS07905	CLJU_c16130	1752339	1753124	tryptophan synthase subunit alpha	plus	-9.7	AATGGGGGTG	14	1752321	1752330	0.139232	ACTATAGCTAATATAAT	82	14.3015	15.6715	14.4565	16.4471	9.39073	10.0314	0.869546	1.66883	1.44112
CLJU_RS07910	CLJU_c16140	1753242	1755332	dolichyl-phosphate-mannose-protein mannosyltransferase	plus	-6	AAGGTTGGTA	8	1753230	1753239	0.139733	TATTTACTTGAAAGAAG	76	4.05605	4.79789	4.82745	25.1931	19.9262	18.2919	0.160998	0.240782	0.263912
CLJU_RS07915	CLJU_c16150	1755480	1756574	alcohol dehydrogenase	minus	-7.1	AGAAAGGGGA	15	1756585	1756594	0.239726	AATATCTAGTGCACGAT	65	4.05285	3.4266	9.61355	20.1125	9.67655	14.5717	0.201509	0.354114	0.659739
CLJU_RS07920	CLJU_c16160	1756590	1758533	enoate reductase	minus	-7.5	AAAAAGGAGT	12	1758541	1758550	0.275295	TTTTATCTAAGTTTGAT	82	12.3154	15.0282	11.0553	14.7179	8.01393	12.3653	0.836768	1.87526	0.894055
CLJU_RS07925	CLJU_c16170	1758775	1759701	transcriptional regulator	plus	-10	TAAAGGGGGA	12	1758759	1758768	0.223058	TATTTAAAAAGTTATAA	94	63.1215	22.1916	57.5303	223.156	86.1004	123.402	0.282858	0.257741	0.466204	0.270714	1.34732e-05			0.375573	0.00861449	0.450774	8.71159e-07
CLJU_RS07930	CLJU_c16180	1759877	1762723	hypothetical protein	minus	-4.5	GAAAGAAGGG	12	1762731	1762740	0.216758	TTCTTTTTGTTCTCTTT	76	1.26358	1.37063	0.610029	2.73339	1.33763	1.01958	0.462275	1.02467	0.598312									0.448508	0.0144
CLJU_RS07935	CLJU_c16190	1762943	1763464	DNA-directed RNA polymerase sigma-70 factor	plus	-8.1	TTGAAGGAGA	12	1762927	1762936	0.166211	GCGTAATTTAAATATTG	76	0.748195	3.09476	0.876914	12.9061	10.0258	8.97656	0.0579722	0.308681	0.0976893
CLJU_RS07940	CLJU_c16200	1763466	1764941	hypothetical protein	plus	-4.8	TGGGAAAGGA	17	1763445	1763454	0.183988	CTTAAGAATATTTATGG	76	11.9587	12.8071	8.74392	20.9065	9.14314	15.0011	0.572008	1.40073	0.582885
CLJU_RS07945	CLJU_c16210	1765157	1765498	PadR family transcriptional regulator	plus	-6.8	AGTTAGGAGT	15	1765138	1765147	0.163864	TGATGTACTAGTTTAGT	71	10.7346	3.85788	51.2156	27.2904	11.6028	115.808	0.393347	0.332495	0.442245	0.273919	0.0109642			0.0733633	2.56909e-05			5.12977	0.000101577	0.0981913	3.51758e-08
CLJU_RS07950	CLJU_c16220	1765491	1766084	hypothetical protein	plus	-9.7	TTTGGGGGTG	13	1765474	1765483	0.178679	TTATTAGATCATTTTTT	88	19.0781	9.98717	151.522	21.2742	8.62483	53.4112	0.896774	1.15796	2.83689					0.0631452	0.00601884	0.479561	0.00255722	3.031	8.10202e-05	0.158219	5.51508e-11
CLJU_RS07960	CLJU_c16240	1767226	1768518	peptidase S41	plus	-9.3	TATAGGGGGA	11	1767211	1767220	0.175361	CAAATTCTTTGATATAT	82	11.7313	29.5901	23.6992	19.4546	20.8469	35.1244	0.603008	1.4194	0.674722									2.17361	0.000183673
CLJU_RS07965	CLJU_c16250	1768695	1769141	MarR family transcriptional regulator	plus	-7.5	ATGAGGGGTG	12	1768679	1768688	0.223618	AGTATTCTAACTATATG	76	8.78141	4.66495	27.3539	38.6859	31.1613	54.5861	0.226993	0.149703	0.501114					0.164704	0.00986365
CLJU_RS07970	CLJU_c16260	1769157	1770548	MATE family efflux transporter	plus	-5.2	TAAGAAGGTG	14	1769139	1769148	0.204465	TTATGCAAAAATTTTAA	88	13.2337	16.5551	26.1756	36.3048	25.0272	43.5666	0.364517	0.661485	0.600819
CLJU_RS07975	CLJU_c16270	1770675	1771085	peptide deformylase	minus	-6.9	AGTTGAGGTG	15	1771096	1771105	0.15308	TATTTTCAATTTTTATT	94	4.87956	4.35394	22.7672	8.91807	10.6549	25.9718	0.547155	0.408635	0.876612					0.187533	0.0423551			3.54213	9.84529e-06	0.401319	0.00119632
CLJU_RS07980	CLJU_c16280	1771439	1771909	Fur family transcriptional regulator	minus	-7.3	ATATAGGAGA	13	1771918	1771927	0.169074	TGATTTCATGAATCCAT	71	9.87839	14.5707	94.1113	34.2823	34.7924	117.824	0.288148	0.41879	0.798746			0.133506	3.46127e-05	0.149376	3.25687e-05			4.17181	7.77676e-13	0.289083	1.29657e-09
CLJU_RS07985	CLJU_c16290	1771971	1772504	methyl-accepting chemotaxis protein	minus	-11.3	TTAAGGAGGG	13	1772513	1772522	0.162432	AATTTCACTTATTAAAT	88	19.4835	14.156	74.0797	41.5355	39.8697	110.485	0.469081	0.355057	0.670497			0.333861	0.0441397	0.188821	0.00012711			3.22049	3.10313e-09	0.353316	2.08477e-07
CLJU_RS07990	CLJU_c16300	1772518	1773006	transcriptional regulator	minus	-5.8	AAAAAGAGGA	12	1773014	1773023	0.152842	TTTAAATTAATTTCTAT	94	0.993327	0.950733	10.5793	19.4467	23.3672	64.2544	0.0510794	0.0406866	0.164647									4.02418	5.19413e-06	0.356043	0.00064674
CLJU_RS08000	CLJU_c16320	1773403	1773888	MarR family transcriptional regulator	plus	-1.8	GTATGGCAGC	20	1773379	1773388	0.24528	AACTTGACAAAAGCGTA	65	12.9873	51.6661	92.0686	548.497	336.027	983.809	0.023678	0.153756	0.0935838	3.06726	0.04219	0.180714	0.0277337					2.13347	2.47177e-05	0.334546	1.78645e-09
CLJU_RS08005		1774158	1774403	hypothetical protein	plus	-11.5	TTAGGAGGTG	11	1774143	1774152	0.159607	TATCTATAATTAAGTTA	88	3.29845	0.316426	4.18242	18.9382	1.75516	20.1564	0.174169	0.180283	0.207498							0.109479	7.12871e-12			0.0852058	3.79083e-11
CLJU_RS08010	CLJU_c16340	1774473	1775816	transporter	plus	-11.3	GTAAGGAGGG	15	1774454	1774463	0.148288	TGCTTATGATTAATGTA	76	1.07941	2.75822	2.7434	7.9324	3.79024	3.3438	0.136076	0.727717	0.820444
CLJU_RS08015	CLJU_c16350	1775937	1776605	hypothetical protein	minus	-6.5	GAAAGGTGGA	14	1776615	1776624	0.206518	AAAATATATCTTTAAAG	88	15.4411	19.6526	11.7363	24.6761	17.3513	12.3587	0.625751	1.13263	0.949638
CLJU_RS08025	CLJU_c16370	1778055	1778774	two-component system response regulator	minus	-7.9	CTAGAGGAGT	8	1778778	1778787	0.179791	CACTCCTCTAGTGAACT	53	13.9267	19.2907	3.77951	10.9326	7.06214	4.66937	1.27387	2.73157	0.809427
CLJU_RS08040	CLJU_c16400	1780227	1780553	hypothetical protein	plus	-2.7	GTTAATGAGA	13	1780210	1780219	0.160981	AAACTTAATTTTCAGTT	82	8.85204	32.4116	50.9561	421.21	731.104	641.527	0.0210157	0.0443323	0.0794294							2.08672	4.1292e-05
CLJU_RS08045	CLJU_c16410	1780673	1781749	L-alanine-DL-glutamate epimerase	plus	-11.6	CAAGGAGGTT	10	1780659	1780668	0.139053	TTTTGTATTAATTTCAA	88	7.77144	10.2489	17.9703	16.5804	24.4292	16.965	0.468714	0.419535	1.05925
CLJU_RS08050	CLJU_c16420	1781832	1783331	amino acid ABC transporter permease	plus	-10.7	TTTAGGAGGG	11	1781817	1781826	0.162392	TATATTTTAATAAATTT	100	17.3898	17.2108	45.86	22.5015	17.1483	28.5636	0.772829	1.00365	1.60554					0.362452	0.0109497
CLJU_RS08055	CLJU_c16430	1783352	1784125	serine hydrolase	plus	-7.3	AGTTAGGAGA	14	1783334	1783343	0.156933	GTAGAATCTTAAAAAGT	76	9.4456	18.7253	10.0367	30.7278	27.3145	39.1625	0.307396	0.685547	0.256283
CLJU_RS08090	CLJU_c16500	1790045	1790605	hypothetical protein	minus	-10.9	CTAGGAGGTC	14	1790615	1790624	0.180623	ATTTAGTATTATTTTAT	94	1.39965	5.20808	1.82473	6.24024	3.63906	2.92163	0.224295	1.43116	0.624558
CLJU_RS08095	CLJU_c16510	1791269	1793881	acetaldehyde dehydrogenase	plus	-7.1	GAAAGAGGTG	16	1791249	1791258	0.194842	CTGCTAAAAATTAGGAA	71	887.533	585.516	1595.61	848.239	677.699	1368.88	1.04632	0.863978	1.16563					0.357803	0.000601347					0.484549	5.45161e-05
CLJU_RS08100	CLJU_c16520	1794033	1796666	acetaldehyde dehydrogenase	plus	-7.1	GAAAGAGGTG	12	1794017	1794026	0.190321	AGCATAAAAAATAAGAA	82	85.7233	57.8108	158.927	4.036	2.03915	3.11636	21.2397	28.3504	50.9977					0.355355	0.000898833
CLJU_RS08105	CLJU_c16530	1796824	1799037	ATP-dependent DNA helicase	plus	-6.5	TTAGGTGGTT	11	1796809	1796818	0.139451	CAGTTTAATATTGTTTA	82	0.52656	3.38991	3.61035	2.37434	0.662652	0.436863	0.221771	5.11567	8.26426	4.85326	0.0133164
CLJU_RS08110	CLJU_c16540	1799155	1800114	integrase	plus	-6.8	AAGGGATGGA	12	1799139	1799148	0.162412	TAAAATTTGTGTATAAG	82	0.0490888	0.505965	2.7886	4.59773	1.58017	3.17004	0.0106768	0.320196	0.879674							0.412015	0.0040934
CLJU_RS08115	CLJU_c16550	1800114	1800548	phage-like protein	plus	-12.2	AAAGGAGGTA	13	1800097	1800106	0.181663	GGTTGACATTGAATAAA	71	0.154752	0.675003	0.835647	5.31939	1.73555	4.44296	0.0290921	0.388928	0.188083							0.390863	0.0181976
CLJU_RS08125	CLJU_c16570	1801777	1802529	hypothetical protein	plus	-7.9	AGGGAGAGTG	13	1801760	1801769	0.146731	ATGCTTACAAAAGAAGG	65	10.8787	12.311	27.97	16.623	11.7948	8.59445	0.654438	1.04377	3.25443
CLJU_RS08130	CLJU_c16580	1802531	1802767	alkaline phosphatase	minus	-11.5	ATGGGAGGTA	12	1802775	1802784	0.155946	CATAAAGTACTAATAAT	82	13.8753	48.7023	9.56527	190.805	245.788	162.066	0.07272	0.198148	0.0590207					5.05386	0.0141948
CLJU_RS08140	CLJU_c16600	1803401	1803790	hypothetical protein	plus	-10.5	AAGGGGAGGA	15	1803382	1803391	0.183786	GTTAATTAAATTATAAG	88	10.6454	23.5684	9.10114	16.532	3.56773	10.2682	0.643925	6.60598	0.886344							0.259457	0.000461463			0.340243	0.0245231
CLJU_RS08145	CLJU_c16610	1804225	1804899	XRE family transcriptional regulator	plus	-2.9	ATAAGAGAAA	21	1804200	1804209	0.140022	AGTAACCTATAATTATA	82	4.02118	2.29006	7.06368	33.579	14.1951	60.3341	0.119753	0.161328	0.117076							0.499516	0.000138706	2.1669	0.000337677	0.230521	4.44795e-12
CLJU_RS08150	CLJU_c16620	1805103	1805399	hypothetical protein	plus	-10.6	AAGGAGGAAG	21	1805078	1805087	0.206841	TATTAAGGAAATTTAAG	82	10.3698	1.92898	49.6205	36.8037	11.0524	69.8721	0.281759	0.174531	0.710162	0.139205	0.000753123			0.0369994	1.86676e-06	0.353539	6.9716e-07	2.28169	0.000767303	0.154946	1.80732e-14
CLJU_RS08155	CLJU_c16630	1805424	1805759	hypothetical protein	plus	-7.3	AAATAGGAGA	14	1805406	1805415	0.182952	ATGATTAATATAAAAAA	94	11.2239	6.49648	17.6243	26.941	9.33222	46.2971	0.41661	0.696134	0.380679							0.410306	4.94482e-05	2.07756	0.00623719	0.197494	2.81686e-10
CLJU_RS08160	CLJU_c16640	1805863	1807152	hypothetical protein	plus	-11.3	TAGAGGAGGA	12	1805847	1805856	0.178176	ATTATTAGAGAGTATAG	76	60.9504	35.9539	221.785	33.5437	12.4329	71.5473	1.81704	2.89185	3.09984	0.451364	0.00269327	0.349486	0.00369756	0.157745	5.00244e-09	0.442307	6.71825e-07	2.59763	1.03573e-06	0.170274	1.48061e-19
CLJU_RS08165	CLJU_c16650	1807155	1807643	hypothetical protein	plus	-4.7	GCAGCAGGTG	13	1807138	1807147	0.285691	CTAAATATAAAATAGCA	82	4.26643	4.51443	6.65191	42.365	15.0183	118.154	0.100707	0.300596	0.0562985							0.422762	8.45171e-07	3.39496	1.44654e-09	0.124526	1.08986e-23
CLJU_RS08170	CLJU_c16660	1807725	1811075	hypothetical protein	plus	-10	TAAAGGGGGA	12	1807709	1807718	0.186759	TGGGTTAAAAAATTTAA	82	5.92105	7.73474	34.2361	12.8605	6.83879	21.4579	0.460405	1.13101	1.5955			0.218712	5.71334e-05	0.220046	1.9139e-05			2.04177	0.00316616	0.312256	3.76062e-07
CLJU_RS08175	CLJU_c16670	1811551	1811748	hypothetical protein	plus	-7.7	ACAAGGGAGA	14	1811533	1811542	0.179675	AAATAAAATTAAGCACA	82	42.2243	3.26526	25.4421	68.286	44.7146	115.378	0.618346	0.0730245	0.220511	0.0587884	5.57509e-06			0.122991	0.00542181					0.379466	0.0169834
CLJU_RS08180	CLJU_c16680	1811765	1812082	hypothetical protein	plus	-8.1	AAGGAGAGTG	12	1811749	1811758	0.191167	TATTAAATTATTAAAAG	94	33.8206	85.0419	60.7647	66.9104	36.3189	103.77	0.505461	2.34154	0.585568											0.342666	0.00389006
CLJU_RS08185	CLJU_c16690	1812085	1812666	hypothetical protein	plus	-8.1	GAGAAGGAGA	15	1812066	1812075	0.170935	TGAAATGAATAACAGAG	71	19.9316	7.7047	13.7363	52.5124	26.5441	72.7158	0.37956	0.29026	0.188903	0.297166	0.0150638									0.357382	0.0032246
CLJU_RS08195	CLJU_c16710	1812976	1813542	hypothetical protein	plus	-7.1	AAAGGATGGA	13	1812959	1812968	0.265401	TATCAAAGAACTTGAAA	76	134.854	90.2815	134.46	73.4483	35.7987	86.9596	1.83604	2.52192	1.54624											0.403019	0.000912244
CLJU_RS08200	CLJU_c16720	1813620	1814450	hypothetical protein	plus	-4.9	AAGAAAGGAA	16	1813600	1813609	0.193013	TCAAAATTTTAAATAAG	88	81.5462	86.4141	74.9295	73.5101	33.6051	51.9044	1.10932	2.57145	1.44361
CLJU_RS08210	CLJU_c16740	1814821	1815150	hypothetical protein	plus	-7.1	AAAGTGAGGA	15	1814802	1814811	0.221425	AAGTAAAGTAATAGAAA	82	5.70992	8.71522	11.7463	21.834	14.8016	20.6584	0.261515	0.588805	0.568595
CLJU_RS08225	CLJU_c16760	1816354	1816569	hypothetical protein	plus	0	AAAATTGTGT	21	1816329	1816338	0.12414	AGAAGATACACATGAAA	71	8.59263	2.52457	28.7246	14.6529	5.25064	9.29851	0.586411	0.480811	3.08916					0.0882212	0.0103532
CLJU_RS08230		1816584	1817618	phage-like protein	plus	-4.7	TAGAAAGGAT	13	1816567	1816576	0.156557	AATTTAAAGCAAATTAG	82	0.74952	0.222905	2.96318	8.15656	2.57682	5.97748	0.0918917	0.0865039	0.495723							0.377554	0.000282576			0.421582	0.00949882
CLJU_RS08235	CLJU_c16780	1818097	1818618	hypothetical protein	plus	-10.3	ATGAGGGGGA	15	1818078	1818087	0.196515	ATAGACATAAATATATG	82	14.6968	10.8789	7.07487	39.8269	28.5339	25.1606	0.369018	0.381261	0.281188
CLJU_RS08240	CLJU_c16790	1818650	1819624	hypothetical protein	plus	-10.1	AGAAGGGGGA	16	1818630	1818639	0.204671	TAATATATAGAACCAGA	76	13.7072	7.56978	11.1033	54.6356	29.7585	38.3694	0.250883	0.254374	0.28938
CLJU_RS08245	CLJU_c16800	1819762	1821147	hypothetical protein	plus	-8.4	TTAGAGGAGA	15	1819743	1819752	0.16378	AATAATATATAAGTTTA	94	14.2556	16.6059	25.163	67.8415	111.166	64.3382	0.210131	0.149379	0.391105
CLJU_RS08255	CLJU_c16820	1829638	1830039	hypothetical protein	plus	-7.5	AGAAAGGAGT	17	1829617	1829626	0.210388	TATTTGGATTTTTAAGA	82	5.12683	4.51292	1.23086	10.4617	2.84556	6.67608	0.490055	1.58595	0.184369							0.326727	0.00567518
CLJU_RS08260	CLJU_c16830	1830039	1831604	terminase	plus	-3.9	TTGCAGGGTG	13	1830022	1830031	0.170573	TTAATATACCTGGATTG	71	0.329565	0.131226	0.455651	4.76734	1.40591	2.99705	0.0691297	0.0933385	0.152033							0.352084	6.44908e-05			0.459212	0.0167429
CLJU_RS08265	CLJU_c16840	1831619	1832965	portal protein	plus	-4.7	TAGAAAGGAT	13	1831602	1831611	0.148149	TAAATTATAAATGGTAG	82	1.38284	1.8172	1.01722	10.281	10.15	10.0865	0.134505	0.179034	0.100849
CLJU_RS08270	CLJU_c16850	1833909	1834535	hypothetical protein	plus	-7	CATAAGGGGA	13	1833892	1833901	0.188855	GAAGTATTATAGAACAT	76	13.2097	19.0628	27.8049	17.3021	32.7395	13.4161	0.763473	0.582256	2.0725							2.2416	7.66022e-05			2.39006	0.000148068
CLJU_RS08275	CLJU_c16860	1834611	1835216	hypothetical protein	plus	-11.5	TTGGGAGGTA	11	1834596	1834605	0.195324	ATTTACATATTATTTTG	88	53.0724	68.7439	58.3687	60.8989	51.885	50.0743	0.871484	1.32493	1.16564
CLJU_RS08280	CLJU_c16870	1835303	1835602	hypothetical protein	plus	-4.7	TAGAAAGGAT	15	1835284	1835293	0.150623	TAAATTTAAAAAGATAG	88	2.87355	0.972972	3.24696	7.98904	3.30609	3.15799	0.359686	0.294297	1.02817
CLJU_RS08285	CLJU_c16880	1835658	1836332	hypothetical protein	plus	-11.5	TTAGGAGGTG	13	1835641	1835650	0.165912	ATATTACATTAATATTA	94	12.7278	43.2539	24.369	22.7543	47.6448	14.7437	0.559356	0.907841	1.65284	2.60995	0.00991856					2.50696	2.13057e-06			3.1647	5.35345e-08
CLJU_RS08290	CLJU_c16890	1836395	1836748	hypothetical protein	plus	-5.6	AAAGGAAGTA	12	1836379	1836388	0.177328	TGCCCAAAATAAAGAAA	71	1.95955	2.15491	1.06489	4.70317	3.31456	2.72239	0.416645	0.650135	0.391158
CLJU_RS08300	CLJU_c16910	1838282	1838704	hypothetical protein	plus	-6.2	ATGGAGTGTT	13	1838265	1838274	0.137209	AATTTCAATGTAGAATG	76	18.9783	35.4059	39.484	44.763	52.237	46.5619	0.423974	0.677793	0.84799
CLJU_RS08305	CLJU_c16920	1838688	1839569	hypothetical protein	plus	-4.9	AGTAAAGGAA	6	1838678	1838687	0.168071	ATATTCTTGAATTAAGT	82	1.51054	5.94038	4.15988	22.1671	24.2323	16.3527	0.0681433	0.245143	0.254385
CLJU_RS08310		1839890	1840282	UvrD-like DNA helicase	plus	-5.9	GGTATGGAGT	14	1839872	1839881	0.108071	CTCACGGCGTGAAAGGT	41	1.30629	6.13627	10.5773	67.2873	133.142	74.9637	0.0194137	0.0460883	0.141099							2.3219	9.30377e-07
CLJU_RS08315	CLJU_c16940	1840625	1840975	hypothetical protein	plus	-7.1	TAAAGAGGTG	13	1840608	1840617	0.131654	AATATTTATAATAATAA	100	194.956	55.7204	325.805	219.698	236.374	153.992	0.887382	0.23573	2.11573	0.219128	2.77283e-08			0.167076	1.21267e-07
CLJU_RS08320	CLJU_c16960	1841400	1841720	hypothetical protein	plus	-7.6	GTGAAGGAGT	14	1841382	1841391	0.152422	AATAGTAAATTTTGGTG	76	30.7969	8.78484	19.49	53.9465	64.7741	32.3517	0.570878	0.135623	0.602442	0.216217	0.00502398
CLJU_RS08325	CLJU_c16970	1841772	1842437	phosphoesterase	plus	-10	GTTGGAGGTC	12	1841756	1841765	0.130643	GTTTTAAATATTGGGTT	76	1.34423	1.57394	4.28931	24.4142	12.8483	14.7851	0.0550595	0.122502	0.29011
CLJU_RS08330	CLJU_c16980	1842516	1843007	hypothetical protein	minus	-6.4	TTTATGGAGA	11	1843014	1843023	0.186868	ATAAACAAAGTTTTTGG	76	35.2241	6.72996	35.3726	476.705	113.408	318.583	0.0738907	0.0593429	0.111031	0.142988	3.21254e-06			0.180252	0.000927708	0.27876	1.53977e-15			0.348606	1.0902e-08
CLJU_RS08335		1843562	1843744	disulfide oxidoreductase	plus	-7.9	AATAAGGAGA	14	1843544	1843553	0.137479	AAGACCCAATGTTTAAT	71	117.08	74.64	399.673	296.142	473.476	460.602	0.395353	0.157643	0.867718	0.484732	0.0340827	0.372164	0.0317578	0.180399	8.14899e-06
CLJU_RS08340		1844147	1844353	hypothetical protein	plus	-2.6	TAGTAAAGGC	12	1844131	1844140	0.208651	TTTGATAGCGTTGATAG	65	0.0827849	1.82377	2.91748	23.874	10.0949	11.735	0.00346757	0.180662	0.248614							0.499764	0.0256592
CLJU_RS08345		1844798	1846177	cell wall-binding protein	plus	-9.8	TAATGGAGGG	12	1844782	1844791	0.193013	TATAAAAGTATTAATAA	94	6.45079	2.16346	9.12166	17.4653	7.6037	14.2131	0.369348	0.284527	0.64178	0.261761	0.00451132			0.233419	0.0132786
CLJU_RS08350	CLJU_c17010	1846583	1847116	rubrerythrin	plus	-7.1	ATTAGAGGTG	12	1846567	1846576	0.256472	ATCAAAATATTTAAATT	94	429.2	196.306	480.712	442.315	283.569	510.338	0.97035	0.69227	0.941948	0.350501	4.14238e-05			0.396846	0.00375878
CLJU_RS08355	CLJU_c17020	1847186	1848295	cell division protein FtsW	minus	-3.8	TTTACGGGTG	15	1848306	1848315	0.113226	TTACATAAATTTTCAAC	82	5.58081	0.112203	9.94994	21.3656	10.6982	23.6827	0.261206	0.0104881	0.420135	0.0150583	3.46345e-11			0.0108207	3.05774e-10					0.442049	0.000192138
CLJU_RS08360	CLJU_c17030	1848680	1849423	haloacid dehalogenase	plus	-7.3	GAATAGGAGA	13	1848663	1848672	0.186492	ATAAGTTGTACTATGAA	76	2.50367	1.07239	3.68035	13.5073	8.41849	13.1434	0.185358	0.127385	0.280015
CLJU_RS08370	CLJU_c17060	1850638	1850985	hypothetical protein	plus	-7.6	GTGAAGGAGT	11	1850623	1850632	0.130383	TCGAATTATAAAATGTG	76	7.39892	3.65046	10.1218	103.698	33.6831	84.6296	0.0713508	0.108377	0.119601							0.389243	0.000224691			0.389899	0.00244952
CLJU_RS08375	CLJU_c17070	1851099	1852073	aldo/keto reductase	minus	-10.9	CTAGGAGGTT	14	1852083	1852092	0.182714	ATATGTTTAATTTCATA	88	22.0286	12.2482	34.1668	43.5689	19.2424	44.0855	0.505604	0.636523	0.775012	0.425329	0.0205734			0.348603	0.0172187					0.426976	2.71798e-05
CLJU_RS08380	CLJU_c17080	1852589	1853578	peptidase A4 family protein	minus	0	CAAAAAACAT	5	1853579	1853588	0.163676	TACATTTATGTTTTTTG	82	130.167	19.6567	158.631	295.16	79.9308	290.459	0.441004	0.245922	0.54614	0.115268	8.97943e-16			0.120621	7.69481e-11	0.316272	3.52198e-13			0.269096	7.17811e-13
CLJU_RS08385	CLJU_c17090	1853940	1854404	hypothetical protein	plus	-10.6	ATTGGAGGTA	14	1853922	1853931	0.148665	AGTAGAGAGTCTGAATT	65	7.98096	4.10721	9.04374	33.9273	8.35658	27.9328	0.235237	0.491494	0.323768							0.292348	3.73472e-09			0.29292	8.02892e-07
CLJU_RS08390	CLJU_c17100	1854544	1855632	ABC transporter substrate-binding protein	minus	-5.6	AAAGGATGTG	16	1855644	1855653	0.174183	TTATTTAACTATAGCTA	82	35.5329	54.7604	62.1611	22.6281	9.17118	30.4735	1.5703	5.97092	2.03984							0.470741	6.97614e-05			0.294475	8.67664e-09
CLJU_RS08395	CLJU_c17110	1856093	1857325	molybdenum cofactor biosynthesis family protein	plus	-8.4	TAATGGGGGA	16	1856073	1856082	0.158056	ATAAATTATGATAGTAA	88	4.30237	1.5175	9.20114	7.99213	3.41886	6.42817	0.538325	0.443862	1.43138	0.274846	0.0215023			0.161715	0.00619497
CLJU_RS08405	CLJU_c17130	1858465	1859526	iron ABC transporter permease	plus	-10.9	AAAAGGAGGA	13	1858448	1858457	0.120195	ATTAATTAGAGTTTAAA	88	2.91061	1.47709	4.5526	15.6963	4.12829	18.9034	0.185433	0.357796	0.240835							0.307329	6.64374e-09			0.213871	6.50261e-11
CLJU_RS08410	CLJU_c17140	1859523	1860056	DUF265 domain-containing protein	plus	-7.5	AGAGGATGGA	7	1859512	1859521	0.154315	TGATTAAAGGAAGAAGA	71	1.01571	0.864069	0.0551674	12.405	4.17195	5.62799	0.0818789	0.207114	0.00980234							0.401998	0.00108229
CLJU_RS08415	CLJU_c17150	1860080	1861120	ABC transporter substrate-binding protein	plus	-8.4	CAATGGGGGA	13	1860063	1860072	0.18898	TAAGTTAAAAAAATCAA	88	5.20729	10.291	4.37669	9.98595	7.62701	6.14515	0.521462	1.34928	0.712218
CLJU_RS08420	CLJU_c17160	1861172	1861954	iron ABC transporter ATP-binding protein	plus	-10.9	AAAAGGAGGA	16	1861152	1861161	0.167683	TGTCATAATCTGATAAA	76	1.75159	0.0267858	0.447054	13.8231	9.67823	7.6937	0.126715	0.00276764	0.0581065	0.0120679	0.0278805
CLJU_RS08425	CLJU_c17170	1862336	1863352	iron ABC transporter substrate-binding protein	plus	-10.9	GAAAGGAGGA	13	1862319	1862328	0.183339	ATTTTTTGAATGCAGAA	76	2.52574	1.13949	1.47547	7.6678	3.4747	2.75975	0.329396	0.327939	0.53464									0.438132	0.012741
CLJU_RS08430	CLJU_c17180	1863342	1864454	ABC transporter	plus	-10.8	TTGAGGGGGG	14	1863324	1863333	0.172554	ATTAAAAAATAGGGTTG	76	0.784782	3.02716	1.24276	4.82291	2.76872	2.37726	0.16272	1.09334	0.522768
CLJU_RS08435	CLJU_c17190	1864481	1864717	hypothetical protein	plus	-10.6	TATGGAGGTA	19	1864458	1864467	0.106584	ATCAACAATAAATTTAT	88	0.686905	6.56884	1.47698	12.0617	7.87274	8.65389	0.0569495	0.834378	0.170672
CLJU_RS08445	CLJU_c17200	1864961	1866055	ABC transporter	plus	-7.3	TATTAGGAGA	19	1864938	1864947	0.17582	AGTAAGTATTTGACTAT	76	0.753471	1.02461	0.270494	5.62184	3.58111	3.0639	0.134026	0.286114	0.0882841
CLJU_RS08450	CLJU_c17210	1866096	1866791	hypothetical protein	plus	-5.9	TTTATGGAGT	17	1866075	1866084	0.144096	TATTAAAAAGTATATTT	94	1.18684	2.06933	0.986528	6.91664	4.43829	3.19375	0.171592	0.466244	0.308893
CLJU_RS08460	CLJU_c17230	1867835	1868584	hypothetical protein	plus	-8.4	AAATGGGGGA	12	1867819	1867828	0.160948	GATTTATAAATTAAAAA	94	2.24595	1.67056	2.71496	5.7812	3.2581	2.82786	0.388492	0.512742	0.960076
CLJU_RS08470	CLJU_c17250	1869501	1870592	ABC transporter substrate-binding protein	plus	-4.9	ATAGGATGTG	14	1869483	1869492	0.162862	TATAAAAAATTAAGATA	94	8.69806	18.3727	3.8751	11.6079	12.2803	8.3787	0.749326	1.49611	0.462494					4.65561	0.00160448
CLJU_RS08475	CLJU_c17260	1870674	1871276	hypothetical protein	minus	-7.5	TAAAAGGAGT	13	1871285	1871294	0.193887	ACAATATTATACAATTA	88	2.73147	1.67019	2.31772	7.70036	1.3861	8.31191	0.354719	1.20496	0.278844							0.218004	0.000168727			0.163186	0.000209402
CLJU_RS08480	CLJU_c17270	1871730	1872311	oxidoreductase	plus	-11.2	TAAGGGGGTA	13	1871713	1871722	0.251084	TCTAAAATAACTTATAA	88	9.29459	5.6899	16.2053	11.9563	7.60369	10.2416	0.777382	0.748309	1.58231
CLJU_RS08485	CLJU_c17280	1872341	1873720	iron hydrogenase	plus	-10.2	GCTAGGAGGC	7	1872330	1872339	0.255241	TTAATCTAAAATAAGCT	82	7.62708	9.83141	7.5042	9.88583	6.48868	8.56591	0.771517	1.51516	0.876054
CLJU_RS08495	CLJU_c17300	1874779	1875240	hypothetical protein	plus	-10.5	ATAGGGAGGA	12	1874763	1874772	0.193873	ATTAAAAAATAGTTATA	94	86.1485	7.61385	35.406	162.008	36.5836	89.2816	0.531755	0.208122	0.396566	0.0670445	1.62256e-08			0.205551	0.00728873	0.268193	9.98167e-14			0.401439	1.14785e-05
CLJU_RS08500	CLJU_c17310	1875363	1876046	two-component system response regulator	plus	-10.3	TACAGGAGGA	10	1875349	1875358	0.175646	TAAAATTAAAAAAGTAC	88	9.15863	20.5655	7.8791	18.2493	21.284	19.7535	0.501863	0.96624	0.398872
CLJU_RS08505	CLJU_c17320	1876039	1877208	two-component system sensor histidine kinase	plus	-8	CGAGGAGTGG	21	1876014	1876023	0.156035	TTATTTATACCGTTCGA	71	1.95864	3.79536	5.54055	16.2219	14.8282	18.3873	0.12074	0.255955	0.301325
CLJU_RS08510	CLJU_c17330	1877300	1879405	cell division protein FtsA	plus	-7.1	AAAAGAGGTA	12	1877284	1877293	0.154953	CTTTAGATTACAGAAAA	76	41.2291	46.6152	58.6058	111.515	161.866	86.1389	0.369718	0.287987	0.680364
CLJU_RS08515	CLJU_c17340	1879435	1880607	peptidase M20	plus	-9.3	TATTGGAGGA	12	1879419	1879428	0.13562	AGTATTGATACTAATAT	82	90.7327	83.2135	156.505	146.304	181.132	140.495	0.620167	0.459408	1.11395
CLJU_RS08520	CLJU_c17350	1880927	1881886	hypothetical protein	plus	-7.3	ACTTAGGAGA	13	1880910	1880919	0.143311	TTGTTAATTTTAAGACT	82	15.6553	26.7539	10.2108	43.2164	87.8701	36.4049	0.362253	0.304471	0.28048							2.3809	1.65565e-07			2.3636	3.90143e-06
CLJU_RS08525	CLJU_c17360	1881929	1883536	sporulation protein SpoVB	plus	-7.1	GATAGGGAGT	14	1881911	1881920	0.120856	TATTAATAGTTTTTGAT	88	7.57174	14.5407	15.9139	59.3292	108.459	78.5725	0.127622	0.134066	0.202537							2.12788	2.0368e-06
CLJU_RS08530	CLJU_c17370	1883770	1888308	glutamate synthase	plus	-8.6	AGACGGGGGC	13	1883753	1883762	0.165541	ATTCAAAAAAATTTAGA	88	28.0907	100.461	246.126	52.2894	121.092	274.61	0.537217	0.829623	0.896275	2.77167	0.00154164	0.145266	3.10694e-06	0.402631	0.0264798	2.70545	9.0202e-11	6.26322	9.76547e-27	0.431959	3.76742e-06
CLJU_RS08535	CLJU_c17380	1888320	1889753	dihydropyrimidine dehydrogenase subunit A	plus	-11.5	GTAGGAGGTA	11	1888305	1888314	0.183467	GCTGCTTCTAATATGTA	65	67.1239	703.024	465.742	74.0299	195.18	395.23	0.906714	3.60192	1.17841	8.09982	8.92405e-13	0.183137	6.15836e-06			3.0818	4.16873e-13	6.37044	5.00984e-27	0.483766	5.93748e-05
CLJU_RS08540	CLJU_c17390	1890262	1891653	diguanylate cyclase	plus	-11.3	ACGAGGAGGA	12	1890246	1890255	0.203588	TATAAATTTATTATACG	88	1737.53	1936.04	3078.22	895.497	643.321	919.067	1.9403	3.00944	3.34928
CLJU_RS08545	CLJU_c17400	1891742	1892221	50S rRNA methyltransferase	plus	-6.4	GAAGTGGAGA	11	1891727	1891736	0.157648	CATGTTAATATTTAGAA	82	6.40604	150.107	22.2734	45.223	42.2919	49.5262	0.141654	3.54932	0.449731
CLJU_RS08550	CLJU_c17410	1892384	1892998	hypothetical protein	plus	-5.9	TTAATGGAGT	16	1892364	1892373	0.142262	TAAATTATACGCAATTA	82	1.5819	5.95572	0.574818	44.9055	62.5818	29.5948	0.0352273	0.095167	0.019423											2.06995	0.000377947
CLJU_RS08560	CLJU_c17430	1894046	1894621	isoprenylcysteine carboxyl methyltransferase	plus	-10.4	ATGGGGAGGA	10	1894032	1894041	0.091519	AAATCTAATAGAATATG	82	7.45958	24.021	4.65298	10.2913	7.62833	6.4437	0.724846	3.14893	0.722097					4.91805	0.00872422
CLJU_RS08565	CLJU_c17440	1894751	1895206	DNA gyrase inhibitor	plus	-8.1	AAGGAAGGTA	11	1894736	1894745	0.167066	TGTAATCTATTAAAAAG	82	8.7326	14.0547	9.75399	51.1772	92.737	49.8062	0.170635	0.151554	0.195839							2.1377	2.02671e-05
CLJU_RS08570	CLJU_c17450	1895322	1896815	membrane protein	plus	-6.8	ATGGAGTGTA	13	1895305	1895314	0.154811	CCTATAAAAATAAAATG	82	12.2304	11.5271	10.8323	21.5568	27.7055	27.5386	0.567359	0.416057	0.39335
CLJU_RS08585	CLJU_c17480	1899109	1899657	MarR family transcriptional regulator	plus	-8	TGAAAGGAGA	11	1899094	1899103	0.169748	GCATTATGTCTAAATGA	71	12.0934	27.9761	9.10456	13.9727	18.4612	8.88744	0.865508	1.5154	1.02443											2.03424	0.00908388
CLJU_RS08590	CLJU_c17490	1899700	1900665	alpha/beta hydrolase	plus	-7.7	TAAAGGGAGA	15	1899681	1899690	0.207107	ATTTTCTTAAATAATAA	94	3.56457	6.61085	2.8449	14.6279	19.4283	12.5374	0.243682	0.340269	0.226913
CLJU_RS08595	CLJU_c17500	1900864	1901685	chemotaxis protein	minus	-10.9	TAGGGGGGTA	15	1901696	1901705	0.183893	TGATAAACATGTAAACA	76	0.247251	1.75126	0.753415	6.49483	3.09696	10.1164	0.0380689	0.565476	0.0744747											0.299892	6.70009e-05
CLJU_RS08600	CLJU_c17510	1902031	1903203	transposase	plus	-3.9	AATGAAGGTG	13	1902014	1902023	0.198943	TAAATAATCTTTTAAAT	94	24.4627	1.95071	18.1963	0.183334	0.00599972	0.103814	133.432	325.134	175.278	0.0609615	9.41918e-14			0.104042	3.58457e-07
CLJU_RS08605	CLJU_c17520	1903382	1903870	5-nitroimidazole antibiotic resistance protein	minus	-7.1	ATTAGAGGTG	15	1903881	1903890	0.192133	TTCGCTATTTTATTTCT	76	8.9306	11.0031	12.5771	0	0	0	inf	inf	inf
CLJU_RS08610	CLJU_c17530	1903985	1904674	radical SAM protein	minus	-8	CGAAAGGAGA	10	1904680	1904689	0.173176	CCTTTCGTATAACCATG	59	2.96127	16.9396	3.26092	0	0	0.0337801	inf	inf	96.5338	4.41813	0.0166116			5.14457	0.017433
CLJU_RS08615	CLJU_c17540	1904775	1905482	tRNA synthetase subunit beta	minus	-11	TGAAGGAGGA	14	1905492	1905501	0.174213	ATTAAAGCTAAATAACT	82	10.1444	11.8119	17.9316	0	0	0.0329213	inf	inf	544.681
CLJU_RS08620	CLJU_c17550	1905592	1905912	multidrug transporter	minus	-11.8	TAGGGAGGTA	14	1905922	1905931	0.1339	ATTTTATTAATTAAGAT	94	3.79492	5.49526	5.00227	0	0.0630948	0	inf	87.0954	inf
CLJU_RS08625	CLJU_c17560	1906476	1907327	LysR family transcriptional regulator	minus	-4.7	GATAAAGGAT	12	1907335	1907344	0.206487	ATCCATTACTTTTAGTT	76	3.91031	5.22329	11.2485	18.5584	6.88715	20.6454	0.210703	0.75841	0.544844							0.435659	4.66964e-05			0.326588	2.63205e-06
CLJU_RS08635	CLJU_c17580	1908071	1908574	hypothetical protein	plus	-7.4	GAGGTGAGGG	13	1908054	1908063	0.142084	ATATTTCTAAAAAAGAG	82	6.81217	0.321248	5.25476	13.585	2.95826	3.59654	0.501448	0.108593	1.46106	0.0356517	0.000746142			0.0579586	0.0135911	0.256399	8.72497e-06	0.318205	0.00211955
CLJU_RS08640	CLJU_c17590	1908677	1909261	dimethyladenosine transferase	plus	-7.4	AAGGGAGTGT	13	1908660	1908669	0.152527	TGAATACTTGTGACAAG	65	5.44925	3.77491	2.12995	11.2886	6.91231	4.45811	0.48272	0.546114	0.47777									0.478553	0.0343332
CLJU_RS08645	CLJU_c17600	1909387	1909836	flavodoxin	plus	-10.2	TTTAGGAGGA	13	1909370	1909379	0.226176	TTAATGTAACCAATTTT	82	46.3764	77.7125	86.5482	62.9179	71.8958	52.6997	0.737095	1.0809	1.64229
CLJU_RS08650	CLJU_c17610	1909974	1910189	hypothetical protein	plus	-8.1	AAGTGAGGTG	14	1909956	1909965	0.142568	TTTGTATTAAATTTAAG	88	27.9391	3.41634	83.4754	102.503	29.9618	209.778	0.272569	0.114023	0.397923	0.0917361	9.76015e-05			0.0392988	7.89703e-06	0.343848	5.02181e-09	2.45775	1.65195e-05	0.139904	1.50362e-20
CLJU_RS08655	CLJU_c17620	1910179	1910373	DNA-binding protein	plus	-3.3	TGAAATGGAA	17	1910158	1910167	0.102497	AGTTGAATATTTTTTGA	82	411.133	275.676	326.551	96.5557	25.4202	186.419	4.25799	10.8448	1.7517							0.309135	5.28681e-10	2.31477	0.000109864	0.133549	3.43969e-20
CLJU_RS08660	CLJU_c17630	1910520	1912022	diguanylate cyclase	plus	-3.9	ATGGATTGGA	14	1910502	1910511	0.189209	TGAATGGGGAAATTATG	65	6.48777	2.34401	13.045	60.2807	18.2799	99.7	0.107626	0.128229	0.130843	0.276803	0.00285336			0.176478	0.00121926	0.35533	2.89446e-10			0.179674	1.02228e-19
CLJU_RS08665	CLJU_c17640	1912057	1912578	NUDIX hydrolase	plus	-8	GAAAAGGAGA	13	1912040	1912049	0.162242	TAAATTCTAAATTTGAA	88	5.65271	1.32156	18.5135	29.7354	15.1906	66.9487	0.1901	0.0869983	0.276532	0.181192	0.00651372			0.0701578	0.000555312			2.72417	0.000456897	0.222505	1.05861e-07
CLJU_RS08670	CLJU_c17650	1912600	1912857	hypothetical protein	plus	-9.3	AATTGGAGGA	12	1912584	1912593	0.237448	ACAATATAAAAAGTAAT	88	66.1202	15.5969	182.738	48.5071	20.7232	122.643	1.3631	0.752629	1.49	0.181159	0.00567569			0.0841642	0.000930195			3.04124	0.00698892	0.16572	8.3737e-06
CLJU_RS08675	CLJU_c17660	1913075	1913521	MarR family transcriptional regulator	plus	-7.7	TTAAGGGAGA	14	1913057	1913066	0.1312	ATAAATAATTTAAATTA	100	3.10127	14.9102	8.24326	5.54918	14.9679	3.76713	0.55887	0.996143	2.18821							3.26202	9.6124e-05			3.89274	6.52733e-05
CLJU_RS08680	CLJU_c17670	1913578	1914264	hypothetical protein	plus	-9.3	ATTTGGAGGA	16	1913558	1913567	0.116308	GGACAAATATTAAAATT	82	2.22284	11.4705	3.716	5.94244	11.0879	2.57827	0.374062	1.03451	1.44127							2.23179	0.0043055			4.21138	5.13912e-06
CLJU_RS08685	CLJU_c17680	1914325	1914942	hypothetical protein	plus	-8.1	AAGGAAGGTA	11	1914310	1914319	0.208467	TATTTTATATAAAAAAG	94	2.24264	4.53721	5.18575	8.01236	17.881	6.30083	0.279898	0.253744	0.823027							2.64984	5.82595e-05			2.77936	0.000190826
CLJU_RS08690	CLJU_c17690	1915388	1916317	ketopantoate reductase	minus	-11.6	ACAGGAGGTA	15	1916328	1916337	0.257583	ATAAAAATGTAATTTAA	94	19.0142	78.6871	141.765	70.6881	315.394	348.845	0.268988	0.249488	0.406385	3.19112	1.9339e-05	0.169134	4.26754e-07			5.17811	1.04031e-25	5.84496	1.26484e-24
CLJU_RS08695	CLJU_c17700	1916469	1917344	LysR family transcriptional regulator	plus	-7.9	GGGGAGAGTA	9	1916456	1916465	0.163883	AGTTATGATGAAAAGGG	65	4.66523	2.16721	28.4284	34.146	9.21741	66.2989	0.136626	0.235121	0.428791					0.0744349	0.000717802	0.317386	8.09257e-11	2.33075	3.24698e-05	0.136173	2.80795e-22
CLJU_RS08700	CLJU_c17710	1917884	1919473	asparagine synthase	plus	-10.9	CCAAGGAGGA	14	1917866	1917875	0.237931	TGCTGTTTTTATAACCA	71	63.5063	268.65	63.5435	94.0999	304.982	67.5536	0.674882	0.880871	0.940638	3.26475	5.43438e-05			4.1369	9.49264e-06	3.8045	5.62208e-06			4.42546	3.15566e-06
CLJU_RS08705	CLJU_c17720	1919747	1920610	LysR family transcriptional regulator	minus	-5.9	TACATGGAGT	10	1920616	1920625	0.157147	CCATGTATTAGATTTAT	76	14.1118	5.70207	12.8928	134.977	36.5851	103.889	0.10455	0.155858	0.124102	0.309006	0.0112064					0.316796	2.8403e-12			0.344734	1.95725e-08
CLJU_RS08710	CLJU_c17730	1920977	1921393	histidine kinase	plus	-1.7	ATGTTAAGAG	6	1920967	1920976	0.188946	TAGCTATAAATGATATG	76	4.83227	0.702588	8.07729	50.5923	6.42507	71.2729	0.095514	0.109351	0.113329	0.11401	0.0287613			0.087753	0.0435592	0.15043	2.79806e-22			0.0882459	1.56719e-26
CLJU_RS08715	CLJU_c17740	1921401	1922756	branched-chain amino acid transporter	minus	-11.7	TTGAGGAGGG	14	1922766	1922775	0.161399	TGTTTAAATAATACCTT	82	21.0204	31.1757	14.3707	36.9959	37.1716	15.278	0.568183	0.838697	0.940615									0.495862	0.000456897	2.3836	5.61287e-06
CLJU_RS08720	CLJU_c17750	1923066	1924238	membrane protein	minus	-4.8	GGATAAGGAA	8	1924242	1924251	0.138771	CTTCCTTATCCTTTCCA	59	111.487	178.627	86.3585	361.908	285.964	277.687	0.308052	0.62465	0.310992					2.02038	0.026407
CLJU_RS08730	CLJU_c17770	1924948	1925859	hypothetical protein	plus	-7.3	ATTTAGGAGA	14	1924930	1924939	0.189052	TTAATGTATAATATATT	94	2.44892	3.16723	2.15714	14.9215	6.4248	19.5436	0.16412	0.492969	0.110376											0.322013	1.95741e-06
CLJU_RS08735	CLJU_c17780	1925963	1926610	hydrolase	plus	0	ATTGTTTAAT	21	1925938	1925947	0.167732	TTGACTATATGAGCATT	71	5.38089	19.2938	11.0368	64.4046	83.4722	56.6614	0.0835482	0.231141	0.194785
CLJU_RS08740	CLJU_c17790	1926829	1927155	hypothetical protein	minus	-8.1	AAGAAGGAGA	11	1927162	1927171	0.175591	TTCTTACATAAGTTTAG	76	44.2993	262.926	86.1022	617.655	1225.09	679.333	0.0717218	0.214619	0.126745	4.54825	3.52067e-07			2.9927	0.00155315	2.32424	6.46766e-08
CLJU_RS08750	CLJU_c17810	1927826	1928707	hydrolase	minus	-12.6	AGAGGAGGTA	12	1928715	1928724	0.218913	TCTAATATTCTATGAAC	76	33.4251	86.4334	52.545	60.9772	50.1194	44.1597	0.548158	1.72455	1.18989
CLJU_RS08755	CLJU_c17820	1928926	1929768	glyoxal reductase	minus	-10.2	ATTGGGAGGA	12	1929776	1929785	0.212011	AATTATAGTAAATACAA	88	153.53	132.472	83.0418	272.303	225.116	129.877	0.56382	0.588462	0.63939			2.33581	0.0200518
CLJU_RS08760	CLJU_c17830	1929968	1931965	hypothetical protein	plus	-10.2	AATGGGAGGA	12	1929952	1929961	0.183712	ATTAAAGTAGACTAAAT	82	0.553263	0.29392	0.317805	4.96233	2.19792	2.85233	0.111493	0.133727	0.111419
CLJU_RS08765	CLJU_c17840	1932089	1932571	peptide deformylase	minus	-10.9	ACAAGGAGGC	14	1932581	1932590	0.186783	GTACATTTGATAAAATA	82	72.304	90.0567	23.0792	76.288	90.272	25.8262	0.947777	0.997615	0.893635			3.98478	0.000469473	3.83082	0.000206913			0.401936	8.05929e-06	3.42256	2.96924e-10
CLJU_RS08770	CLJU_c17850	1932667	1934091	GntR family transcriptional regulator	plus	-7	ATTAAGGGGA	13	1932650	1932659	0.144603	TGATTTTTATAAAAATT	94	3.94931	3.74744	5.9847	8.65748	5.38602	8.39967	0.456173	0.695771	0.712492
CLJU_RS08775	CLJU_c17860	1934300	1935088	chemotaxis protein CheY	minus	-7.2	CCAAGGGGTG	14	1935098	1935107	0.187406	GAATATTTATCTGATGT	76	52.0929	80.1756	30.1718	175.225	58.9106	111.218	0.297291	1.36097	0.271286							0.397944	6.97595e-06
CLJU_RS08780	CLJU_c17870	1935397	1935867	methylated-DNA--protein-cysteine methyltransferase	plus	-10.5	ATAGGGAGGA	12	1935381	1935390	0.187838	AAAGAGAAAAAAAAATA	88	21.1121	14.054	26.9055	24.4705	29.5321	21.2295	0.862756	0.47589	1.26736
CLJU_RS08785	CLJU_c17880	1935940	1936641	hypothetical protein	plus	-8.4	TAATGGGGGA	13	1935923	1935932	0.201182	AGTTATTTTTCTAGTAA	82	21.4686	10.7447	19.9585	34.2332	35.6742	20.9983	0.627129	0.301189	0.950481	0.382273	0.0339881
CLJU_RS08790	CLJU_c17890	1936699	1937577	membrane protein	minus	-10.9	AAAAGGAGGA	14	1937587	1937596	0.138208	GATGTCAATAAAAAGCC	65	1.71462	10.9215	18.7764	39.1127	44.4547	94.5905	0.043838	0.245677	0.198502									2.90882	0.000952861	0.459517	0.015473
CLJU_RS08795	CLJU_c17900	1938135	1939535	alanine glycine permease	plus	-10.1	TGAAGGGGGA	14	1938117	1938126	0.246108	TTAGTAGACATTTTTGA	76	324.428	290.147	596.792	948.873	458.292	1099.69	0.341909	0.633105	0.542691					0.475082	0.0175966					0.408065	1.22992e-06
CLJU_RS08800	CLJU_c17910	1939706	1941637	carbon monoxide dehydrogenase	plus	-10.2	AATAGGAGGA	13	1939689	1939698	0.177499	GTACAAAATATTAAAAT	88	8.46801	14.4635	13.3927	10.5115	10.3777	12.7444	0.805592	1.39371	1.05087
CLJU_RS08805	CLJU_c17920	1942075	1942560	ethanolamine utilization protein EutP	minus	-3.9	AACGTAGGTG	13	1942569	1942578	0.157744	TCTTGTCATTTCACATG	65	100.774	84.3729	49.4462	459.708	472.152	220.006	0.219214	0.178699	0.224749											2.10073	2.98208e-05
CLJU_RS08810	CLJU_c17930	1942571	1942948	hypothetical protein	minus	-11.6	AAAGGAGGTT	15	1942959	1942968	0.178179	ACGTATTTTGCTACTAA	71	323.661	227.416	185.475	477.363	499.515	237.97	0.678018	0.455274	0.779406			2.21565	0.0340465							2.05451	7.04194e-05
CLJU_RS08815	CLJU_c17940	1943568	1944647	xanthine dehydrogenase	plus	-4.6	ATAGAAGGTG	11	1943553	1943562	0.187928	AAAAATTTTTTTAGATA	94	807.21	58.1645	73.4963	854.985	109.493	46.2026	0.944122	0.531217	1.59074	0.0555368	5.15785e-24	14.1044	9.75581e-18			0.15131	8.16379e-33	0.065227	1.78395e-56	2.31975	1.14341e-06
CLJU_RS08820	CLJU_c17950	1944665	1945684	molybdopterin-binding protein	plus	-7.9	AGAGAGGAGT	15	1944646	1944655	0.214499	AATAGAGGTAATTTAGA	76	860.214	47.6973	46.7512	932.189	92.0174	51.3492	0.922789	0.518351	0.910457	0.042615	3.87595e-32	23.7183	9.94341e-29			0.116004	8.08074e-41	0.0661358	4.37094e-56
CLJU_RS08825	CLJU_c17960	1945932	1948235	diguanylate cyclase	plus	-11.3	ATAAGGAGGG	13	1945915	1945924	0.181145	GTTGGCCCTTTTCCATA	53	102.126	48.8896	254.895	746.463	204.162	541.93	0.136813	0.239465	0.470347	0.364681	7.71351e-05			0.185505	3.39928e-08	0.323657	1.91033e-13			0.368915	2.48875e-08
CLJU_RS08830	CLJU_c17970	1948271	1949110	transcriptional regulator	minus	-10.9	TTAGGAGGTT	17	1949123	1949132	0.183368	TTCCTTCGAAGTGATTA	65	23.3743	27.8679	30.4929	21.6547	13.6081	30.26	1.07941	2.04789	1.0077											0.440432	0.000247141
CLJU_RS08835	CLJU_c17980	1949285	1950319	4Fe-4S ferredoxin	plus	-10	GCTGGAGGTT	12	1949269	1949278	0.189703	AAATTTAATTTATTGCT	88	64.2325	18.8882	69.7377	73.206	43.1809	63.6443	0.877421	0.437421	1.09574	0.224518	3.16561e-07			0.262223	0.00019059
CLJU_RS08840	CLJU_c17990	1950453	1951058	molecular chaperone DnaK	plus	-7.1	TTGAGAGGTG	15	1950434	1950443	0.190564	ATGCTGAAATATAATTG	76	17.2871	11.4557	34.8085	149.947	87.287	139.034	0.115288	0.131242	0.250361					0.320662	0.031542
CLJU_RS08845	CLJU_c18000	1951221	1951751	nitroreductase	minus	-8	ATAAAGGAGA	12	1951759	1951768	0.255291	TATATGATATTTACTCA	82	110.346	132.567	142.403	177.619	298.693	258.089	0.621253	0.443823	0.551761
CLJU_RS08850	CLJU_c18010	1951888	1952250	HxlR family transcriptional regulator	plus	-9.3	CTATGGAGGA	12	1951872	1951881	0.143782	TATTCTTTTTTATACTA	88	12.1825	7.1133	43.0519	315.839	260.764	573.81	0.038572	0.0272787	0.0750281					0.167212	0.0132364			2.17084	2.62421e-05	0.444998	1.30537e-05
CLJU_RS08855	CLJU_c18020	1952459	1953610	peptide-binding protein	minus	-7.1	AAAGGATGGA	16	1953622	1953631	0.193881	ATATTTTGAAAACGTTC	76	10.0235	8.15507	11.4294	58.4748	36.4839	80.6065	0.171415	0.223525	0.141793											0.443168	0.000706472
CLJU_RS08860	CLJU_c18030	1953858	1956101	cell wall-binding protein	plus	-10.4	AAGAGGGGGA	11	1953843	1953852	0.164572	AATATAGTATATAAAAG	88	25.2442	25.9997	14.688	21.8011	16.7053	14.6232	1.15793	1.55637	1.00443
CLJU_RS08865	CLJU_c18040	1956335	1957855	methyl-accepting chemotaxis protein	plus	-10.2	TATAGGAGGA	12	1956319	1956328	0.18434	ATTAAATCTGTAATTAT	88	10.7443	31.883	15.2459	34.0646	15.3196	45.6307	0.31541	2.08119	0.334115	2.27566	0.0201756									0.328931	1.50041e-08
CLJU_RS08870	CLJU_c18050	1957977	1958804	4-hydroxy-tetrahydrodipicolinate reductase	minus	-12.2	AAAGGAGGTA	14	1958814	1958823	0.196678	TGACGCTTACAAGAAAA	65	963.226	16.5195	3181.18	1515.29	16.4651	2748.35	0.63567	1.00331	1.15749	0.0130933	9.90242e-24			0.00502148	1.31259e-26	0.0127702	4.66846e-125	2.17793	1.33697e-05	0.00586348	5.92658e-141
CLJU_RS08875	CLJU_c18060	1959333	1959965	GntR family transcriptional regulator	plus	0	AGAATAACTT	21	1959308	1959317	0.138128	TACTTCAAGTTATCAGA	71	21.6568	52.375	15.9406	77.191	198.661	64.4234	0.280561	0.26364	0.247435					3.27787	0.0046841	3.02047	1.25781e-11			3.01972	6.71082e-10
CLJU_RS08880	CLJU_c18070	1960372	1961055	hypothetical protein	plus	-10.7	AGTAGGAGGG	14	1960354	1960363	0.139533	GAAAATTATTTAAAAGT	88	58.9228	23.2332	103.694	124.66	149.973	161.763	0.47267	0.154916	0.641026	0.301258	7.53781e-05			0.217869	3.78835e-05
CLJU_RS08885	CLJU_c18080	1961202	1962287	RND transporter	plus	-10.4	ATGGGGAGGA	12	1961186	1961195	0.190347	AGATTGTAGAAAAAATG	76	36.8969	73.5592	20.7928	37.1181	52.225	30.3566	0.994041	1.40851	0.68495					3.4155	0.000238561
CLJU_RS08890	CLJU_c18090	1962284	1962991	macrolide ABC transporter ATP-binding protein	plus	-10.8	AGCAGGAGGG	14	1962266	1962275	0.142934	ATTGTAGAGACTCAAGC	59	4.22897	10.7868	4.32426	50.1898	60.1202	46.6921	0.0842595	0.17942	0.0926122
CLJU_RS08895	CLJU_c18100	1962993	1964204	macrolide ABC transporter permease	plus	-9.3	GTTGGGGGGA	15	1962974	1962983	0.141124	AAAGAAGAACTATAGTT	76	8.05968	32.1487	9.37251	31.7683	42.2409	28.0159	0.253702	0.76108	0.334542	3.06797	0.00250257			3.37711	0.00335294
CLJU_RS08900	CLJU_c18110	1964277	1965212	DNA-directed RNA polymerase sigma-70 factor	plus	-7.2	TACAGGGAGT	12	1964261	1964270	0.151829	GAAGAAAGTTAAAGTAC	71	14.5875	23.3906	11.1536	83.4395	93.8803	97.5538	0.174828	0.249154	0.114333
CLJU_RS08905	CLJU_c18120	1965307	1965705	cytidine deaminase	plus	-10.5	GAGGGGAGGA	16	1965287	1965296	0.168126	GTGTAATAGAAATTGAG	71	4417.95	5774.44	5989.07	4800.04	7314.46	5182.05	0.9204	0.789455	1.15573
CLJU_RS08910	CLJU_c18130	1965849	1966493	deoxyribose-phosphate aldolase	plus	-4.9	ATGAAAGGAA	14	1965831	1965840	0.250665	TTATGAATTACTGTATG	76	2876.95	7388.79	2688.1	6214.69	8697.35	7652.57	0.462928	0.849545	0.351267
CLJU_RS08915	CLJU_c18140	1966859	1968043	pyrimidine nucleoside transporter NupC	plus	-11.3	TTAAGGAGGG	15	1966840	1966849	0.152143	TTAGTTAAAAGTATTTA	88	1843.81	2936.9	1945.09	1945.56	2718.32	2463.94	0.947699	1.08041	0.789422
CLJU_RS08920	CLJU_c18150	1968067	1969248	phosphopentomutase	plus	-7.4	TGTAAGGAGT	13	1968050	1968059	0.17307	TTGTATAATATATATGT	88	3190.62	3866.14	8275.51	2768.95	3738.12	4786.79	1.15228	1.03425	1.72882			0.489285	0.0474343	0.455611	0.0101979			2.0597	5.14777e-05
CLJU_RS08925	CLJU_c18160	1969264	1970565	pyrimidine-nucleoside phosphorylase	plus	-7.8	AAAGGTGGTA	13	1969247	1969256	0.230788	ACAAAAATTAATATAAA	94	13272.7	36080.3	21989.3	7626.31	7755.02	14112.2	1.74038	4.6525	1.55818	2.09604	0.00365253							2.20131	7.27571e-06
CLJU_RS08930	CLJU_c18180	1971219	1971995	hypothetical protein	plus	-7.7	TGAAGGGAGA	14	1971201	1971210	0.141953	AATTGTTTTTAGGTTGA	76	9.94223	9.67526	35.9968	83.216	77.7316	153.719	0.119475	0.12447	0.234173					0.265558	0.00716332			2.22011	2.78652e-05	0.495221	0.00024066
CLJU_RS08945	CLJU_c18210	1973561	1973989	membrane protein	minus	-5.5	AAGGCAAGGT	13	1973998	1974007	0.133369	TTACTTATAAATTTTGT	88	5.82283	17.4527	6.71656	24.3931	43.8535	17.3655	0.238708	0.397978	0.386777							2.13215	0.00501989			2.47516	0.00229211
CLJU_RS08950	CLJU_c18220	1974530	1975279	hypothetical protein	plus	-10.9	TCAAGGAGGA	14	1974512	1974521	0.137993	GCATGTTTTCAAATTCA	71	31.418	182.835	92.0075	83.1527	290.335	138.985	0.377835	0.629739	0.661996	4.47021	3.89036e-08	0.433922	0.044037			4.09743	1.21902e-18	2.00301	0.000239598	2.04564	5.71048e-05
CLJU_RS08955	CLJU_c18230	1975272	1975778	hypothetical protein	plus	-10.6	GTTGGAGGTA	12	1975256	1975265	0.145328	CGGATTTAGATGGAGTT	59	80.1527	358.285	147.475	81.0266	292.491	115.303	0.989215	1.22494	1.27902	3.45537	1.13129e-05			2.39564	0.00886699	4.2243	8.02095e-19			2.48363	3.81705e-07
CLJU_RS08960	CLJU_c18240	1975969	1977291	xylose isomerase	plus	-7.4	AATAAGGAGT	13	1975952	1975961	0.164281	AGATTCAACAATAAAAT	82	17.0928	8.16542	22.6311	10.364	7.2878	15.3613	1.64926	1.12042	1.47326	0.362791	0.00557521			0.351312	0.0219178					0.463948	0.0295085
CLJU_RS08965	CLJU_c18250	1977366	1978868	xylulose kinase	plus	-2.9	AAAGAAGAGA	11	1977351	1977360	0.163044	CCAATAATTTCATGAAA	76	0.495506	1.74844	1.50187	7.36157	3.52854	8.23942	0.0673099	0.495514	0.182278											0.418655	0.000670188
CLJU_RS08970	CLJU_c18270	1978884	1979945	aldose 1-epimerase	plus	-7.9	TATAAGGAGA	16	1978864	1978873	0.14102	AGATAACTTATCCATAT	76	0.68286	1.36324	2.54882	8.46289	3.98337	8.67407	0.0806888	0.342233	0.293844											0.449171	0.00374084
CLJU_RS08975	CLJU_c18280	1979968	1981335	MFS transporter	plus	-8.4	AAAGAGGAGA	14	1979950	1979959	0.217842	GACTATATAAATTAAAA	88	10.696	8.35554	38.2297	9.70134	5.02923	12.0123	1.10253	1.6614	3.18255					0.210641	0.00171582					0.409601	0.000197988
CLJU_RS08980	CLJU_c18290	1981525	1982703	ROK family transcriptional regulator	plus	-6.2	ATTGGTGGTA	11	1981510	1981519	0.151489	TAATTTCAAATTTGATT	88	22.4441	21.1509	35.9769	55.425	64.3148	87.8943	0.404945	0.328865	0.409321
CLJU_RS08985	CLJU_c18300	1982842	1983321	hypothetical protein	plus	-9.3	TTATGGAGGA	12	1982826	1982835	0.13863	TAAAAATAAATATTTTA	100	2.87489	11.0966	14.0615	48.6988	54.3732	36.0047	0.059034	0.204083	0.390546
CLJU_RS08990	CLJU_c18310	1983745	1984560	ABC transporter permease	plus	-10.8	ATAAGGAGGA	13	1983728	1983737	0.109195	ACCATAAAGTTTAAATA	82	0.457827	0.29558	2.51653	2.82119	0.278291	0.880435	0.162281	1.06212	2.85828							0.117993	3.8701e-05
CLJU_RS09000	CLJU_c18330	1985399	1986418	nitrate ABC transporter substrate-binding protein	plus	-9.3	AATTGGAGGA	13	1985382	1985391	0.16443	TTAAAATTTATATAAAT	100	1.18149	1.28716	1.06914	2.59453	0.790565	2.50198	0.455377	1.62815	0.427316							0.362533	0.00622754			0.309305	0.0105305
CLJU_RS09005	CLJU_c18340	1986446	1987909	thioredoxin	plus	-6.4	TGAATGGAGA	14	1986428	1986437	0.128157	AATAATTATAAATATGA	94	3.73835	3.54073	7.40383	13.9384	6.4415	13.3339	0.268205	0.549674	0.555265											0.473041	0.00114794
CLJU_RS09010	CLJU_c18350	1988132	1989046	ABC transporter ATP-binding protein	plus	-5.3	AAAGAAGGTA	11	1988117	1988126	0.133623	CATACAATTCCTAAAAA	76	7.55155	9.92075	17.2546	29.7866	18.1915	66.8192	0.253522	0.54535	0.258228									2.68731	5.1064e-07	0.266753	4.56613e-11
CLJU_RS09015	CLJU_c18360	1989063	1990067	ABC transporter permease	plus	-9.3	ATTGGGGGGC	13	1989046	1989055	0.141398	AATCAAATTATTTAATT	94	6.64452	7.08818	23.9003	14.3871	12.4258	21.0246	0.46184	0.57044	1.13678					0.290935	0.0174755
CLJU_RS09020	CLJU_c18370	1990089	1990904	acyl-CoA thioesterase	plus	-10.4	CAGAGGGGGA	14	1990071	1990080	0.16892	TGTTGGTTTAGAGGCAG	53	19.3147	81.1317	33.9601	22.6479	21.2963	26.4968	0.852822	3.80967	1.28167	3.209	0.000271317			2.32373	0.0249832
CLJU_RS09025		1991046	1991354	hypothetical protein	plus	-6.4	GAAGTGGAGA	15	1991027	1991036	0.181964	AACCGTTAAAGACAGAA	65	7.32769	15.8705	12.4541	92.4109	72.7352	161.691	0.0792946	0.218195	0.0770238									2.1069	0.000307778	0.44007	5.03799e-05
CLJU_RS09030	CLJU_c18390	1991720	1991947	hypothetical protein	plus	-10.2	AATAGGAGGA	13	1991703	1991712	0.156102	TAAGTTATAAATAAAAT	94	13.782	54.0913	31.2851	30.2728	99.3904	30.4136	0.455259	0.544231	1.02865							3.85759	1.95151e-06			3.20365	0.000247276
CLJU_RS09035	CLJU_c18400	1991944	1992561	hypothetical protein	plus	-7.3	AAGGGAAGGG	17	1991923	1991932	0.163149	TCTGTTGTAGTTGAAAG	65	1.59089	6.10233	2.27202	31.8831	63.8289	21.1862	0.0498978	0.0956045	0.107241							2.36418	0.00036069			2.95333	5.04061e-05
CLJU_RS09040	CLJU_c18410	1992568	1992942	hypothetical protein	plus	-5.8	GAAAAGAGGA	17	1992547	1992556	0.178483	TGAGTAAGTTAAAGGAA	71	6.80616	13.1709	10.8673	61.56	83.4174	42.0044	0.110561	0.157892	0.258719
CLJU_RS09045	CLJU_c18420	1993016	1995466	glutathionylspermidine synthase	plus	-7.4	AATAAGGAGT	14	1992998	1993007	0.134422	AGTATGAGACTTATAAT	76	2.54464	3.98868	2.9902	27.1194	45.5896	20.6927	0.0938309	0.087491	0.144505											2.15994	0.00670142
CLJU_RS09050	CLJU_c18430	1995463	1996029	hypothetical protein	plus	-6	GATGGAGTGG	7	1995452	1995461	0.217509	TGCCTATATATATTGAT	76	21.9498	48.4124	18.1134	31.9956	53.8141	20.94	0.686026	0.899622	0.865014					2.6298	0.0343103					2.51929	0.00076313
CLJU_RS09060	CLJU_c18450	1997196	1998290	hypothetical protein	minus	-9.3	TTTAGGGGGA	13	1998299	1998308	0.120699	AATGCTGCCTTATAGGA	59	0.22164	1.80037	0.431915	3.63833	3.19372	1.29889	0.060918	0.56372	0.332527
CLJU_RS09065	CLJU_c18460	1998287	1999762	hypothetical protein	minus	-11.7	TGGGGAGGTG	13	1999771	1999780	0.12816	ATTAATAATATAGTTAG	88	1.2903	1.55049	0.439097	6.62086	8.61185	3.08107	0.194884	0.180041	0.142514
CLJU_RS09070	CLJU_c18470	1999945	2001111	NADPH-dependent butanol dehydrogenase	minus	-10.9	ACAAGGAGGA	15	2001122	2001131	0.193038	TACATAAAGTATTTTTT	88	457.835	723.695	105.51	1201.05	1545.44	195.308	0.381196	0.468279	0.540227			5.51332	0.000177769	6.68923	4.75241e-06			0.19233	7.13121e-09	7.74469	3.01902e-13
CLJU_RS09075	CLJU_c18480	2001343	2001762	hypothetical protein	minus	-11.3	AAGAGGAGGA	12	2001770	2001779	0.183421	CTTCAAAAATAAATACT	82	7.57066	3.05198	8.34742	35.4135	32.693	52.2923	0.213779	0.0933527	0.15963
CLJU_RS09080	CLJU_c18490	2001767	2001967	XRE family transcriptional regulator	minus	-7.3	ATTTAGGAGA	6	2001969	2001978	0.167459	ATTCATCTCCTAAATGT	71	1.73605	1.14779	0.334906	43.2743	58.7244	62.6517	0.0401173	0.0195454	0.00534552
CLJU_RS09085	CLJU_c18500	2002264	2003412	chemotaxis protein	plus	-8	GAAAAGGAGA	13	2002247	2002256	0.183864	TGATATTAAATTTTGAA	88	68.3952	149.589	97.2064	82.2939	114.288	66.8107	0.831109	1.30888	1.45495
CLJU_RS09105	CLJU_c18560	2007458	2008180	hypothetical protein	plus	-12.6	AGAGGAGGTG	13	2007441	2007450	0.160818	TTTAAGTATTAGATAGA	82	0.721208	0.0215327	0.916787	8.34021	1.05194	2.53213	0.0864736	0.0204696	0.362061							0.152845	0.00810791
CLJU_RS09115	CLJU_c18580	2008570	2009556	hypothetical protein	minus	-10.2	AACGGAGGTT	14	2009566	2009575	0.182403	ATATTATTATAAAACTA	94	0.0682039	0.416413	0.327373	5.35272	1.76615	5.21143	0.0127419	0.235774	0.0628182							0.391034	0.00085327			0.331964	0.00124204
CLJU_RS09125	CLJU_c18600	2011030	2012484	cell wall hydrolase	plus	-9.8	AATAGGGGGG	12	2011014	2011023	0.161776	AGTAATATATTAAAAAT	94	0.977872	1.04114	2.0378	12.9008	7.38994	12.4752	0.0757995	0.140886	0.163347
CLJU_RS09130	CLJU_c18610	2012759	2014627	signal transduction protein	plus	-7	ACGGAAGGTG	14	2012741	2012750	0.160997	ATAGGCAGTTTGGGACG	47	6.22026	17.5313	5.26363	66.4448	79.803	26.7643	0.0936154	0.219683	0.196666	2.1812	0.0455936			3.27687	0.00576497			0.486009	0.00199374	2.9226	1.07164e-06
CLJU_RS09155	CLJU_c18660	2018770	2020245	N-acetylmuramoyl-L-alanine amidase	plus	-9.3	AGTAGGGGGA	12	2018754	2018763	0.15218	GTTATACTGGTTATAGT	71	14.2537	21.7328	26.8726	34.2184	12.8229	48.0838	0.416551	1.69485	0.55887							0.439775	1.51029e-06			0.2612	1.04609e-11
CLJU_RS09160	CLJU_c18670	2020721	2022787	chemotaxis protein	plus	-5	AAAGAAGGAA	15	2020702	2020711	0.196689	GTAAAAACTTAGAGAAA	76	112.189	16.0548	313.222	456.527	92.6377	895.214	0.245744	0.173307	0.349886	0.110448	8.59066e-19	0.456103	0.0353135	0.0503758	3.64824e-23	0.2379	4.74248e-20	2.34661	1.48351e-06	0.10138	3.64354e-36
CLJU_RS09170	CLJU_c18690	2025379	2026503	radical SAM protein	plus	-10.4	TAGAGGGGGA	12	2025363	2025372	0.192952	TTAAGAAGATTAATTAG	82	2.15891	4.88141	1.72829	6.10933	4.06024	2.55232	0.353379	1.20225	0.677143
CLJU_RS09175	CLJU_c18700	2026661	2027635	hypothetical protein	plus	-5.5	TAAATGGGGA	14	2026643	2026652	0.163974	ATAAAAAATATATATAA	100	47.319	19.2437	47.6333	71.0449	26.9968	51.2976	0.666044	0.712813	0.928567	0.31018	0.000191626			0.391576	0.0175154	0.447838	1.70357e-06
CLJU_RS09180		2027704	2028207	hypothetical protein	plus	-10.8	TTAAGGAGGA	9	2027691	2027700	0.179024	ATATTTAAAGAAGGTTA	82	11.0464	7.8439	7.07429	46.7993	19.3082	31.7954	0.236038	0.406248	0.222494							0.488289	0.000185734
CLJU_RS09185	CLJU_c18730	2029081	2029722	hypothetical protein	plus	-7.9	TATAAGGAGA	12	2029065	2029074	0.183924	ATAGTGGTTAAAAATAT	82	2.44647	2.1888	3.51678	47.4232	21.6733	31.531	0.0515881	0.100991	0.111534
CLJU_RS09190	CLJU_c18740	2029754	2031424	plant auxin-responsive GH3	plus	-4.9	TAGGAAGTGC	21	2029729	2029738	0.133182	CAAGATAAAATAATTAG	82	0.478337	0.2795	1.55696	37.4203	19.7125	26.7181	0.0127828	0.0141788	0.0582736
CLJU_RS09200	CLJU_c18760	2032774	2034630	glycoside hydrolase family 18	plus	0	TTGTTTTTTA	21	2032749	2032758	0.16636	ATATGTATTTTATTTTG	88	3.62809	0.743534	3.65193	15.6628	4.03611	12.0272	0.231637	0.184221	0.30364	0.161346	0.00108758			0.205908	0.0272164	0.301631	2.04537e-10			0.328365	4.92187e-07
CLJU_RS09205	CLJU_c18770	2034850	2035395	hypothetical protein	minus	-10.9	AAAAGGAGGA	12	2035403	2035412	0.226066	TTTTATATTAAAAAATG	94	5.65535	9.19021	14.319	27.7077	19.5531	26.3796	0.204107	0.470014	0.542805
CLJU_RS09210	CLJU_c18780	2035571	2036353	hypothetical protein	minus	-10.9	AAAAGGAGGA	14	2036363	2036372	0.222405	AATATTAATATAATAGA	94	1.02633	0.715777	1.48614	3.03722	1.8429	1.75692	0.337917	0.388398	0.845879
CLJU_RS09220	CLJU_c18800	2038264	2039082	hypothetical protein	minus	-10.9	AAAAGGAGGA	15	2039093	2039102	0.178678	AAGTATACAATATTTAC	82	20.0229	61.5195	21.1853	26.8309	43.7702	21.1663	0.746265	1.40551	1.0009	2.37115	0.012126			2.86236	0.00621575					2.02531	0.000549854
CLJU_RS09235	CLJU_c18830	2041404	2042009	hypothetical protein	plus	-8	TAAAAGGAGA	14	2041386	2041395	0.192977	GAAAAAAGTACTTTTAA	82	1.06626	5.0677	3.44356	5.49708	2.0716	4.50457	0.193968	2.44627	0.764459							0.442635	0.0193567
CLJU_RS09240	CLJU_c18850	2043154	2044029	chemotaxis protein CheY	plus	-4.9	AGTTGGTGGA	9	2043141	2043150	0.181173	ATTTAAATTAAGAAAGT	88	1050.51	712.637	1727.1	1312.1	1094.03	1256.22	0.800633	0.651386	1.37484					0.405707	0.00287483
CLJU_RS09245	CLJU_c18860	2044011	2044475	chemotaxis protein CheX	plus	-10.7	AAAGGGGGTC	12	2043995	2044004	0.129709	AAACGTAGGATTTCAAA	71	680.829	454.94	686.015	1297.52	1013.12	1127.31	0.524715	0.449049	0.60854
CLJU_RS09250	CLJU_c18870	2044573	2045301	transporter	minus	-4.2	GAAAGTGAGA	14	2045311	2045320	0.125015	ATATAGTATTTAAAATT	94	3.96502	4.35412	9.62549	53.6386	47.9915	53.9761	0.073921	0.0907269	0.178329
CLJU_RS09255	CLJU_c18880	2045708	2047687	chemotaxis protein	plus	-7.9	AGGGAGAGTG	12	2045692	2045701	0.18639	TATGACTACAAATAAGG	71	2.45876	3.32515	4.2314	11.0995	15.0807	20.8103	0.22152	0.22049	0.203332									2.25068	9.39564e-05
CLJU_RS09260	CLJU_c18890	2047937	2048371	MarR family transcriptional regulator	plus	-7.1	AAAAGAGGTG	11	2047922	2047931	0.123305	TTAATTAAAAATGTAAA	94	134.073	92.0264	258.117	145.122	102.005	251.425	0.923868	0.902174	1.02662					0.345313	0.00234282			2.09816	0.000150254	0.397165	1.31915e-06
CLJU_RS09265	CLJU_c18900	2048418	2050643	ABC transporter	plus	-7.9	TATAAGGAGA	18	2048396	2048405	0.175992	AATTATGGTGTTTATAT	82	48.5323	26.6905	136.138	109.243	60.3431	177.877	0.444261	0.442312	0.765353	0.420561	0.00103341	0.454711	0.043546	0.191234	1.46659e-07					0.332037	1.50753e-09
CLJU_RS09270	CLJU_c18910	2050640	2052499	ABC transporter	plus	-10.9	CAAAGGAGGA	12	2050624	2050633	0.173967	TCTTTCACAGCTTTCAA	65	56.6905	42.5484	124.23	116.162	71.4751	209.803	0.488028	0.59529	0.592128					0.334282	0.000734665			2.17067	2.17879e-05	0.333485	1.63271e-09
CLJU_RS09275	CLJU_c18920	2052603	2053022	transcriptional repressor, CopY family	plus	-2.9	CAAATAGAGA	19	2052580	2052589	0.207694	TAAAATTTGCTTGACAA	76	308.378	94.3291	141.021	200.559	93.9537	248.56	1.5376	1.004	0.567352	0.23528	4.10674e-08	2.76495	0.00355543							0.370288	1.77929e-07
CLJU_RS09285	CLJU_c18940	2055092	2056399	vanomycin resistance protein VanB	plus	-10.2	TTTAGGAGGA	19	2055069	2055078	0.182831	AAGTAAGTTTGAGCTTT	71	0.942385	1.05294	2.31211	14.4056	6.50409	19.8596	0.0654181	0.161889	0.116423											0.320726	2.71177e-07
CLJU_RS09290	CLJU_c18950	2056716	2059118	hypothetical protein	minus	-11.3	AAGAGGAGGA	11	2059125	2059134	0.208704	CTCTTATTCTCTTTTGT	71	3.20719	1.79785	2.51885	6.09401	1.77582	2.92396	0.526286	1.01241	0.861453							0.341733	1.66215e-06
CLJU_RS09300	CLJU_c18970	2060518	2062047	methyltransferase type 11	minus	-6.5	GATAAGGGGT	12	2062055	2062064	0.17935	ATCTATATAAATTCTAA	88	0.672388	0.567416	0.2118	4.54952	0.839196	2.01723	0.147793	0.676142	0.104995							0.219665	1.89456e-07			0.407318	0.0137358
CLJU_RS09320	CLJU_c19010	2065760	2066278	vanomycin resistance protein VanB	plus	-3.7	AATTTGGGTA	15	2065741	2065750	0.197527	TAAGCTTTTTAAAGAAT	82	0.861445	0.740869	2.07181	1.79577	0.169656	0.22455	0.479708	4.36689	9.22649							0.114919	0.0319554
CLJU_RS09325	CLJU_c19020	2066542	2068161	ABC-F type ribosomal protection protein	plus	-8	GCAAAGGAGA	16	2066522	2066531	0.197187	TCTTTCCAGCGTTTGCA	53	2.92881	4.79112	3.37063	10.5771	4.98562	4.79184	0.2769	0.960988	0.703411
CLJU_RS09330	CLJU_c19030	2068310	2069917	gamma-glutamyltransferase	plus	-6.6	AGAGGGTGGA	10	2068296	2068305	0.172206	CATATTAGTATTATAGA	82	103.118	145.203	97.2107	281.343	126.429	114.174	0.366519	1.14849	0.851426									0.484636	6.26166e-05
CLJU_RS09335	CLJU_c19040	2070071	2070655	ECF transporter substrate-specific component	plus	-10	AATGGAGGTT	12	2070055	2070064	0.149281	CATAAAGGAATAAGAAT	76	115.542	14.3043	187.307	749.947	157.667	435.598	0.154067	0.0907251	0.430001	0.0944314	1.87428e-16			0.0737943	3.0124e-14	0.245392	1.17817e-18			0.354511	1.42944e-08
CLJU_RS09340	CLJU_c19050	2071073	2072860	oligoendopeptidase F	plus	-7.5	GAAAAGGAGT	16	2071053	2071062	0.176256	ATATTATTTTTATAGAA	94	92.9857	80.0874	91.2069	70.1059	25.5514	44.0872	1.32636	3.13436	2.06878							0.427422	2.45619e-07
CLJU_RS09345	CLJU_c19060	2073040	2073327	hypothetical protein	minus	-9.8	CTTTGGAGGG	13	2073336	2073345	0.141024	GTAATTTTAATAATTTT	94	3.22848	7.52865	0.0978921	6.75755	6.12158	2.35087	0.477758	1.22985	0.0416408					75.3367	0.0169172
CLJU_RS09350	CLJU_c19070	2073992	2075749	RNA helicase	plus	-9.5	AGGCGGAGGA	12	2073976	2073985	0.157552	TAATTGAATATAGTAGG	76	18.2096	10.8514	5.83944	21.6709	14.0349	12.2266	0.840279	0.773172	0.477601	0.457935	0.0235256	3.96212	0.0014087
CLJU_RS09355	CLJU_c19080	2076281	2077234	cobalamin biosynthesis protein	plus	-11.7	GAAGGAGGTT	10	2076267	2076276	0.179066	ATAAAAGTGTTTACGAA	76	61.4277	30.3461	37.5679	430.797	62.8957	131.909	0.142591	0.482482	0.284802	0.378004	0.00177943					0.173188	5.95481e-21	0.371024	1.63125e-06	0.466783	0.000492432
CLJU_RS09360	CLJU_c19090	2077354	2078223	methylcobalamin--coenzyme M methyltransferase	plus	-11.3	ATAAGGAGGG	12	2077338	2077347	0.202736	CATTTACTAACTTAATA	82	659.125	36.8817	296.845	843.211	99.0715	359.29	0.781685	0.372274	0.826199	0.0434221	4.20013e-33	2.81578	0.000911868	0.122267	1.70681e-12	0.137055	5.8035e-31			0.269981	1.37558e-11
CLJU_RS09365	CLJU_c19100	2078266	2079336	uroporphyrinogen decarboxylase	plus	-9.3	ATGTGGAGGA	14	2078248	2078257	0.189734	AAAAAATTAAAAAAATG	94	801.645	127.83	349.8	819.495	114.71	299.581	0.978219	1.11437	1.16763	0.12255	2.2269e-17	2.88772	0.000566443	0.35389	0.00061726	0.163131	1.36261e-18	0.43505	0.000368618	0.374972	2.42663e-05
CLJU_RS09370	CLJU_c19110	2079377	2080033	cobalamin-binding protein	plus	-9.8	AAATGGAGGG	12	2079361	2079370	0.18281	GATAATTTAGGAAAAAA	82	756.652	88.0576	308.969	1000.33	144.574	419.594	0.756406	0.609085	0.736353	0.0890417	3.2141e-21	3.10255	0.000225516	0.276257	3.0523e-05	0.168576	2.42307e-19	0.499559	0.00264457	0.337449	1.14535e-06
CLJU_RS09375	CLJU_c19120	2080049	2081080	methylcobamide--CoM methyltransferase	plus	-7.1	GAAAGAGGTG	12	2080033	2080042	0.18971	CTTAATATAGCATAGAA	76	311.703	37.5746	135.056	934.746	126.92	405.292	0.333463	0.29605	0.333232	0.0922835	8.03281e-20	2.92027	0.000802715	0.269493	3.18383e-05	0.158719	5.65889e-28			0.306708	4.35407e-10
CLJU_RS09380	CLJU_c19130	2081073	2082866	ferredoxin	plus	-6.4	AAGATGGAGA	11	2081058	2081067	0.188969	ATATTTATCAAAGGAAG	76	118.688	8.0434	58.1214	889.322	118.309	375.651	0.133459	0.0679865	0.154722	0.0520319	2.16063e-27	2.59215	0.00506419	0.134874	2.76604e-10	0.155096	1.142e-19			0.308456	3.54965e-07
CLJU_RS09385	CLJU_c19140	2082984	2083592	DNA polymerase III subunit epsilon	minus	-10.2	TTTAGGAGGA	11	2083599	2083608	0.19768	CTAAATTTAAGCTATAT	82	0.772557	3.25127	0.618998	20.6242	18.4052	14.5378	0.0374588	0.176649	0.0425786
CLJU_RS09390	CLJU_c19150	2083722	2084567	membrane protein	plus	-9.8	ATATGGAGGG	11	2083707	2083716	0.100966	AAAGAAAATAATGCATA	82	395.409	392.419	775.189	683.986	334.718	739.226	0.578095	1.17239	1.04865					0.490931	0.0252251					0.443485	6.47401e-06
CLJU_RS09400	CLJU_c19190	2085822	2086520	transposase	plus	-11.3	AAAGGGGGTA	13	2085805	2085814	0.176632	AAAACTGTTTCCATAAA	76	3.45986	4.33388	3.24115	11.4963	5.63042	4.52043	0.300955	0.769726	0.717									0.478363	0.0247625
CLJU_RS09410	CLJU_c19210	2087669	2088376	4Fe-4S ferredoxin	minus	-10.9	TAAAGGAGGA	13	2088385	2088394	0.164247	ATAATATGGTACTTTTA	82	68.1075	32.179	20.3905	47.8787	43.0063	15.5828	1.4225	0.748238	1.30853	0.363179	0.00187959	4.27474	0.00017112					0.390667	6.34915e-06	2.70302	1.03189e-06
CLJU_RS09415	CLJU_c19220	2088657	2090042	cytochrome C oxidase subunit III	plus	-11.5	TTAGGAGGTA	10	2088643	2088652	0.147589	AAAAAATTATTAATTTA	100	35.8894	103.964	34.8263	64.0967	164.868	79.1237	0.559927	0.630591	0.44015	2.23526	0.00438915			2.9278	0.00062222	3.01358	3.00428e-12			2.04116	5.99617e-05
CLJU_RS09420	CLJU_c19230	2090062	2091330	cytosine deaminase	plus	-6.4	ATAGGAAGGA	14	2090044	2090053	0.154023	AAAGAACAAATAATATA	88	23.4387	161.234	24.7062	65.8078	198.707	44.4263	0.35617	0.811416	0.556117	5.30467	3.59797e-10			6.35973	4.21932e-10	3.53838	1.75964e-15			4.38218	1.39863e-17
CLJU_RS09425	CLJU_c19240	2091490	2091879	hypothetical protein	plus	-8	GTAAAGGAGA	13	2091473	2091482	0.191024	GTATATTTAGAAATGTA	82	7.2165	26.7671	10.0758	60.026	132.385	41.4764	0.120223	0.202191	0.242928							2.63171	7.47968e-08			3.12707	4.98125e-09
CLJU_RS09430	CLJU_c19250	2092450	2092656	molybdenum-pterin-binding protein	plus	-9.7	GATGGGGGTA	10	2092436	2092445	0.233065	GCTTATGGCGGCAAGAT	47	87.0038	22.0138	9.93564	238.396	138.702	63.4906	0.364955	0.158713	0.15649	0.19411	0.000356715	10.994	1.21254e-05					0.317393	9.0996e-09	2.13922	0.000192138
CLJU_RS09445	CLJU_c19280	2093737	2094711	Glyoxylate reductase	plus	-6	AGAGGAAGTG	12	2093721	2093730	0.155334	AGTATAATTTACATAGA	82	21.3172	23.5688	27.75	48.112	42.4659	43.3518	0.443075	0.555006	0.640113
CLJU_RS09450	CLJU_c19290	2094755	2095981	peptidase T	plus	-7	TTTAAGGGGA	14	2094737	2094746	0.171443	TTATAACAATATTATTT	94	3.85586	5.7791	3.44358	24.921	24.6672	20.3612	0.154723	0.234283	0.169125
CLJU_RS09455	CLJU_c19300	2096005	2098662	LuxR family transcriptional regulator	plus	-6.5	GTTTGGGAGC	14	2095987	2095996	0.1591	GAAACATAAAAAGTGTT	76	3.80329	7.18762	6.44262	17.7418	19.3886	18.9841	0.214369	0.370714	0.339369
CLJU_RS09460	CLJU_c19310	2098868	2100094	peptidase T	plus	-10.8	ATAAGGAGGC	11	2098853	2098862	0.190476	AAATTGGAGATATTATA	82	652.564	128.566	764.944	945.088	340.482	1518.15	0.69048	0.377599	0.503864	0.151159	9.65999e-15			0.163627	1.02448e-09	0.420893	3.87332e-08			0.219599	3.68186e-17
CLJU_RS09465	CLJU_c19320	2100124	2101629	amino acid ABC transporter permease	plus	-10.9	TAAAGGAGGA	13	2100107	2100116	0.159295	AATCAATAAATTAATAA	94	1661.27	746.95	4227.39	1063.45	500.044	2545.07	1.56215	1.49377	1.66101	0.344036	7.39254e-06			0.172164	1.78958e-09			2.86253	1.48712e-09	0.192386	5.96141e-20
CLJU_RS09475	CLJU_c19340	2102551	2103753	signal transduction protein	plus	-5.5	TAAGGAAGTG	11	2102536	2102545	0.15392	TGTTAAGTATGTTTTAA	82	38.4562	4.39582	39.3908	118.89	32.9498	77.4895	0.32346	0.13341	0.508337	0.0869461	6.70907e-14			0.107216	6.72358e-09	0.326712	3.80575e-12			0.416308	3.07069e-06
CLJU_RS09480	CLJU_c19350	2104003	2104575	hypothetical protein	plus	-12.1	TAAGGAGGTA	16	2103983	2103992	0.156539	CGCTGTAAACATGATAA	65	185.179	86.4903	24.8774	151.452	75.1585	22.5695	1.22269	1.15077	1.10226	0.361287	0.000232085	9.54965	8.27618e-13	3.45016	0.000109067			0.178553	1.43852e-20	3.26442	5.72352e-10
CLJU_RS09485	CLJU_c19360	2104577	2105248	hypothetical protein	plus	-7.7	AAAGAGAGGT	14	2104559	2104568	0.177215	AGTCTATTTAAAAGAAA	82	93.8814	48.7098	18.1674	76.1254	49.0885	14.4721	1.23325	0.992286	1.25533	0.39808	0.00275558	6.59445	6.85067e-08	2.62512	0.00735734			0.227902	7.32608e-12	3.32563	3.76825e-08
CLJU_RS09490	CLJU_c19370	2105365	2106312	membrane protein	plus	-3.9	TAGAAAGGTG	17	2105344	2105353	0.160887	TTAGCTATATGCTTTAG	71	2.77568	6.53921	2.64151	56.0864	27.8532	22.2548	0.0494893	0.234774	0.118694									0.47528	0.000263595
CLJU_RS09500	CLJU_c19390	2106569	2106961	hypothetical protein	minus	-8.1	ATGAAGGAGA	13	2106970	2106979	0.146443	TGTGATATATTTGTAAC	76	26.5452	17.4379	41.238	42.4848	39.1511	49.9294	0.624815	0.4454	0.825925
CLJU_RS09505	CLJU_c19400	2107698	2108240	transcriptional regulator	plus	-9.3	TATTGGAGGA	13	2107681	2107690	0.16531	TAGGTAACTAAACATAT	76	353.157	5666.17	1025.79	350.985	754.512	634.768	1.00619	7.50972	1.61601	12.2323	3.96725e-23	0.438173	0.0243108	5.35985	2.19719e-10	2.53977	3.40837e-09	2.18108	1.69474e-05
CLJU_RS09510	CLJU_c19410	2108255	2108713	ferric uptake regulation protein	plus	-4.8	CTTTAAGGAA	16	2108235	2108244	0.209776	ACTTGTTTAGGAATCTT	71	57.5112	85.2558	53.98	251.021	497.59	476.868	0.229109	0.171337	0.113197							2.354	1.09252e-07	2.30281	5.58856e-06
CLJU_RS09515	CLJU_c19420	2108780	2109562	isomerase	plus	-10.9	AAGAGGGGGG	14	2108762	2108771	0.187548	TATAATATTATTCAAAG	88	72.2409	58.1935	114.208	92.9135	241.648	162.499	0.777507	0.240819	0.702821							3.07266	9.98544e-05	2.10757	0.0318749
CLJU_RS09520	CLJU_c19430	2109577	2110470	transporter	plus	-7.8	TATGAGGAGT	9	2109564	2109573	0.11907	TATTAATATATAGTTAT	94	36.486	34.8014	48.3443	175.391	279.771	284.178	0.208026	0.124393	0.17012
CLJU_RS09525	CLJU_c19440	2110483	2111421	hypothetical protein	plus	-4.8	TTAGAAGGAT	12	2110467	2110476	0.145991	GAATATATGTTGGATTA	76	11.216	38.7782	33.9901	153.004	294.5	234.889	0.0733055	0.131674	0.144707	2.64963	0.00809362					2.27374	2.33305e-07
CLJU_RS09530	CLJU_c19450	2111708	2112409	two-component system response regulator	plus	-9.5	GAGCGGAGGA	13	2111691	2111700	0.145109	AAGGACGATAATTTGAG	65	6.82404	8.41291	11.3425	30.737	27.3343	43.559	0.222014	0.307778	0.260395
CLJU_RS09535	CLJU_c19460	2112393	2113847	two-component system sensor histidine kinase	plus	-6.6	ATAAAGGGGT	17	2112372	2112381	0.161024	TTATGGTATTGGATATA	76	2.70856	3.90587	3.99377	17.8754	19.8626	21.5351	0.151525	0.196645	0.185454
CLJU_RS09540	CLJU_c19470	2113931	2115295	hypothetical protein	plus	-10.9	AAAAGGAGGA	13	2113914	2113923	0.199786	TCTGTTTATAAAGAAAA	82	9.74008	9.49645	11.4923	23.3076	23.5459	29.0845	0.417892	0.403316	0.395133
CLJU_RS09545	CLJU_c19480	2115563	2116252	flavin reductase-like protein	minus	-3.7	CATGTAGGTA	11	2116259	2116268	0.194171	ACATGTAAGATCATGTA	71	163.994	304.396	431.898	595.247	966.265	1571.54	0.275506	0.315023	0.274825
CLJU_RS09550	CLJU_c19490	2116313	2116834	ferritin	minus	-4.9	AAGAAAGGAA	11	2116841	2116850	0.180225	TTCTTTCGTAGTTTAGA	71	343.245	1466.94	472.913	732.054	1349.2	1220.41	0.468879	1.08726	0.387503	3.28519	5.32901e-06			3.0776	0.000134989
CLJU_RS09555	CLJU_c19500	2117315	2117512	cold-shock protein	plus	-11.5	TTGGGAGGTA	14	2117297	2117306	0.199742	AAGAATAATAAAATTTG	88	11.4929	171.132	17.402	15.3901	11.3661	19.5485	0.746772	15.0563	0.890194	11.3511	4.81464e-05			9.40462	0.000583147
CLJU_RS09560	CLJU_c19510	2117592	2118413	NUDIX hydrolase	minus	-4.7	ATGAAAGGAT	11	2118420	2118429	0.204892	TTCATACTATTTATATA	88	27.1566	39.9213	136.844	63.086	68.0397	158.903	0.43047	0.586736	0.861181			0.252116	0.000423776	0.284706	0.000364153			3.01973	1.77643e-09	0.419219	4.4183e-06
CLJU_RS09570	CLJU_c19530	2118861	2119223	spore coat protein GerQ	plus	-8.4	AAAGAGGAGA	18	2118839	2118848	0.166657	AGGTTTCTAATATAAAA	82	1.18473	4.4603	3.41216	5.83045	1.38021	1.32264	0.203198	3.2316	2.57981
CLJU_RS09575	CLJU_c19540	2119243	2120379	alcohol dehydrogenase	plus	-10.2	GTTAGGAGGC	16	2119223	2119232	0.164173	ACACCAGAAAAATAGTT	71	0.73602	0.067636	1.69239	5.1997	1.63927	2.30658	0.14155	0.0412598	0.733723							0.377833	0.00207873
CLJU_RS09580	CLJU_c19550	2120394	2120606	spore coat protein	plus	-10.6	GATGGAGGTG	12	2120378	2120387	0.181708	TGTTCTTAAACCATGAT	71	0.959596	3.65753	1.45377	6.17774	3.93083	4.69129	0.155331	0.930474	0.309888
CLJU_RS09585	CLJU_c19560	2120629	2120931	spore coat protein GerQ	plus	-7.9	AGGGAAGGTA	11	2120614	2120623	0.166992	AAAATAGATCATAGAGG	71	0.222665	2.95949	1.11392	6.08111	4.6111	6.29007	0.0366158	0.641818	0.177091
CLJU_RS09590	CLJU_c19570	2121178	2121663	flavodoxin	plus	-7.2	AAAAGGGAGT	14	2121160	2121169	0.169541	AATTGGAAATATTAAAA	88	22.7383	9.1229	84.7266	38.2044	32.689	97.2801	0.595174	0.279082	0.870954	0.314298	0.0487037			0.108048	0.00167305			3.04301	3.68413e-08	0.328835	7.99809e-08
CLJU_RS09595	CLJU_c19580	2121866	2122063	cold-shock protein	plus	-10.8	TTCGGAGGTA	14	2121848	2121857	0.186944	AAGAATAATAAAATTTC	88	227.819	1362.5	152.842	766.923	4551.23	970.3	0.297056	0.299369	0.15752	4.59698	6.14447e-09			8.71365	5.10652e-14	7.01495	4.52641e-34			4.59391	1.48061e-19
CLJU_RS09600	CLJU_c19590	2122128	2123306	aminotransferase	minus	-7.6	TAAGGAGTGT	15	2123317	2123326	0.164024	AATAGGTTTTCCAAAAT	76	2815.37	173.286	414.725	3415.3	247.654	479.853	0.824341	0.699709	0.864273	0.0476092	2.55976e-33	8.60667	8.77304e-16	0.409757	0.00272465	0.0853412	5.88419e-52	0.168743	3.72351e-27
CLJU_RS09605	CLJU_c19600	2123319	2124842	transcriptional regulator	minus	-2.4	TAGAAAGAGT	13	2124851	2124860	0.154777	AAAAATTTAAAAATATT	100	271.364	72.0901	82.0201	2551.84	212.633	323.061	0.106341	0.339036	0.253884	0.203756	0.00514568					0.0981188	3.63668e-47	0.152133	4.40427e-30
CLJU_RS09610	CLJU_c19610	2124946	2125875	membrane peptidase	minus	-7.1	TAAAGAGGTG	14	2125885	2125894	0.168461	ATATCTCGTGTAGTATA	71	48.0068	1.65985	80.1346	64.7642	19.302	76.8257	0.741255	0.0859939	1.04307	0.0262931	7.18412e-19			0.0200795	6.15148e-17	0.349886	5.10108e-10			0.246056	9.45927e-13
CLJU_RS09615	CLJU_c19620	2126076	2126405	hypothetical protein	plus	-7.1	ATAGGTGGTG	14	2126058	2126067	0.209302	TGCTATAATATATTATA	88	556.192	477.051	2267.45	2341.99	828.235	6885.72	0.237487	0.575985	0.329298			0.31172	0.000501989	0.206085	1.24544e-07	0.412149	1.99088e-08	3.50032	2.27079e-13	0.117746	3.80737e-32
CLJU_RS09620	CLJU_c19630	2126455	2127888	two-component system sensor histidine kinase	minus	-7	TATGGGGAGT	9	2127893	2127902	0.154428	CTCCCCATACAGTTTTT	59	3.90681	0.69326	11.7516	29.109	13.5002	68.0731	0.134213	0.0513518	0.172632	0.135702	9.86842e-05			0.0568893	2.32365e-06			2.82847	5.45028e-08	0.194224	3.46835e-17
CLJU_RS09625	CLJU_c19640	2127878	2128558	two-component system response regulator	minus	-7.7	TAGGAAGGTG	11	2128565	2128574	0.150746	TCCTATTGTCCTATATT	71	8.98689	16.5277	27.3533	39.5393	26.5851	85.6033	0.22729	0.621692	0.319535									2.59366	5.13996e-06	0.304125	1.68344e-08
CLJU_RS09630	CLJU_c19650	2128732	2129457	ABC transporter ATPase	plus	-5.6	AAAGGATGTG	12	2128716	2128725	0.127315	AGTCATCATATAAAAAA	82	4.88043	1.96829	26.5001	12.1154	1.66074	33.8071	0.40283	1.18519	0.783863	0.304433	0.036968	0.233522	0.044037	0.0710919	1.90819e-05	0.162249	6.96812e-17	3.37193	3.24604e-07	0.0481177	2.54209e-33
CLJU_RS09635		2129438	2130616	ABC transporter permease	plus	-10.2	TGTAGGAGGA	13	2129421	2129430	0.151477	AGATATTTGGAAATTGT	76	1.73293	0.19568	11.8115	7.86397	0.805657	32.0535	0.220364	0.242882	0.368492	0.0893046	4.35821e-05			0.0166756	1.11649e-08	0.120283	1.73485e-10	4.88859	1.47616e-05	0.0246047	1.25846e-21
CLJU_RS09660	CLJU_c19710	2134728	2135477	chemotaxis protein MotB	minus	-8	GTAAAGGAGA	14	2135487	2135496	0.18186	TTCACTGCCTTTTTCCA	59	1.07254	1.40423	0.430823	7.89941	4.05312	11.7379	0.135775	0.346456	0.0367036											0.338464	0.000223719
CLJU_RS09665	CLJU_c19720	2135480	2136271	flagellar motor protein MotA	minus	-9.8	TCATGGAGGG	13	2136280	2136289	0.157867	AAATATTGAATATTTAA	94	2.57839	0.00441358	7.83724	7.10966	3.40562	10.0273	0.362659	0.00129597	0.781589	0.0013535	4.41855e-07			0.000558194	1.6321e-07					0.332827	0.000279659
CLJU_RS09670		2136513	2137592	hypothetical protein	minus	-10.5	TTAGGGAGGA	12	2137600	2137609	0.29623	TAAATATATAAATTTGA	94	5.56768	1.01134	4.44172	201.404	48.0821	217.892	0.0276443	0.0210335	0.020385	0.138066	0.00312807					0.279597	3.4469e-15			0.216112	1.57968e-16
CLJU_RS09675	CLJU_c19740	2137982	2139220	MFS transporter	plus	-4.3	AAGTCAGGAA	16	2137962	2137971	0.139227	TGTTATGTTTTTTAAAG	82	5.89893	16.0192	7.46206	42.3082	30.6846	25.4607	0.139428	0.522058	0.293081
CLJU_RS09680	CLJU_c19750	2139304	2140650	hypothetical protein	plus	-10	AAAAGGGGGA	13	2139287	2139296	0.189119	AATTAACTAAGTATAAA	88	16.0568	6.3909	18.7247	34.5392	31.5834	26.7811	0.464888	0.20235	0.699178	0.305488	0.00143925			0.335407	0.0189162
CLJU_RS09685	CLJU_c19760	2140723	2142480	two-component system sensor histidine kinase/response regulator	plus	-4.7	GAAATGGGGC	20	2140699	2140708	0.171383	AGATTAAATTTTATGAA	88	24.9369	16.8796	27.6984	83.9357	40.8149	78.9914	0.297095	0.413564	0.350651
CLJU_RS09690	CLJU_c19770	2142894	2144768	heat-shock protein Hsp90	plus	-4.9	ATGAAAGGAA	14	2142876	2142885	0.234369	ACGTTTTTATTTAGATG	76	134.771	353.971	179.94	178.313	303.217	257.184	0.755814	1.16738	0.699653
CLJU_RS09695	CLJU_c19780	2145282	2146526	permease	minus	-7.3	TATTAGGAGA	14	2146536	2146545	0.146008	TATAATATTATTTTAAA	100	1.8875	4.76852	0.956437	8.31193	12.3808	3.87829	0.227083	0.385156	0.246613											3.12831	2.52502e-06
CLJU_RS09700	CLJU_c19790	2146740	2147615	LysR family transcriptional regulator	plus	-10.6	AGTGGAGGTA	10	2146726	2146735	0.162515	GTTTTATTGAAGTAAGT	76	2.18135	0.829994	4.17011	13.2162	13.5377	8.77383	0.165052	0.06131	0.47529
CLJU_RS09705	CLJU_c19800	2147732	2148601	hypothetical protein	plus	0	ATATATACTT	21	2147707	2147716	0.210857	TTTACATATCTCTAATA	82	49.3051	21.7612	75.42	81.9502	58.1865	95.3853	0.601647	0.373991	0.790688	0.340447	0.000359842			0.283406	0.000642561
CLJU_RS09710	CLJU_c19810	2148807	2149460	two-component system response regulator	plus	-10.3	ATCAGGAGGA	16	2148787	2148796	0.141818	GAAAAATCTAAATGATC	76	4.78317	2.44196	11.4479	19.0778	11.8605	19.9844	0.250719	0.205889	0.572843
CLJU_RS09715	CLJU_c19820	2149461	2150894	two-component system sensor histidine kinase	plus	-9.8	GGCTGGAGGG	10	2149447	2149456	0.153837	TAAATTAGGATACAGGC	65	3.67041	3.02848	5.07056	24.9544	16.4965	24.5995	0.147084	0.183582	0.206125
CLJU_RS09720	CLJU_c19830	2150934	2151491	aminoacyl-tRNA synthetase	plus	-7.7	AAAGAGAGGT	13	2150917	2150926	0.179339	AAACCATGTTTAAGAAA	76	8.58078	25.4559	21.0888	33.7966	32.5917	36.0909	0.253895	0.781055	0.584326
CLJU_RS09725	CLJU_c19840	2151513	2152364	AraC family transcriptional regulator	plus	-10.2	CATAGGAGGA	12	2151497	2151506	0.149894	GGAGAATAGTTTTACAT	71	1.61218	1.69095	1.94379	25.6138	22.1506	27.7532	0.062942	0.0763389	0.0700386
CLJU_RS09730	CLJU_c19850	2152413	2152880	glyoxalase	plus	-7.3	AAATAGGAGA	14	2152395	2152404	0.188774	TTAGAAAAGTATATAAA	88	14.0925	32.1636	33.8325	76.0696	78.5971	121.445	0.185258	0.409221	0.278582
CLJU_RS09735	CLJU_c19860	2153233	2154561	chitinase	minus	-11.3	TTAAGGAGGG	14	2154571	2154580	0.197787	TTTGTTATTGAATTAGG	76	6.89069	14.0425	14.2041	23.4168	33.9618	37.55	0.294263	0.41348	0.378271
CLJU_RS09740	CLJU_c19870	2154943	2156208	hypothetical protein	minus	-10	CAAAGGGGGC	14	2156218	2156227	0.225992	TACTAGATAATATGACT	76	348.701	1071.97	942.401	283.88	761.461	482.767	1.22834	1.40778	1.95208	2.36494	0.000552294	0.472004	0.0410394			3.12751	6.18798e-13	2.02357	0.000167601
CLJU_RS09745	CLJU_c19880	2156570	2157196	GntR family transcriptional regulator	plus	-7.2	AAAAGGGGTA	11	2156555	2156564	0.201191	AATAATATTGGAATAAA	88	11.9963	59.4098	14.251	89.6081	131.191	89.7391	0.133875	0.45285	0.158805	3.79896	0.000280599			4.09076	0.000822681
CLJU_RS09755	CLJU_c19900	2158095	2158880	hypothetical protein	plus	-4.2	AAAATGGGAA	12	2158079	2158088	0.153998	TTTTATACAATCTTAAA	88	0.918412	0.249047	1.69186	7.44178	2.27043	2.80506	0.123413	0.109692	0.603146							0.362391	0.000823492	0.457093	0.0430426
CLJU_RS09765	CLJU_c19920	2160081	2160527	MerR family transcriptional regulator	minus	-8	TTAAAGGAGA	13	2160536	2160545	0.163834	AATAATACGTTAAAAAT	88	1.19416	4.12996	7.09831	22.8665	18.7883	55.1654	0.0522232	0.219816	0.128673									2.9046	2.81394e-06	0.333574	1.58834e-06
CLJU_RS09770	CLJU_c19930	2160658	2161692	nucleoside-diphosphate-sugar epimerase WcaG	plus	-9.3	TAATGGAGGC	13	2160641	2160650	0.213357	ATTTAATAAATATTTAA	100	4.89285	19.3342	7.85419	10.2177	12.7939	13.1539	0.478862	1.5112	0.5971	3.04961	0.014277
CLJU_RS09780	CLJU_c19950	2163149	2163949	hypothetical protein	plus	-1.1	AAAAAGAAGA	7	2163138	2163147	0.16838	TTTGTACCATAGCAAAA	71	27.1786	34.2403	51.3962	74.767	85.7068	93.9457	0.36351	0.399505	0.547085
CLJU_RS09785	CLJU_c19960	2164303	2164962	GTP pyrophosphokinase	plus	-7.1	TGAAAGGGGA	16	2164283	2164292	0.147113	TTAAAGTGAGTTTTTGA	76	8.73014	28.7154	26.7503	29.3012	53.0116	38.1178	0.297945	0.541681	0.70178	2.50947	0.043699					2.11641	2.54981e-05
CLJU_RS09790	CLJU_c19970	2165188	2167194	chemotaxis protein	plus	-10.2	AATGGGAGGA	12	2165172	2165181	0.186974	ATTACTTTACTAGGAAT	76	81.9226	325.501	71.6974	106.573	411.309	133.611	0.768697	0.791378	0.536611	3.0373	0.0122419			4.48417	0.00217633	4.5034	3.31732e-11			3.01572	6.86892e-06
CLJU_RS09795	CLJU_c19980	2167205	2168089	ADP-ribosyl-(dinitrogen reductase) hydrolase	plus	-7.1	TATAGAGGTG	11	2167190	2167199	0.167762	TTCAAGATTTAAAGTAT	82	34.6779	38.5089	76.7243	72.2884	122.264	176.35	0.479715	0.314964	0.435068
CLJU_RS09800	CLJU_c19990	2168348	2169214	short-chain dehydrogenase	plus	-11	CGAAGGAGGA	12	2168332	2168341	0.182838	AATAAATAGTAAATCGA	82	13.5004	9.68247	66.1321	140.564	97.5776	344.164	0.0960441	0.0992284	0.192153			0.25896	0.044037	0.146279	0.000588573			2.88063	0.0216382	0.277932	0.00497551
CLJU_RS09805	CLJU_c20000	2169600	2170133	NAD(P)H nitroreductase	minus	-5.3	AAGGGATGTA	17	2170146	2170155	0.182955	TTGTTCATTTAAGTCCT	71	27.1013	41.8714	81.0273	130.117	85.9026	165.238	0.208283	0.487429	0.490368
CLJU_RS09810	CLJU_c20010	2170335	2170865	hypothetical protein	minus	0	GACTAATAAG	5	2170866	2170875	0.151437	TAGTATACTTATTAGTC	76	5.24843	1.35719	6.94577	105.382	59.0757	161.76	0.049804	0.0229737	0.0429386											0.357368	7.88122e-08
CLJU_RS09815	CLJU_c20020	2170983	2171168	hypothetical protein	minus	-4.7	GAGAAAGGAT	13	2171177	2171186	0.145614	CAATGCGCTTATTCGTT	59	26.2173	21.6157	46.7297	135.297	86.1558	193.351	0.193775	0.25089	0.241683											0.435978	6.52733e-05
CLJU_RS09820	CLJU_c20030	2171319	2171891	electron transporter HydN	minus	-12.1	TAAGGAGGTA	14	2171901	2171910	0.236006	GCGTCTTTACGCATACT	53	208.07	11.0921	646.148	1351.38	268.015	2240.64	0.153969	0.041386	0.288377	0.0405795	1.40403e-31	0.408987	0.0161625	0.0165965	3.71655e-37	0.231107	1.50254e-20			0.117095	3.27337e-32
CLJU_RS09825		2171905	2174010	formate dehydrogenase	minus	-8.1	AAGGAGTGTA	15	2174021	2174030	0.221817	TTAAGGTTAGGTATCTT	71	897.727	145.236	2422.45	1276.34	239.725	2024.78	0.703361	0.605846	1.1964	0.123519	1.88705e-16	0.469744	0.0484205	0.0580224	2.37351e-20	0.219054	3.58717e-22			0.115897	1.05523e-32
CLJU_RS09835	CLJU_c20050	2174655	2174879	thiamine S protein	plus	-12.1	TAAGGAGGTG	11	2174640	2174649	0.143615	ATAAATTCTGTTTTTAA	88	8775.27	531.578	531.228	2944.65	168.767	297.898	2.98007	3.14978	1.78326	0.0459655	0.0366255					0.0680446	1.14002e-20	0.122722	2.41182e-12
CLJU_RS09840	CLJU_c20060	2174882	2175565	molybdopterin biosynthesis protein MoeB	plus	-10.2	AGTAGGAGGC	14	2174864	2174873	0.147683	TCATTGTTTCCACCAGT	59	510.574	22.5533	851.031	2560.2	62.4696	239.504	0.199427	0.361029	3.55331	0.0334963	5.00682e-37			0.0256583	1.30871e-32	0.0287734	1.66371e-92	0.112719	3.61889e-39	0.255266	8.74974e-14
CLJU_RS09845	CLJU_c20070	2175884	2176666	iron-chelate-transporting ATPase	plus	-8.1	AGGAAGGAGA	14	2175866	2175875	0.161936	TGTCCAGTTATTGCAGG	53	19.1911	0.558039	0.99703	57.8551	5.1374	5.0966	0.331709	0.108623	0.195627	0.0229113	3.32254e-11	25.3361	4.77823e-07			0.10436	9.31048e-30	0.105682	4.34867e-25
CLJU_RS09855	CLJU_c20090	2177888	2178976	ABC transporter substrate-binding protein	plus	-5.6	AAAGGATGTA	11	2177873	2177882	0.244605	CAATTTTTATCATGAAA	82	68.9978	3.55905	8.26275	56.0236	4.90227	5.02936	1.23158	0.725999	1.6429	0.0388111	3.34359e-22	10.6357	2.05459e-11	0.412784	0.0382369	0.102798	5.34752e-33	0.10769	1.50113e-27
CLJU_RS09865	CLJU_c20110	2179645	2181468	aldehyde:ferredoxin oxidoreductase	plus	-11.2	ATGAGGAGGA	12	2179629	2179638	0.172775	ATAAATACATTTATATG	88	225.519	5.45918	83.2853	61.8526	3.88923	9.55802	3.64606	1.40366	8.71366	0.0186159	2.09346e-34	3.4527	0.000651117	0.064275	1.60159e-14	0.0743606	1.03522e-47	0.186609	7.03925e-20	0.398484	7.33951e-06
CLJU_RS09870	CLJU_c20120	2181651	2182991	Fis family transcriptional regulator	plus	-7.4	GTTCGGGAGA	21	2181626	2181635	0.122312	TTCTGCTTGGATAAGTT	65	1.87993	1.11656	2.98209	14.2885	2.32229	4.14254	0.13157	0.480803	0.719871							0.195641	0.00169606
CLJU_RS09875	CLJU_c20130	2183156	2185054	ATPase AAA	plus	-9.3	GATTGGAGGA	12	2183140	2183149	0.14757	AAAACTGTTGTTGTGAT	71	66.7697	2.65082	22.1518	10.5611	2.90133	4.32654	6.32224	0.913657	5.11999	0.0306966	4.08953e-31	3.83566	6.20933e-05	0.117741	2.69314e-10	0.327789	1.2671e-05	0.499226	0.0278376
CLJU_RS09880	CLJU_c20140	2185576	2186421	tungsten ABC transporter substrate-binding protein	plus	-10	ATAGGGGGTC	12	2185560	2185569	0.197672	TATGCAAATTTTAAATA	88	9.60243	2.37995	10.0528	48.5064	28.1367	47.1823	0.197962	0.0845852	0.213063	0.195298	0.00651372
CLJU_RS09885	CLJU_c20150	2186446	2187105	ABC transporter permease	plus	-7.3	TAATGGGAGA	16	2186426	2186435	0.11654	TAAAAAATAATTTATAA	100	3.03129	1.30768	4.20641	48.8478	27.3113	48.4622	0.0620558	0.0478807	0.0867978
CLJU_RS09895	CLJU_c20170	2187853	2189085	molybdopterin biosynthesis protein MoeA	plus	-10.2	GATAGGAGGC	14	2187835	2187844	0.164273	CTTCGATGGTGAAAGAT	59	15.1985	4.47619	9.3231	42.8663	25.8068	32.3456	0.354557	0.17345	0.288234	0.227537	0.000216026
CLJU_RS09900	CLJU_c20180	2189090	2190997	molybdopterin biosynthesis protein MoeA	plus	-7.1	TTCAGAGGTG	11	2189075	2189084	0.163298	ATATGTTTATAAATTTC	88	39.3937	12.9009	30.2988	43.8024	24.8101	35.5035	0.899351	0.519987	0.853403	0.253775	9.34654e-07			0.419568	0.0156217
CLJU_RS09905	CLJU_c20190	2191123	2191554	molybdenum cofactor sulfurase	plus	-7.7	TGAAGGGAGA	13	2191106	2191115	0.176438	AAAGATAAGTTGCATGA	71	121.538	85.2294	123.934	55.2835	50.8038	48.2187	2.19845	1.67762	2.57025
CLJU_RS09910	CLJU_c20200	2191551	2192576	Fis family transcriptional regulator	plus	-8.4	AAAGAGGAGA	21	2191526	2191535	0.166268	TTCTGGATGGATTAAAA	71	3.98017	3.71678	4.17947	39.2948	29.2607	37.5462	0.10129	0.127023	0.111315
CLJU_RS09915	CLJU_c20210	2192715	2194538	aldehyde:ferredoxin oxidoreductase	plus	-10.7	TTTAGGAGGG	11	2192700	2192709	0.176807	GAATAATCAATTTTTTT	88	2923.87	144.587	15968.8	1210.01	75.41	7431.39	2.4164	1.91735	2.14883	0.0379894	8.65953e-37	0.231923	2.05133e-06	0.00881061	1.67676e-53	0.0722104	2.7546e-57	7.27267	1.41394e-31	0.00992901	2.62121e-121
CLJU_RS09920	CLJU_c20220	2194631	2194855	molybdenum cofactor biosynthesis protein MoaD	plus	-12.1	TAAGGAGGTG	11	2194616	2194625	0.152057	CTATTTTCTTAGCCTAA	71	430.004	14.9591	1794.44	1621.28	87.8085	12508.3	0.265225	0.17036	0.14346	0.0265305	6.15226e-38	0.304525	0.000594437	0.00807921	3.01995e-48	0.0630101	9.96892e-62	9.1737	5.49295e-38	0.00686857	5.10661e-135
CLJU_RS09925	CLJU_c20230	2194858	2195544	molybdopterin biosynthesis protein MoeB	plus	-10.2	AGTAGGAGGC	14	2194840	2194849	0.150421	TCATTGTTCCCACCAGT	53	429.955	16.5839	1519.4	1316.05	64.5358	9219.95	0.326702	0.256972	0.164794	0.0291842	8.05663e-40	0.36197	0.00344685	0.0105638	1.53717e-47	0.0568218	9.30884e-66	8.2954	2.48258e-35	0.00684979	7.67572e-136
CLJU_RS09930	CLJU_c20240	2195765	2197660	AAA family ATPase	plus	-9.3	GATTGGAGGA	12	2195749	2195758	0.162883	GGAATTGTTGTTATGAT	71	46.4589	6.86891	543.571	314.746	27.5557	2235.46	0.147608	0.249274	0.243158	0.113509	3.85561e-18	0.108484	6.05256e-13	0.0123139	5.12141e-45	0.10223	2.69515e-45	8.47223	1.19348e-35	0.0120665	5.71993e-113
CLJU_RS09935	CLJU_c20250	2198030	2198476	DNA-binding protein	plus	-8	ATAAAGGAGA	17	2198009	2198018	0.226949	TTAAAAGGTAAGTAATA	82	2.88509	7.29753	9.42671	13.2713	14.3891	11.5046	0.217393	0.507156	0.819383
CLJU_RS09940	CLJU_c20260	2198550	2199413	multidrug DMT transporter permease	plus	-5	AAAGAAGGAA	12	2198534	2198543	0.14619	AATAGGATAAGTAGAAA	76	2.67406	3.62317	2.42901	8.02355	5.69429	7.34734	0.333277	0.636282	0.330597
CLJU_RS09945	CLJU_c20270	2199541	2200437	endonuclease IV	plus	-3.9	GAAAAAGGTG	11	2199526	2199535	0.162022	TAAAAATACTTATGGAA	82	26.5846	38.4244	21.6352	29.9146	43.4232	20.9296	0.888684	0.884881	1.03372											2.03028	0.00117051
[truncated: 1,903 more rows]
