# Supplementary material for: Optimization of carbon and energy utilization through differential translational efficiency
Source: Nat Commun. 2018 Oct 26;9:4474. doi: 10.1038/s41467-018-06993-6 (PMC6203783; doi:10.1038/s41467-018-06993-6)
Supplement: Supplementary file 6 — Supplementary Data 3 [file 41467_2018_6993_MOESM6_ESM.xlsx]

## Sheet: Sheet3
Supplementary Data 3. List of all transcription start sitess (TSSs) of C. ljungdahlii identified in this study. Nucleotide position in column B is taken from RefSeq Accession No. NC_014328.1. Column C-E indicate the genes corresponding to primary TSSs, antisense TSSs and internal TSSs, respectively. Orphan TSSs are marked as '+' in column F. Column G indicates UTR length calculted by the nucleoti…
TSS ID	Position	Primary	Antisense	Internal	Orphan	UTR length	Strand	Confidence score
TSS0001	3105	CLJU_RS00020				12	+	1
TSS0002	15180	CLJU_RS00065				42	+	4
TSS0003	20383				+		+	6
TSS0004	20616	CLJU_RS00085				91	+	3
TSS0005	22231	CLJU_RS00090				14	+	5
TSS0006	22611	CLJU_RS00100				8	+	4
TSS0007	25276	CLJU_RS21180				17	-	3
TSS0008	25366	CLJU_RS00115				39	+	1
TSS0009	31508	CLJU_RS00170				27	+	5
TSS0010	41213	CLJU_RS00210				17	+	6
TSS0011	49760	CLJU_RS00240				20	+	3
TSS0012	55813	CLJU_RS00275				14	+	1
TSS0013	56617	CLJU_RS00280				34	+	1
TSS0014	58481	CLJU_RS00285				42	-	2
TSS0015	64242	CLJU_RS00310				190	+	1
TSS0016	69437	CLJU_RS00330				176	-	3
TSS0017	70460	CLJU_RS00335				32	-	1
TSS0018	71493	CLJU_RS00340				28	-	2
TSS0019	71596	CLJU_RS00345				57	+	3
TSS0020	74284	CLJU_RS00360				17	+	4
TSS0021	75936	CLJU_RS00375		CLJU_RS00380		29	-	1
TSS0022	79356	CLJU_RS00395		CLJU_RS00395,CLJU_RS00400		-2	-	1
TSS0023	79563	CLJU_RS00400				24	-	4
TSS0024	80268	CLJU_RS00410				14	+	4
TSS0025	81990	CLJU_RS00415				35	+	6
TSS0026	84564	CLJU_RS00440		CLJU_RS00435		156	+	5
TSS0027	84653	CLJU_RS00440				67	+	4
TSS0028	91536	CLJU_RS00480				96	+	3
TSS0029	98745	CLJU_RS00510				35	+	1
TSS0030	107910	CLJU_RS00545				25	-	1
TSS0031	108054	CLJU_RS00550				25	+	3
TSS0032	121463	CLJU_RS00600				12	+	2
TSS0033	122733	CLJU_RS00605				209	+	1
TSS0034	136631	CLJU_RS00645				12	-	5
TSS0035	137286	CLJU_RS00655				87	+	4
TSS0036	139866	CLJU_RS00665				57	-	3
TSS0037	140174	CLJU_RS00675		CLJU_RS00670		131	+	2
TSS0038	142525	CLJU_RS00685				60	+	5
TSS0039	145512	CLJU_RS00710				53	+	2
TSS0040	147335	CLJU_RS00720				53	+	6
TSS0041	149158	CLJU_RS00730				87	+	5
TSS0042	152333	CLJU_RS00740				120	-	2
TSS0043	152590	CLJU_RS00745				166	+	6
TSS0044	152741	CLJU_RS00745				15	+	6
TSS0045	156366	CLJU_RS00760				140	-	3
TSS0046	156552	CLJU_RS00765				47	+	4
TSS0047	157831	CLJU_RS00770				27	-	3
TSS0048	158080				+		-	1
TSS0049	158777	CLJU_RS00775				56	+	3
TSS0050	159858	CLJU_RS00780				99	+	3
TSS0051	160084			CLJU_RS00780			+	4
TSS0052	160883	CLJU_RS00785				238	+	3
TSS0053	165319				+		-	3
TSS0054	167551	CLJU_RS00820				28	-	5
TSS0055	168885	CLJU_RS00835				32	+	6
TSS0056	172851				+		+	3
TSS0057	173134	CLJU_RS00850				30	+	5
TSS0058	174263	CLJU_RS00855				50	+	4
TSS0059	175790	CLJU_RS00865				20	+	1
TSS0060	177792	CLJU_RS00875				112	+	3
TSS0061	180444	CLJU_RS00895				38	+	1
TSS0062	183176	CLJU_RS00905				17	+	2
TSS0063	184757	CLJU_RS00910				91	-	1
TSS0064	184772	CLJU_RS00915				48	+	3
TSS0065	186690				+		+	7
TSS0066	186963	CLJU_RS00920				87	+	1
TSS0067	190286	CLJU_RS00925				28	+	6
TSS0068	198526	CLJU_RS00950				27	-	4
TSS0069	198541	CLJU_RS00955				72	+	3
TSS0070	200084	CLJU_RS00960				138	+	4
TSS0071	201715	CLJU_RS00965				29	+	5
TSS0072	211084	CLJU_RS01010				25	+	4
TSS0073	217498	CLJU_RS01030				39	+	3
TSS0074	222515			CLJU_RS01045			+	4
TSS0075	224878	CLJU_RS01055				25	-	3
TSS0076	226859	CLJU_RS01065				88	+	6
TSS0077	229768	CLJU_RS01080				63	+	1
TSS0078	230238	CLJU_RS01085				119	+	4
TSS0079	232135	CLJU_RS01090				47	-	4
TSS0080	232236	CLJU_RS01095				25	+	5
TSS0081	234193	CLJU_RS01105				34	+	3
TSS0082	237697			CLJU_RS01120			+	5
TSS0083	238495	CLJU_RS01130				65	+	4
TSS0084	239879	CLJU_RS01140				31	+	5
TSS0085	239912	CLJU_RS01140		CLJU_RS01140		-2	+	4
TSS0086	242775	CLJU_RS01155				189	+	1
TSS0087	254711	CLJU_RS01225				71	+	5
TSS0088	257330	CLJU_RS01260				160	+	1
TSS0089	258753	CLJU_RS01265				43	+	2
TSS0090	262701				+		+	4
TSS0091	263788	CLJU_RS01285				45	+	5
TSS0092	268905	CLJU_RS01300				47	+	5
TSS0093	271812	CLJU_RS01310				81	+	5
TSS0094	274390	CLJU_RS01315				216	+	4
TSS0095	275308	CLJU_RS01320				39	+	4
TSS0096	277090	CLJU_RS01325		CLJU_RS01320		170	+	6
TSS0097	279120	CLJU_RS01335				56	-	6
TSS0098	279221	CLJU_RS01340				31	+	4
TSS0099	288265	CLJU_RS01390				45	+	2
TSS0100	295442				+		-	3
TSS0101	296797	CLJU_RS01425				80	-	7
TSS0102	297057	CLJU_RS01430				49	+	2
TSS0103	298408	CLJU_RS01440				56	+	3
TSS0104	302638				+		+	5
TSS0105	305331	CLJU_RS01465				38	+	3
TSS0106	305823	CLJU_RS01470				23	+	3
TSS0107	307443			CLJU_RS01475			+	4
TSS0108	308347			CLJU_RS01480			+	2
TSS0109	309390	CLJU_RS01485				44	+	5
TSS0110	310202	CLJU_RS01495				38	+	6
TSS0111	312145	CLJU_RS01505				47	+	6
TSS0112	313878	CLJU_RS01515				54	+	2
TSS0113	324632	CLJU_RS01550				66	+	7
TSS0114	327334	CLJU_RS01560				63	+	3
TSS0115	328396	CLJU_RS01565				37	+	5
TSS0116	336545	CLJU_RS01590				75	+	5
TSS0117	339538	CLJU_RS01600				98	+	4
TSS0118	341905	CLJU_RS01610				56	+	4
TSS0119	370912	CLJU_RS01745				94	+	4
TSS0120	378623	CLJU_RS01795				27	+	4
TSS0121	397144	CLJU_RS01865				96	+	1
TSS0122	405532	CLJU_RS01905				13	+	1
TSS0123	406498	CLJU_RS01915				27	+	5
TSS0124	408288	CLJU_RS01920				56	+	7
TSS0125	421019	CLJU_RS01975				45	+	5
TSS0126	422345	CLJU_RS01980				77	+	6
TSS0127	422934	CLJU_RS01985				51	+	5
TSS0128	424933	CLJU_RS01995				49	+	1
TSS0129	428713			CLJU_RS02000			+	3
TSS0130	429496	CLJU_RS02005				108	+	3
TSS0131	431975	CLJU_RS02010				33	-	2
TSS0132	438044	CLJU_RS02035				54	-	4
TSS0133	439948	CLJU_RS02045				100	+	5
TSS0134	441585	CLJU_RS02050				21	+	1
TSS0135	444752	CLJU_RS02075				26	+	4
TSS0136	447912	CLJU_RS02085				24	-	1
TSS0137	450595	CLJU_RS02095				24	-	2
TSS0138	450677	CLJU_RS02100				31	+	4
TSS0139	458482	CLJU_RS02125				11	-	2
TSS0140	462431	CLJU_RS02145				62	-	4
TSS0141	462604	CLJU_RS02150				223	+	4
TSS0142	466909			CLJU_RS02155			+	6
TSS0143	470991	CLJU_RS02170				20	-	2
TSS0144	471112	CLJU_RS02175				128	+	5
TSS0145	482383	CLJU_RS02210				22	-	3
TSS0146	487344	CLJU_RS02230		CLJU_RS02235		103	-	5
TSS0147	488995	CLJU_RS02240				24	-	6
TSS0148	489848	CLJU_RS02250				199	+	5
TSS0149	493170	CLJU_RS02265				24	+	7
TSS0150	495119	CLJU_RS02275				167	+	6
TSS0151	502100	CLJU_RS02300				21	+	5
TSS0152	505348				+		+	3
TSS0153	508662	CLJU_RS02335				43	+	1
TSS0154	510579	CLJU_RS02340				149	+	6
TSS0155	511735	CLJU_RS02345				20	+	5
TSS0156	514031	CLJU_RS02365				41	+	7
TSS0157	515326				+		+	2
TSS0158	515647	CLJU_RS02370				195	+	4
TSS0159	525178	CLJU_RS02390				71	-	5
TSS0160	526350	CLJU_RS02395				78	-	5
TSS0161	538207	CLJU_RS02445				37	+	4
TSS0162	538209	CLJU_RS02445				35	+	4
TSS0163	538211	CLJU_RS02445				33	+	7
TSS0164	543222	CLJU_RS02450				34	-	4
TSS0165	548392	CLJU_RS02480				54	+	3
TSS0166	550889	CLJU_RS02490				26	+	4
TSS0167	553412	CLJU_RS02495				16	-	1
TSS0168	553566	CLJU_RS02500				67	+	4
TSS0169	554553	CLJU_RS02505				140	+	6
TSS0170	558112	CLJU_RS02515				51	+	5
TSS0171	564356				+		+	6
TSS0172	564459	CLJU_RS02555				241	+	6
TSS0173	576336	CLJU_RS02610				159	+	2
TSS0174	584538	CLJU_RS02645				32	-	8
TSS0175	585382	CLJU_RS02655				62	-	1
TSS0176	606465				+		+	3
TSS0177	609980	CLJU_RS02760				27	+	5
TSS0178	609982	CLJU_RS02760				25	+	6
TSS0179	613433	CLJU_RS02775				32	+	3
TSS0180	615358	CLJU_RS02785				18	+	5
TSS0181	627964	CLJU_RS02815				92	+	1
TSS0182	635766				+		+	5
TSS0183	639705	CLJU_RS02875				73	+	3
TSS0184	641975	CLJU_RS02880				29	+	3
TSS0185	642955	CLJU_RS02885				8	+	4
TSS0186	645636			CLJU_RS21200			+	4
TSS0187	651551	CLJU_RS02910				48	-	5
TSS0188	651624	CLJU_RS02915				24	+	4
TSS0189	653011	CLJU_RS02925				44	+	5
TSS0190	655972	CLJU_RS02940				38	+	6
TSS0191	658918	CLJU_RS02955				34	+	5
TSS0192	662444			CLJU_RS02965			+	4
TSS0193	663846	CLJU_RS02970				163	+	5
TSS0194	666407	CLJU_RS02980				29	+	3
TSS0195	667954	CLJU_RS02995				39	+	4
TSS0196	674389	CLJU_RS03020				202	+	4
TSS0197	681923	CLJU_RS03040				21	-	5
TSS0198	683417	CLJU_RS03045				127	-	2
TSS0199	683834	CLJU_RS03050				25	+	5
TSS0200	685611	CLJU_RS03055				32	+	4
TSS0201	685614	CLJU_RS03055				29	+	7
TSS0202	686713	CLJU_RS03060				146	+	2
TSS0203	697406	CLJU_RS03115				48	+	3
TSS0204	698331	CLJU_RS03120				72	+	6
TSS0205	700421	CLJU_RS03135				35	+	3
TSS0206	710443			CLJU_RS03170			+	2
TSS0207	717749				+		+	1
TSS0208	726272	CLJU_RS03245				47	-	1
TSS0209	726443	CLJU_RS03250				181	+	3
TSS0210	732698	CLJU_RS03265				233	-	4
TSS0211	733257	CLJU_RS03270				61	+	2
TSS0212	735902	CLJU_RS03275				37	+	3
TSS0213	736788	CLJU_RS03280				51	+	6
TSS0214	740958			CLJU_RS03300			+	1
TSS0215	742686	CLJU_RS03310				63	-	5
TSS0216	742855	CLJU_RS03315				63	+	2
TSS0217	744010	CLJU_RS03320				28	+	4
TSS0218	744704				+		+	2
TSS0219	745058	CLJU_RS03325				40	+	1
TSS0220	746002	CLJU_RS03330				56	+	5
TSS0221	747324	CLJU_RS03335				39	+	2
TSS0222	751282			CLJU_RS03345			-	1
TSS0223	757387	CLJU_RS03370				43	+	4
TSS0224	757995	CLJU_RS03375				16	+	1
TSS0225	763872	CLJU_RS03390				43	-	4
TSS0226	765426	CLJU_RS03395				29	-	1
TSS0227	765529	CLJU_RS03400				42	+	3
TSS0228	767542	CLJU_RS03405				42	+	6
TSS0229	776729				+		+	4
TSS0230	777195	CLJU_RS03435				61	+	3
TSS0231	782105	CLJU_RS03460				158	+	1
TSS0232	787160	CLJU_RS03485		CLJU_RS03480		169	+	4
TSS0233	788507	CLJU_RS03490				44	+	5
TSS0234	790070	CLJU_RS03495				32	+	2
TSS0235	790671	CLJU_RS03500				42	+	4
TSS0236	792087	CLJU_RS03505				43	+	5
TSS0237	794723	CLJU_RS03515				53	+	6
TSS0238	797939	CLJU_RS03530				52	+	6
TSS0239	799435	CLJU_RS03540				28	+	5
TSS0240	806355	CLJU_RS03575				23	+	4
TSS0241	807149	CLJU_RS03580				96	+	5
TSS0242	808378	CLJU_RS03590				24	+	5
TSS0243	811672	CLJU_RS03610				28	+	5
TSS0244	815743	CLJU_RS03625				92	+	3
TSS0245	819513	CLJU_RS03655				38	+	5
TSS0246	822444	CLJU_RS03665				23	-	6
TSS0247	823391	CLJU_RS03675				129	+	5
TSS0248	827528			CLJU_RS03685			+	1
TSS0249	828295				+		+	2
TSS0250	835871	CLJU_RS03715				85	-	1
TSS0251	835883				+		+	3
TSS0252	844974	CLJU_RS03755				30	+	2
TSS0253	849621			CLJU_RS03785			+	1
TSS0254	851800	CLJU_RS03790				25	+	3
TSS0255	854581	CLJU_RS03800				41	-	5
TSS0256	854607	CLJU_RS03805				41	+	4
TSS0257	865410	CLJU_RS03845				23	+	5
TSS0258	866667	CLJU_RS03855				20	+	5
TSS0259	870137	CLJU_RS03865				43	-	6
TSS0260	870185	CLJU_RS03870				85	+	1
TSS0261	876141	CLJU_RS03885				74	-	3
TSS0262	876253	CLJU_RS03890				75	+	1
TSS0263	878941	CLJU_RS03905				82	+	4
TSS0264	882169	CLJU_RS03915				49	+	5
TSS0265	891059	CLJU_RS03950				16	+	2
TSS0266	891486	CLJU_RS03955				74	+	5
TSS0267	892900			CLJU_RS03970			+	5
TSS0268	893618			CLJU_RS03970			+	3
TSS0269	897445	CLJU_RS03990				60	+	4
TSS0270	899960	CLJU_RS04005				77	+	2
TSS0271	900686	CLJU_RS04010				63	+	2
TSS0272	904119	CLJU_RS04015				30	-	6
TSS0273	907445	CLJU_RS04035				144	-	2
TSS0274	909116	CLJU_RS04045				114	+	2
TSS0275	912181	CLJU_RS04055				18	+	3
TSS0276	913579	CLJU_RS04065		CLJU_RS04060		215	+	3
TSS0277	915503		CLJU_RS04075				+	3
TSS0278	917566	CLJU_RS04075				61	-	3
TSS0279	917696	CLJU_RS04080				25	+	7
TSS0280	918962	CLJU_RS04085				90	-	1
TSS0281	919722				+		+	5
TSS0282	923387	CLJU_RS04120				14	+	2
TSS0283	926090	CLJU_RS04125				19	-	2
TSS0284	927263	CLJU_RS04135				46	+	5
TSS0285	930705	CLJU_RS04145				37	-	2
TSS0286	930831	CLJU_RS04150				24	+	4
TSS0287	934652	CLJU_RS04165				90	+	5
TSS0288	941279	CLJU_RS04195				90	-	2
TSS0289	942130	CLJU_RS04205				245	+	5
TSS0290	949641	CLJU_RS04240				23	+	6
TSS0291	952735	CLJU_RS04250				41	-	2
TSS0292	952830	CLJU_RS04255				46	+	6
TSS0293	956172	CLJU_RS21210				51	-	6
TSS0294	960837	CLJU_RS04290				33	+	1
TSS0295	961887	CLJU_RS04295				64	+	3
TSS0296	968264	CLJU_RS04320				30	-	5
TSS0297	968362	CLJU_RS04325				52	+	2
TSS0298	970304	CLJU_RS04330				184	+	2
TSS0299	970471	CLJU_RS04330				17	+	2
TSS0300	977090			CLJU_RS04360			-	1
TSS0301	977529	CLJU_RS04360				98	-	2
TSS0302	980556	CLJU_RS04380				87	+	2
TSS0303	983617	CLJU_RS04385				28	-	2
TSS0304	984203	CLJU_RS04395				30	+	1
TSS0305	987883	CLJU_RS04405				41	+	2
TSS0306	990541	CLJU_RS04410				32	+	1
TSS0307	993362	CLJU_RS04420				132	+	3
TSS0308	994792			CLJU_RS04425			+	4
TSS0309	996959	CLJU_RS04435				27	+	6
TSS0310	1003097				+		+	5
TSS0311	1012726				+		-	4
TSS0312	1012823	CLJU_RS04495				33	+	3
TSS0313	1015078	CLJU_RS04505				26	+	5
TSS0314	1016709			CLJU_RS04515			+	2
TSS0315	1019679	CLJU_RS04530				101	+	3
TSS0316	1025208	CLJU_RS04540				19	+	1
TSS0317	1026978	CLJU_RS04550				31	+	2
TSS0318	1030717	CLJU_RS04565				174	+	2
TSS0319	1032511	CLJU_RS04570				212	+	3
TSS0320	1040766	CLJU_RS04595				26	-	2
TSS0321	1040962	CLJU_RS04600				36	+	5
TSS0322	1042229				+		+	3
TSS0323	1042392				+		+	5
TSS0324	1042406				+		+	4
TSS0325	1046473	CLJU_RS04610				80	+	4
TSS0326	1047619	CLJU_RS04615				17	-	4
TSS0327	1049989			CLJU_RS04625			+	4
TSS0328	1050933	CLJU_RS04630				62	+	6
TSS0329	1053592			CLJU_RS04645			+	5
TSS0330	1060023	CLJU_RS04680				49	+	3
TSS0331	1077035				+		+	1
TSS0332	1081928	CLJU_RS04780				186	+	2
TSS0333	1094211	CLJU_RS04815				19	-	1
TSS0334	1098060	CLJU_RS04835				30	-	4
TSS0335	1098062	CLJU_RS04835				32	-	5
TSS0336	1101102	CLJU_RS04860				56	+	3
TSS0337	1102567	CLJU_RS04865				74	+	4
TSS0338	1102568	CLJU_RS04865				73	+	4
TSS0339	1105062	CLJU_RS04885				59	+	6
TSS0340	1108417	CLJU_RS04905				65	+	2
TSS0341	1109655	CLJU_RS04910				59	+	6
TSS0342	1110795	CLJU_RS04915				59	+	3
TSS0343	1112461	CLJU_RS04920				28	+	5
TSS0344	1113040	CLJU_RS21265				104	+	6
TSS0345	1113977	CLJU_RS04935				134	+	6
TSS0346	1122332	CLJU_RS04950				76	+	4
TSS0347	1122335	CLJU_RS04950				73	+	5
TSS0348	1124427	CLJU_RS04960				78	+	5
TSS0349	1124429	CLJU_RS04960				76	+	4
TSS0350	1124452	CLJU_RS04960				53	+	5
TSS0351	1125595	CLJU_RS04970				35	+	4
TSS0352	1126074	CLJU_RS04975				48	+	4
TSS0353	1127221	CLJU_RS04985				156	+	2
TSS0354	1129461	CLJU_RS04990				71	+	6
TSS0355	1129463	CLJU_RS04990				69	+	6
TSS0356	1129993	CLJU_RS04995				74	+	3
TSS0357	1131137	CLJU_RS05000				102	+	5
TSS0358	1140466	CLJU_RS05055				21	+	4
TSS0359	1148271			CLJU_RS05095			+	5
TSS0360	1159659	CLJU_RS05145				67	-	5
TSS0361	1164738	CLJU_RS05165				46	-	1
TSS0362	1168793	CLJU_RS05190				122	+	3
TSS0363	1177390	CLJU_RS05230				38	+	7
TSS0364	1180478	CLJU_RS05255				31	+	4
TSS0365	1184693	CLJU_RS05275				174	-	2
TSS0366	1186600	CLJU_RS05280				30	-	4
TSS0367	1186685	CLJU_RS05285				40	+	5
TSS0368	1189524	CLJU_RS05295				20	-	1
TSS0369	1189655		CLJU_RS05300				+	1
TSS0370	1189657		CLJU_RS05300				+	1
TSS0371	1190880				+		-	1
TSS0372	1192788	CLJU_RS05310				30	-	3
TSS0373	1194993	CLJU_RS05325				136	-	2
TSS0374	1195460				+		+	4
TSS0375	1196809			CLJU_RS05330			+	4
TSS0376	1204404	CLJU_RS05385		CLJU_RS05385		-22	+	1
TSS0377	1204936	CLJU_RS05390				173	+	4
TSS0378	1206249				+		+	5
TSS0379	1212913	CLJU_RS05445				48	+	1
TSS0380	1213449	CLJU_RS05450				52	+	5
TSS0381	1216164			CLJU_RS05465			+	5
TSS0382	1223474	CLJU_RS05500				167	+	1
TSS0383	1223598	CLJU_RS05500				43	+	7
TSS0384	1224740	CLJU_RS05505				65	+	4
TSS0385	1228545	CLJU_RS05530				142	+	1
TSS0386	1234015		CLJU_RS05555				-	1
TSS0387	1235043	CLJU_RS05565				230	+	2
TSS0388	1235210	CLJU_RS05565				63	+	3
TSS0389	1235826	CLJU_RS05570				77	+	2
TSS0390	1238838	CLJU_RS05585		CLJU_RS05580		19	+	1
TSS0391	1244712	CLJU_RS05625				2	+	5
TSS0392	1246530	CLJU_RS05640				77	+	3
TSS0393	1249320	CLJU_RS05650				22	-	2
TSS0394	1249399	CLJU_RS05655				45	+	1
TSS0395	1249799	CLJU_RS05660				60	+	3
TSS0396	1254640	CLJU_RS05665				50	-	1
TSS0397	1254642	CLJU_RS05665				52	-	1
TSS0398	1254819	CLJU_RS05670				85	+	2
TSS0399	1259893	CLJU_RS05690				206	+	2
TSS0400	1267213	CLJU_RS05715				58	+	6
TSS0401	1268259	CLJU_RS05720				64	+	1
TSS0402	1276477	CLJU_RS05770				61	+	7
TSS0403	1277098	CLJU_RS05775		CLJU_RS05770		51	+	4
TSS0404	1279405	CLJU_RS05785				24	+	5
TSS0405	1282663	CLJU_RS05805				51	+	4
TSS0406	1288668	CLJU_RS05820				235	-	1
TSS0407	1288841	CLJU_RS05825				189	+	3
TSS0408	1301986	CLJU_RS05900				70	+	5
TSS0409	1302782	CLJU_RS05905				146	+	5
TSS0410	1304581	CLJU_RS05910				43	+	1
TSS0411	1309357	CLJU_RS05935				112	+	5
TSS0412	1309424	CLJU_RS05935				45	+	3
TSS0413	1312280	CLJU_RS05955		CLJU_RS05955		0	+	2
TSS0414	1313408				+		+	3
TSS0415	1316364	CLJU_RS05965				29	+	4
TSS0416	1317171	CLJU_RS05975				129	+	2
TSS0417	1317674	CLJU_RS05980				121	+	4
TSS0418	1320427	CLJU_RS05995				102	+	6
TSS0419	1326991	CLJU_RS06020				102	+	5
TSS0420	1328266	CLJU_RS06025				18	+	5
TSS0421	1329694				+		+	5
TSS0422	1335680	CLJU_RS06060				35	+	3
TSS0423	1336268	CLJU_RS06065				56	+	4
TSS0424	1339588	CLJU_RS06080				64	+	4
TSS0425	1344121	CLJU_RS06105				39	+	1
TSS0426	1345865	CLJU_RS06115				83	+	3
TSS0427	1351376	CLJU_RS06135				138	+	5
TSS0428	1351377	CLJU_RS06135				137	+	5
TSS0429	1362289	CLJU_RS06195		CLJU_RS06190		101	+	6
TSS0430	1367166	CLJU_RS06215				45	-	6
TSS0431	1367282	CLJU_RS06220				42	+	4
TSS0432	1371794	CLJU_RS06235				46	+	6
TSS0433	1376274	CLJU_RS06260				42	+	3
TSS0434	1376276	CLJU_RS06260				40	+	4
TSS0435	1378596	CLJU_RS06270				26	+	5
TSS0436	1380544	CLJU_RS06285				25	+	4
TSS0437	1381056	CLJU_RS06290				21	+	1
TSS0438	1381057	CLJU_RS06290				20	+	1
TSS0439	1387572	CLJU_RS06310				68	+	2
TSS0440	1391293	CLJU_RS06340				76	+	6
TSS0441	1396502	CLJU_RS06375		CLJU_RS06375		-45	+	1
TSS0442	1397479	CLJU_RS06380		CLJU_RS06375		191	+	6
TSS0443	1399922	CLJU_RS06385				173	+	3
TSS0444	1401119	CLJU_RS06390				97	+	6
TSS0445	1403193	CLJU_RS06400		CLJU_RS06400		-2	+	6
TSS0446	1406612	CLJU_RS06420				69	+	1
TSS0447	1406614	CLJU_RS06420				67	+	1
TSS0448	1417674	CLJU_RS06480				78	+	4
TSS0449	1422895	CLJU_RS06505				57	+	2
TSS0450	1427292	CLJU_RS06520				35	+	4
TSS0451	1428531	CLJU_RS06525				120	+	6
TSS0452	1430283	CLJU_RS06530				63	+	3
TSS0453	1435398	CLJU_RS06565				43	+	5
TSS0454	1439467	CLJU_RS06575				74	-	2
TSS0455	1439652	CLJU_RS06580				102	+	2
TSS0456	1442294	CLJU_RS06585				128	-	1
TSS0457	1444627	CLJU_RS06595				55	-	4
TSS0458	1444629	CLJU_RS06595				57	-	4
TSS0459	1445659	CLJU_RS06605				139	+	5
TSS0460	1448371	CLJU_RS06610				71	-	2
TSS0461	1448529	CLJU_RS06615				42	+	6
TSS0462	1448531	CLJU_RS06615				40	+	7
TSS0463	1456259	CLJU_RS06650				45	+	2
TSS0464	1463300		CLJU_RS06685				-	3
TSS0465	1465294	CLJU_RS06695				31	+	4
TSS0466	1466260	CLJU_RS06700				107	+	6
TSS0467	1469446	CLJU_RS06715				77	+	2
TSS0468	1470629	CLJU_RS06725				37	+	2
TSS0469	1472315	CLJU_RS06735				34	+	4
TSS0470	1474790	CLJU_RS06755				45	+	2
TSS0471	1479124	CLJU_RS06765				27	-	3
TSS0472	1479234	CLJU_RS06770				26	+	4
TSS0473	1482838	CLJU_RS06790				36	+	6
TSS0474	1486140	CLJU_RS06800				44	-	2
TSS0475	1486311	CLJU_RS06805				63	+	2
TSS0476	1489474	CLJU_RS06810				199	-	2
TSS0477	1489598	CLJU_RS06815				22	+	4
TSS0478	1495267	CLJU_RS06845				26	+	6
TSS0479	1507546	CLJU_RS06915				43	-	1
TSS0480	1511075	CLJU_RS06925				84	-	2
TSS0481	1511312	CLJU_RS06930				31	+	3
TSS0482	1513334	CLJU_RS06940				33	+	1
TSS0483	1513335	CLJU_RS06940				32	+	1
TSS0484	1518178	CLJU_RS06965		CLJU_RS06960		51	+	3
TSS0485	1520840	CLJU_RS06985				29	+	1
TSS0486	1526359				+		+	2
TSS0487	1533652		CLJU_RS07025				+	4
TSS0488	1534429	CLJU_RS07025				204	-	3
TSS0489	1534570	CLJU_RS07030				48	+	1
TSS0490	1537424			CLJU_RS07035			+	2
TSS0491	1538404			CLJU_RS07040			-	1
TSS0492	1541616	CLJU_RS07055				142	-	2
TSS0493	1541864	CLJU_RS07060				106	+	3
TSS0494	1547853	CLJU_RS07085				149	+	1
TSS0495	1572330	CLJU_RS07155				30	-	1
TSS0496	1584522				+		-	4
TSS0497	1584752	CLJU_RS07200				228	+	1
TSS0498	1591158			CLJU_RS07225			+	3
TSS0499	1595785		CLJU_RS07240				+	1
TSS0500	1597093	CLJU_RS07240				49	-	1
TSS0501	1597829	CLJU_RS07245				47	-	1
TSS0502	1601438				+		+	3
TSS0503	1603378	CLJU_RS21275				71	+	3
TSS0504	1604396	CLJU_RS07270				95	+	4
TSS0505	1608129	CLJU_RS07285				138	+	4
TSS0506	1609201	CLJU_RS07290				33	+	1
TSS0507	1611642				+		+	1
TSS0508	1613753	CLJU_RS07310		CLJU_RS07310		0	+	1
TSS0509	1626659	CLJU_RS07360				38	+	2
TSS0510	1628290	CLJU_RS07365				35	+	3
TSS0511	1635507	CLJU_RS07390				44	-	2
TSS0512	1635508	CLJU_RS07390				45	-	2
TSS0513	1635627				+		+	3
TSS0514	1635630				+		+	5
TSS0515	1654155	CLJU_RS07465				53	-	2
TSS0516	1659243	CLJU_RS07480				32	-	1
TSS0517	1669208			CLJU_RS07525			+	4
TSS0518	1670703				+		+	3
TSS0519	1677030	CLJU_RS07560				28	-	1
TSS0520	1677033	CLJU_RS07560				31	-	1
TSS0521	1687070	CLJU_RS07615				65	+	4
TSS0522	1689159	CLJU_RS07620				18	+	4
TSS0523	1699051	CLJU_RS07660				76	-	3
TSS0524	1699314	CLJU_RS07665				28	+	1
TSS0525	1704498	CLJU_RS07690				67	+	5
TSS0526	1708078	CLJU_RS07705				40	+	1
TSS0527	1708921				+		+	2
TSS0528	1708989				+		+	6
TSS0529	1710997				+		+	3
TSS0530	1719414	CLJU_RS07745		CLJU_RS07740		80	+	3
TSS0531	1721745	CLJU_RS07755				42	+	1
TSS0532	1730038	CLJU_RS07795				49	-	1
TSS0533	1735274	CLJU_RS07820				43	+	3
TSS0534	1737890				+		+	1
TSS0535	1744315	CLJU_RS07860				42	+	1
TSS0536	1746335				+		+	3
TSS0537	1758576	CLJU_RS07920				43	-	2
TSS0538	1758604	CLJU_RS07925				171	+	2
TSS0539	1765092	CLJU_RS07945				65	+	3
TSS0540	1766113	CLJU_RS21280				19	+	1
TSS0541	1767159	CLJU_RS07960				67	+	1
TSS0542	1773403	CLJU_RS08000		CLJU_RS08000		0	+	3
TSS0543	1780175	CLJU_RS08040				52	+	1
TSS0544	1780612	CLJU_RS08045				61	+	1
TSS0545	1790851				+		+	1
TSS0546	1819737	CLJU_RS08245				25	+	2
TSS0547	1835640	CLJU_RS08285				18	+	3
TSS0548	1838244	CLJU_RS08300				38	+	3
TSS0549	1839768	CLJU_RS08310				122	+	1
TSS0550	1839778	CLJU_RS08310				112	+	2
TSS0551	1839780	CLJU_RS08310				110	+	2
TSS0552	1840581	CLJU_RS08315				44	+	3
TSS0553	1841168	CLJU_RS08320				232	+	1
TSS0554	1841311	CLJU_RS08320				89	+	2
TSS0555	1843212	CLJU_RS08330				205	-	1
TSS0556	1843387	CLJU_RS08335				175	+	2
TSS0557	1846330				+		+	2
TSS0558	1848386				+		+	1
TSS0559	1848649	CLJU_RS08360				31	+	1
TSS0560	1850584	CLJU_RS08370				54	+	3
TSS0561	1853628	CLJU_RS08380				50	-	2
TSS0562	1855686	CLJU_RS08390				54	-	3
TSS0563	1855922	CLJU_RS08395				171	+	3
TSS0564	1871277	CLJU_RS08475				1	-	1
TSS0565	1874733	CLJU_RS08495				46	+	3
TSS0566	1877245	CLJU_RS08510				55	+	5
TSS0567	1880780	CLJU_RS08520				147	+	3
TSS0568	1883613	CLJU_RS08530				157	+	3
TSS0569	1890104	CLJU_RS08540				158	+	2
TSS0570	1891719	CLJU_RS08545				23	+	6
TSS0571	1892356	CLJU_RS08550				28	+	2
TSS0572	1893516	CLJU_RS08555				36	+	3
TSS0573	1894713	CLJU_RS08565				38	+	2
TSS0574	1903072		CLJU_RS08600				-	2
TSS0575	1907419	CLJU_RS08630				41	+	1
TSS0576	1909916	CLJU_RS08650				58	+	3
TSS0577	1916359	CLJU_RS08690				42	-	1
TSS0578	1917548				+		+	4
TSS0579	1920713				+		+	1
TSS0580	1922852	CLJU_RS08715				96	-	1
TSS0581	1924274	CLJU_RS08720				36	-	3
TSS0582	1924853	CLJU_RS08725				67	-	3
TSS0583	1924872	CLJU_RS08730				76	+	1
TSS0584	1925959	CLJU_RS08735				4	+	5
TSS0585	1927202	CLJU_RS08740				47	-	6
TSS0586	1929806	CLJU_RS08755				38	-	1
TSS0587	1932611	CLJU_RS08770				56	+	1
TSS0588	1935283	CLJU_RS08775				195	-	5
TSS0589	1935359	CLJU_RS08780				38	+	6
TSS0590	1938062	CLJU_RS08795				73	+	5
TSS0591	1939689	CLJU_RS08800				17	+	3
TSS0592	1943004	CLJU_RS08810				56	-	4
TSS0593	1943428	CLJU_RS08815				140	+	3
TSS0594	1945850	CLJU_RS08825				82	+	2
TSS0595	1945854	CLJU_RS08825				78	+	2
TSS0596	1951799	CLJU_RS08845				48	-	2
TSS0597	1951811	CLJU_RS08850				77	+	3
TSS0598	1953805	CLJU_RS08860				53	+	1
TSS0599	1956240	CLJU_RS08865				95	+	2
TSS0600	1956315	CLJU_RS08865				20	+	1
TSS0601	1959081				+		+	4
TSS0602	1960194	CLJU_RS08880				178	+	4
TSS0603	1960300	CLJU_RS08880				72	+	4
TSS0604	1960302	CLJU_RS08880				70	+	5
TSS0605	1961171	CLJU_RS08885				31	+	6
TSS0606	1964246	CLJU_RS08900				31	+	6
TSS0607	1971184	CLJU_RS08930				35	+	4
TSS0608	1974353	CLJU_RS08950				177	+	3
TSS0609	1975944	CLJU_RS08960				25	+	4
TSS0610	1981486	CLJU_RS08980				39	+	1
TSS0611	1986922			CLJU_RS09005			+	3
TSS0612	1988097	CLJU_RS09010				35	+	3
TSS0613	1988099	CLJU_RS09010				33	+	5
TSS0614	1990962	CLJU_RS09025				84	+	1
TSS0615	1991687	CLJU_RS09030				33	+	3
TSS0616	2001170	CLJU_RS09070				59	-	6
TSS0617	2002240	CLJU_RS09085				24	+	5
TSS0618	2009663	CLJU_RS09120				37	+	2
TSS0619	2010829		CLJU_RS09120				-	2
TSS0620	2012727	CLJU_RS09130				32	+	3
TSS0621	2018754	CLJU_RS09155				16	+	1
TSS0622	2020556	CLJU_RS09160				165	+	3
TSS0623	2025133	CLJU_RS09170				246	+	1
TSS0624	2032696	CLJU_RS09200				78	+	2
TSS0625	2039153	CLJU_RS09220				71	-	1
TSS0626	2041216	CLJU_RS09235				188	+	1
TSS0627	2042015		CLJU_RS09235				-	1
TSS0628	2043085	CLJU_RS09240				69	+	2
TSS0629	2045363	CLJU_RS09250				62	-	3
TSS0630	2045622	CLJU_RS09255				86	+	2
TSS0631	2047858	CLJU_RS09260				79	+	3
TSS0632	2052611	CLJU_RS09275		CLJU_RS09275		-8	+	6
TSS0633	2059205	CLJU_RS09295				215	+	1
TSS0634	2066319	CLJU_RS09325				223	+	2
TSS0635	2068171	CLJU_RS09330				139	+	2
TSS0636	2068252	CLJU_RS09330				58	+	5
TSS0637	2071004	CLJU_RS09340				69	+	3
TSS0638	2073910	CLJU_RS09350				82	+	4
TSS0639	2076106	CLJU_RS09355				175	+	4
TSS0640	2083619	CLJU_RS09385				27	-	4
TSS0641	2083687	CLJU_RS09390				35	+	6
TSS0642	2084951				+		+	1
TSS0643	2086146			CLJU_RS09400			+	2
TSS0644	2088422	CLJU_RS09410				46	-	4
TSS0645	2088628	CLJU_RS09415				29	+	3
TSS0646	2091461	CLJU_RS09425				29	+	5
TSS0647	2092397	CLJU_RS09430				53	+	4
TSS0648	2093710	CLJU_RS09445				27	+	4
TSS0649	2098824	CLJU_RS09460				44	+	4
TSS0650	2102408	CLJU_RS09475				143	+	1
TSS0651	2103960	CLJU_RS09480				43	+	3
TSS0652	2106998	CLJU_RS09500				37	-	2
TSS0653	2107494				+		-	1
TSS0654	2107659	CLJU_RS09505				39	+	3
TSS0655	2108757	CLJU_RS09515				23	+	6
TSS0656	2111673	CLJU_RS09530				35	+	6
TSS0657	2118457	CLJU_RS09560				44	-	3
TSS0658	2118607	CLJU_RS09565				28	+	1
TSS0659	2121141	CLJU_RS09590				37	+	3
TSS0660	2121146	CLJU_RS09590				32	+	6
TSS0661	2121726	CLJU_RS09595				140	+	1
TSS0662	2124875	CLJU_RS09605				33	-	2
TSS0663	2125923	CLJU_RS09610				48	-	2
TSS0664	2126060	CLJU_RS09615				16	+	4
TSS0665	2128584	CLJU_RS09625				26	-	3
TSS0666	2128706	CLJU_RS09630				26	+	1
TSS0667	2137014			CLJU_RS09670			-	2
TSS0668	2137838	CLJU_RS09675				144	+	5
TSS0669	2141021			CLJU_RS09685			+	2
TSS0670	2146650	CLJU_RS09695				124	-	1
TSS0671	2146673	CLJU_RS09700				67	+	2
TSS0672	2147634	CLJU_RS09705				98	+	1
TSS0673	2150022			CLJU_RS09715			+	1
TSS0674	2152380	CLJU_RS09730				33	+	5
TSS0675	2156316	CLJU_RS09740				108	-	4
TSS0676	2156538	CLJU_RS09745				32	+	2
TSS0677	2163026	CLJU_RS09780				123	+	4
TSS0678	2163028	CLJU_RS09780				121	+	5
TSS0679	2164260	CLJU_RS09785				43	+	4
TSS0680	2165122	CLJU_RS09790				66	+	1
TSS0681	2170163	CLJU_RS09805				30	-	4
TSS0682	2170232	CLJU_RS09805				99	-	2
TSS0683	2174235	CLJU_RS09825				225	-	3
TSS0684	2174581	CLJU_RS09835				74	+	3
TSS0685	2179062	CLJU_RS09860				37	+	1
TSS0686	2179612	CLJU_RS09865				33	+	3
TSS0687	2185408	CLJU_RS09880				168	+	1
TSS0688	2192681	CLJU_RS09915				34	+	5
TSS0689	2197996	CLJU_RS09935				34	+	3
TSS0690	2200511	CLJU_RS09950				86	+	2
TSS0691	2206339	CLJU_RS09965				101	+	4
TSS0692	2211201				+		+	6
TSS0693	2215950	CLJU_RS09995				57	+	2
TSS0694	2218047	CLJU_RS10000				143	+	2
TSS0695	2219619		CLJU_RS10000				-	4
TSS0696	2219937				+		+	3
TSS0697	2223276	CLJU_RS10015				250	+	5
TSS0698	2225336				+		+	6
TSS0699	2228299	CLJU_RS10030				36	+	1
TSS0700	2230882	CLJU_RS10040				38	+	1
TSS0701	2232658	CLJU_RS10045				181	+	1
TSS0702	2239614	CLJU_RS10080				38	+	4
TSS0703	2240321	CLJU_RS10085				54	+	1
TSS0704	2242271	CLJU_RS10095				36	+	2
TSS0705	2243111			CLJU_RS10100			+	2
TSS0706	2249610	CLJU_RS10120				60	-	4
TSS0707	2249844	CLJU_RS10125				161	+	6
TSS0708	2255959	CLJU_RS10165				105	+	3
TSS0709	2261322	CLJU_RS10180				14	-	3
TSS0710	2261467	CLJU_RS10185				31	+	3
TSS0711	2263139	CLJU_RS10195				17	+	5
TSS0712	2266205	CLJU_RS10210				75	+	4
TSS0713	2269574	CLJU_RS10215				8	-	1
TSS0714	2269712	CLJU_RS10220				50	+	3
TSS0715	2271755	CLJU_RS10230				29	-	1
TSS0716	2276182	CLJU_RS10255				122	+	1
TSS0717	2278480	CLJU_RS10260				36	+	1
TSS0718	2281456	CLJU_RS10285		CLJU_RS10280		24	+	1
TSS0719	2281902	CLJU_RS10290				24	+	2
TSS0720	2282758	CLJU_RS10295				42	+	1
TSS0721	2288343	CLJU_RS10320				25	-	1
TSS0722	2288419	CLJU_RS10325				24	+	2
TSS0723	2290858	CLJU_RS10335				29	-	3
TSS0724	2294493				+		-	4
TSS0725	2294620	CLJU_RS10360				42	+	2
TSS0726	2302685	CLJU_RS10385				222	-	7
TSS0727	2308505	CLJU_RS10410				29	-	1
TSS0728	2311668	CLJU_RS10425		CLJU_RS10430		48	-	5
TSS0729	2315716	CLJU_RS10435				31	-	4
TSS0730	2320801	CLJU_RS10460				33	-	3
TSS0731	2323647	CLJU_RS10470				60	-	6
TSS0732	2325951	CLJU_RS10480				46	-	5
TSS0733	2326809	CLJU_RS10485				18	-	1
TSS0734	2328388	CLJU_RS10490				61	-	4
TSS0735	2328545	CLJU_RS10495				32	+	2
TSS0736	2330174	CLJU_RS10500				91	-	6
TSS0737	2330322	CLJU_RS10505				32	+	5
TSS0738	2331811	CLJU_RS10510				25	-	4
TSS0739	2331994	CLJU_RS10515				35	+	3
TSS0740	2343048	CLJU_RS10545				84	-	6
TSS0741	2343236	CLJU_RS10550				64	+	5
TSS0742	2347346	CLJU_RS10555				44	-	4
TSS0743	2352032	CLJU_RS10575				54	-	2
TSS0744	2365547	CLJU_RS10625				45	-	3
TSS0745	2365638	CLJU_RS10630				51	+	1
TSS0746	2368311	CLJU_RS10640				29	-	5
TSS0747	2372161	CLJU_RS10655				176	-	6
TSS0748	2377831	CLJU_RS10680				166	-	1
TSS0749	2379942	CLJU_RS10695				38	+	5
TSS0750	2381861	CLJU_RS10700				176	-	5
TSS0751	2383885				+		-	4
TSS0752	2386357	CLJU_RS10715				82	-	5
TSS0753	2387018	CLJU_RS10725				45	+	1
TSS0754	2390531	CLJU_RS10740				68	-	6
TSS0755	2393551	CLJU_RS10760				43	-	6
TSS0756	2393838				+		+	3
TSS0757	2396399	CLJU_RS10770				54	-	5
TSS0758	2398984	CLJU_RS10780				28	+	5
TSS0759	2404347	CLJU_RS10805		CLJU_RS10810		148	-	6
TSS0760	2406278	CLJU_RS10815				47	-	2
TSS0761	2409539	CLJU_RS10830				20	-	1
TSS0762	2411649	CLJU_RS10840				64	-	1
TSS0763	2419855	CLJU_RS10880				114	-	1
TSS0764	2422468	CLJU_RS10890				38	-	4
TSS0765	2423634	CLJU_RS10900				144	+	3
TSS0766	2426864				+		-	5
TSS0767	2426915				+		-	5
TSS0768	2428401			CLJU_RS10920			-	2
TSS0769	2444689				+		-	4
TSS0770	2449446				+		-	5
TSS0771	2450375				+		-	4
TSS0772	2454281				+		-	5
TSS0773	2455235	CLJU_RS11020				28	-	1
TSS0774	2458569	CLJU_RS21330				76	-	2
TSS0775	2458975				+		-	4
TSS0776	2459486	CLJU_RS11030				17	-	2
TSS0777	2464599				+		-	4
TSS0778	2465575				+		-	4
TSS0779	2466557	CLJU_RS11055				21	-	1
TSS0780	2470040	CLJU_RS11075				47	-	4
TSS0781	2481558	CLJU_RS11130				43	-	4
TSS0782	2499151	CLJU_RS11205				35	-	4
TSS0783	2503421	CLJU_RS11230				38	-	5
TSS0784	2509990	CLJU_RS11260				31	+	5
TSS0785	2515429	CLJU_RS11290				16	+	2
TSS0786	2518027	CLJU_RS11300				86	-	7
TSS0787	2525452	CLJU_RS11325				37	-	2
TSS0788	2536868				+		-	5
TSS0789	2537726			CLJU_RS11380			-	3
TSS0790	2537955	CLJU_RS11380				29	-	4
TSS0791	2540978				+		+	5
TSS0792	2544730				+		-	4
TSS0793	2547681	CLJU_RS11420				36	-	6
TSS0794	2548923	CLJU_RS11425				58	-	3
TSS0795	2552541	CLJU_RS11440				127	+	2
TSS0796	2560091	CLJU_RS11460				92	-	3
TSS0797	2565347	CLJU_RS11470				134	-	5
TSS0798	2566290	CLJU_RS11475				42	-	6
TSS0799	2566396	CLJU_RS11480				122	+	1
TSS0800	2571361	CLJU_RS11500				61	-	3
TSS0801	2571443	CLJU_RS11505				29	+	1
TSS0802	2571932				+		+	4
TSS0803	2575156				+		-	4
TSS0804	2576798	CLJU_RS11520				88	-	3
TSS0805	2578662	CLJU_RS11525				60	-	4
TSS0806	2579418	CLJU_RS11530				33	+	5
TSS0807	2583917				+		-	6
TSS0808	2584665	CLJU_RS11545				21	-	4
TSS0809	2585320	CLJU_RS11550				46	-	5
TSS0810	2585753			CLJU_RS11555			-	1
TSS0811	2592699				+		-	1
TSS0812	2628027				+		+	1
TSS0813	2629926	CLJU_RS11735				74	+	5
TSS0814	2633317		CLJU_RS11745				+	1
TSS0815	2634626	CLJU_RS11745		CLJU_RS11750		39	-	3
TSS0816	2639808	CLJU_RS11760				41	-	2
TSS0817	2641537	CLJU_RS11770				36	-	4
TSS0818	2646575	CLJU_RS11785				214	-	2
TSS0819	2649722			CLJU_RS11800			-	3
TSS0820	2651656	CLJU_RS11805		CLJU_RS11810		227	-	4
TSS0821	2670253	CLJU_RS11870				99	-	3
TSS0822	2678914	CLJU_RS11900				83	-	5
TSS0823	2682595	CLJU_RS11910				155	-	3
TSS0824	2682915	CLJU_RS11915				108	+	4
TSS0825	2686896	CLJU_RS11925				24	-	3
TSS0826	2687084				+		+	2
TSS0827	2690848	CLJU_RS11940		CLJU_RS11945		31	-	3
TSS0828	2691242	CLJU_RS11945				93	-	7
TSS0829	2693847	CLJU_RS11960				109	-	3
TSS0830	2695423	CLJU_RS11965				94	-	4
TSS0831	2695549				+		+	4
TSS0832	2699008				+		+	2
TSS0833	2704911				+		-	3
TSS0834	2708789	CLJU_RS12020				89	-	2
TSS0835	2710116	CLJU_RS12025				47	-	8
TSS0836	2711057	CLJU_RS12035				28	+	3
TSS0837	2713324	CLJU_RS12045		CLJU_RS12040		25	+	3
TSS0838	2713979	CLJU_RS12050				39	+	5
TSS0839	2716371	CLJU_RS12060				59	+	2
TSS0840	2723548	CLJU_RS12100				39	-	3
TSS0841	2725370	CLJU_RS12110				53	-	1
TSS0842	2729804	CLJU_RS12135				45	-	2
TSS0843	2732864	CLJU_RS12150				79	-	3
TSS0844	2732965	CLJU_RS12155				27	+	2
TSS0845	2742634	CLJU_RS12180		CLJU_RS12185		125	-	7
TSS0846	2744911	CLJU_RS21360				86	-	1
TSS0847	2744928	CLJU_RS21360				103	-	3
TSS0848	2747700	CLJU_RS12200				56	-	4
TSS0849	2747904	CLJU_RS12205				28	+	5
TSS0850	2749898	CLJU_RS12210				180	-	1
TSS0851	2753344	CLJU_RS12240				84	+	1
TSS0852	2755500	CLJU_RS12245				65	+	2
TSS0853	2756971				+		+	2
TSS0854	2757013	CLJU_RS12250				214	+	2
TSS0855	2759295	CLJU_RS12255				81	+	6
TSS0856	2763982	CLJU_RS12270				29	-	4
TSS0857	2766298				+		-	6
TSS0858	2769060				+		-	4
TSS0859	2775577	CLJU_RS12320				22	-	3
TSS0860	2775984	CLJU_RS12325				62	-	4
TSS0861	2776237	CLJU_RS12330				32	+	1
TSS0862	2779339	CLJU_RS12350				34	-	3
TSS0863	2781578	CLJU_RS12355				38	-	1
TSS0864	2783971	CLJU_RS12365				109	-	2
TSS0865	2786210	CLJU_RS12380				35	-	4
TSS0866	2787805	CLJU_RS12395				42	+	3
TSS0867	2792385				+		+	3
TSS0868	2799498	CLJU_RS12430				105	-	4
TSS0869	2803502	CLJU_RS12445				25	-	5
TSS0870	2804989	CLJU_RS12460				31	-	6
TSS0871	2818033	CLJU_RS12520				226	-	4
TSS0872	2819101	CLJU_RS12530				28	+	1
TSS0873	2829006			CLJU_RS12560			-	3
TSS0874	2830328	CLJU_RS12565				162	-	2
TSS0875	2831778	CLJU_RS12580				20	+	1
TSS0876	2832588	CLJU_RS12585				50	-	3
TSS0877	2835791				+		-	3
TSS0878	2836544	CLJU_RS12600				26	-	5
TSS0879	2838310	CLJU_RS12610				25	-	6
TSS0880	2840262	CLJU_RS12620				34	-	3
TSS0881	2840770	CLJU_RS12625				35	-	3
TSS0882	2841338	CLJU_RS12635				27	+	3
TSS0883	2850843	CLJU_RS12680				58	-	4
TSS0884	2850874	CLJU_RS12685				30	+	1
TSS0885	2852780	CLJU_RS12695				92	+	1
TSS0886	2871768	CLJU_RS12780				55	+	2
TSS0887	2872689	CLJU_RS12785				32	+	2
TSS0888	2875130	CLJU_RS12795				12	-	4
TSS0889	2877541	CLJU_RS12800				54	-	4
TSS0890	2878697	CLJU_RS21365				8	-	2
TSS0891	2880593	CLJU_RS12820				78	-	1
TSS0892	2890120	CLJU_RS12850				49	+	2
TSS0893	2892875	CLJU_RS12855				26	-	2
TSS0894	2900778	CLJU_RS12895				47	+	4
TSS0895	2903603	CLJU_RS12905				46	-	4
TSS0896	2903940			CLJU_RS12910			-	1
TSS0897	2904544	CLJU_RS12910				23	-	2
TSS0898	2904556	CLJU_RS12915				72	+	3
TSS0899	2910737	CLJU_RS12935				24	-	5
TSS0900	2910769	CLJU_RS12935				56	-	5
TSS0901	2916967	CLJU_RS12965				27	-	4
TSS0902	2917900	CLJU_RS12970				41	-	5
TSS0903	2920350	CLJU_RS12985				102	-	4
TSS0904	2923384	CLJU_RS13005				30	-	7
TSS0905	2923428	CLJU_RS13010				60	+	1
TSS0906	2929784	CLJU_RS13050				223	+	2
TSS0907	2935442	CLJU_RS13075				57	-	3
TSS0908	2940455	CLJU_RS13095				42	-	5
TSS0909	2943100	CLJU_RS13110				27	-	3
TSS0910	2946642	CLJU_RS13125				34	-	4
TSS0911	2947635	CLJU_RS13130				17	-	4
TSS0912	2948133	CLJU_RS13135				32	-	1
TSS0913	2948237	CLJU_RS13140				26	+	1
TSS0914	2951318	CLJU_RS13150				25	-	3
TSS0915	2951958	CLJU_RS13155				46	+	3
TSS0916	2954286	CLJU_RS13160				35	-	5
TSS0917	2954353	CLJU_RS13165				34	+	3
TSS0918	2958760	CLJU_RS13175				149	-	5
TSS0919	2961696	CLJU_RS13190				43	-	1
TSS0920	2966247	CLJU_RS13210				19	-	6
TSS0921	2967470	CLJU_RS13215				57	-	2
TSS0922	2968863	CLJU_RS13220				107	-	3
TSS0923	2970254	CLJU_RS13230				47	-	6
TSS0924	2972080	CLJU_RS13245				50	-	4
TSS0925	2972781	CLJU_RS13255				99	+	6
TSS0926	2975292	CLJU_RS13265				23	-	1
TSS0927	2978449	CLJU_RS13285				120	-	1
TSS0928	2978542	CLJU_RS13290				100	+	4
TSS0929	2981301	CLJU_RS13295				18	-	2
TSS0930	2982422	CLJU_RS13315				34	+	6
TSS0931	2993471	CLJU_RS13355				110	-	5
TSS0932	3000485	CLJU_RS13390				15	+	6
TSS0933	3006681	CLJU_RS13415				160	-	2
TSS0934	3006691	CLJU_RS13415				170	-	3
TSS0935	3008845	CLJU_RS13425				78	-	4
TSS0936	3011254	CLJU_RS13445				61	+	6
TSS0937	3021986			CLJU_RS13485			-	1
TSS0938	3028228	CLJU_RS13520		CLJU_RS13520		0	-	4
TSS0939	3028345	CLJU_RS13525				35	+	1
TSS0940	3029402	CLJU_RS13535				158	+	1
TSS0941	3031732	CLJU_RS13545				54	-	1
TSS0942	3035779	CLJU_RS13565				65	-	2
TSS0943	3035924	CLJU_RS13565				210	-	1
TSS0944	3037334	CLJU_RS13570				51	-	5
TSS0945	3041007				+		+	3
TSS0946	3046042				+		-	2
TSS0947	3047629	CLJU_RS13610				36	-	3
TSS0948	3048408				+		-	1
TSS0949	3051595	CLJU_RS13625				28	-	1
TSS0950	3061464	CLJU_RS13670				123	-	3
TSS0951	3061731				+		-	4
TSS0952	3070091	CLJU_RS13705				70	-	2
TSS0953	3079435	CLJU_RS13755				78	-	6
TSS0954	3080886	CLJU_RS13765				103	+	2
TSS0955	3090165	CLJU_RS13805				32	-	6
TSS0956	3092069	CLJU_RS13810				81	-	6
TSS0957	3094623	CLJU_RS21380				33	-	4
TSS0958	3096254	CLJU_RS13825		CLJU_RS13825		-9	-	2
TSS0959	3098614	CLJU_RS13835				24	-	2
TSS0960	3105228			CLJU_RS13860			-	1
TSS0961	3106174	CLJU_RS13865				22	-	6
TSS0962	3107345			CLJU_RS13870			-	4
TSS0963	3108008	CLJU_RS13870				30	-	1
TSS0964	3109086	CLJU_RS13875				28	-	4
TSS0965	3112032	CLJU_RS13885				118	-	3
TSS0966	3115243	CLJU_RS13895				59	-	5
TSS0967	3118290	CLJU_RS13905				141	-	1
TSS0968	3119957	CLJU_RS13910				43	-	2
TSS0969	3123206	CLJU_RS13925				51	-	5
TSS0970	3125517	CLJU_RS13935				169	-	4
TSS0971	3129910	CLJU_RS13950				174	-	1
TSS0972	3132289				+		-	2
TSS0973	3132413	CLJU_RS13960				47	+	1
TSS0974	3137438	CLJU_RS13980				132	-	3
TSS0975	3138745	CLJU_RS13985				44	-	3
TSS0976	3138806	CLJU_RS13990				31	+	3
TSS0977	3141558	CLJU_RS14000				54	-	5
TSS0978	3142105			CLJU_RS14005			+	1
TSS0979	3143240	CLJU_RS14010				27	-	3
TSS0980	3146605	CLJU_RS14020		CLJU_RS14025		57	-	4
TSS0981	3148618	CLJU_RS14025				64	-	5
TSS0982	3151846	CLJU_RS14050				146	-	1
TSS0983	3154450				+		-	1
TSS0984	3154639	CLJU_RS14070				93	+	3
TSS0985	3158805	CLJU_RS14080				69	-	4
TSS0986	3160782	CLJU_RS14090				110	-	1
TSS0987	3162409	CLJU_RS14095				52	-	3
TSS0988	3165028				+		-	7
TSS0989	3167082	CLJU_RS14120				3	-	2
TSS0990	3167097	CLJU_RS14120				18	-	4
TSS0991	3172913	CLJU_RS14155				26	-	4
TSS0992	3181268	CLJU_RS14180				73	-	1
TSS0993	3183366	CLJU_RS14195				25	+	5
TSS0994	3193730	CLJU_RS14250				2	-	1
TSS0995	3194520	CLJU_RS14260				22	+	4
TSS0996	3199472	CLJU_RS14290				31	-	4
TSS0997	3200962		CLJU_RS14305				+	2
TSS0998	3201913				+		-	4
TSS0999	3202779	CLJU_RS14315				64	-	5
TSS1000	3203379	CLJU_RS14320				47	-	5
TSS1001	3207121	CLJU_RS14330				67	-	5
TSS1002	3208857	CLJU_RS14335				144	-	1
TSS1003	3211655	CLJU_RS14340				54	-	2
TSS1004	3213531	CLJU_RS14350				3	-	2
TSS1005	3222193	CLJU_RS14395				65	-	1
TSS1006	3222505				+		-	7
TSS1007	3222637	CLJU_RS14400				101	+	4
TSS1008	3225222	CLJU_RS14405				62	-	5
TSS1009	3226070	CLJU_RS14410				42	-	2
TSS1010	3228332				+		+	4
TSS1011	3230385	CLJU_RS14430				49	+	5
TSS1012	3231616	CLJU_RS14435				68	+	3
TSS1013	3245995	CLJU_RS14490				27	-	5
TSS1014	3249844	CLJU_RS14510				29	-	3
TSS1015	3249954	CLJU_RS14515				30	+	4
TSS1016	3254088	CLJU_RS21410				17	+	5
TSS1017	3256067	CLJU_RS14535				60	-	5
TSS1018	3260746	CLJU_RS14555				39	-	2
TSS1019	3263289	CLJU_RS14575				43	-	5
TSS1020	3272643	CLJU_RS14630				31	-	5
TSS1021	3276960	CLJU_RS14650				19	-	3
TSS1022	3278716	CLJU_RS14655				16	-	5
TSS1023	3284163	CLJU_RS14675				46	-	6
TSS1024	3288915	CLJU_RS14710				79	-	7
TSS1025	3292051	CLJU_RS14720				87	-	5
TSS1026	3292151	CLJU_RS14725				26	+	2
TSS1027	3294046	CLJU_RS14730				33	-	1
TSS1028	3318505	CLJU_RS14830				116	-	3
TSS1029	3322675	CLJU_RS14850				98	-	3
TSS1030	3324016	CLJU_RS14855				17	-	3
TSS1031	3338932			CLJU_RS14905			-	3
TSS1032	3345799	CLJU_RS14925				63	-	4
TSS1033	3346001	CLJU_RS14930				28	+	3
TSS1034	3349541	CLJU_RS14945				29	-	6
TSS1035	3358314	CLJU_RS14980				28	+	3
TSS1036	3375629	CLJU_RS15050				50	-	6
TSS1037	3379601	CLJU_RS15065				26	-	4
TSS1038	3383817	CLJU_RS15085				16	-	3
TSS1039	3384000	CLJU_RS15090				38	+	3
TSS1040	3386405	CLJU_RS15095				102	-	6
TSS1041	3386776	CLJU_RS15100				40	+	1
TSS1042	3393065	CLJU_RS15130				31	+	2
TSS1043	3398519	CLJU_RS15135				36	-	4
TSS1044	3399654	CLJU_RS15145				128	+	2
TSS1045	3400656	CLJU_RS15150				37	-	6
TSS1046	3406051	CLJU_RS15170				32	-	3
TSS1047	3408778	CLJU_RS15180				104	-	6
TSS1048	3409486	CLJU_RS15185		CLJU_RS15185		-16	-	1
TSS1049	3411041	CLJU_RS15195				26	-	1
TSS1050	3414369	CLJU_RS15220				22	-	1
TSS1051	3414416	CLJU_RS15225				57	+	1
TSS1052	3416464	CLJU_RS15230				66	-	3
TSS1053	3418302	CLJU_RS15245				38	-	5
TSS1054	3420071	CLJU_RS15255				38	-	2
TSS1055	3420544				+		-	3
TSS1056	3421996	CLJU_RS15265				101	-	3
TSS1057	3425041	CLJU_RS15285				238	+	4
TSS1058	3429477				+		-	4
TSS1059	3445359	CLJU_RS21430				38	-	2
TSS1060	3451730			CLJU_RS15465			-	4
TSS1061	3458017	CLJU_RS15490				8	-	4
TSS1062	3458095	CLJU_RS15495				17	+	1
TSS1063	3458743	CLJU_RS15505				16	+	4
TSS1064	3461627	CLJU_RS21440				50	-	2
TSS1065	3465334	CLJU_RS15545				27	-	4
TSS1066	3466585	CLJU_RS15555				15	+	4
TSS1067	3477234	CLJU_RS15640				14	+	6
TSS1068	3481378	CLJU_RS15665				62	+	1
TSS1069	3483318	CLJU_RS15675				42	-	4
TSS1070	3484298	CLJU_RS15680				59	-	4
TSS1071	3485253	CLJU_RS15685		CLJU_RS15690		21	-	2
TSS1072	3491556	CLJU_RS15725		CLJU_RS15730		62	-	5
TSS1073	3505637	CLJU_RS15790				43	-	3
TSS1074	3507621			CLJU_RS15800			-	5
TSS1075	3507705	CLJU_RS15800				15	-	2
TSS1076	3515078				+		-	4
TSS1077	3515252	CLJU_RS15825				51	+	2
TSS1078	3519433	CLJU_RS15840				31	-	2
TSS1079	3522017	CLJU_RS15845				33	-	1
TSS1080	3522685	CLJU_RS15855				33	+	4
TSS1081	3524652	CLJU_RS15860				34	-	6
TSS1082	3524751	CLJU_RS15865				38	+	7
TSS1083	3526007			CLJU_RS15870			-	1
TSS1084	3528092	CLJU_RS15885				34	+	2
TSS1085	3529989	CLJU_RS15890				37	-	2
TSS1086	3530110	CLJU_RS15895				225	+	3
TSS1087	3530751	CLJU_RS15900				29	+	4
TSS1088	3538615	CLJU_RS15960				29	+	4
TSS1089	3539825				+		+	4
TSS1090	3541403		CLJU_RS15970				-	1
TSS1091	3541506		CLJU_RS15970				-	3
TSS1092	3548625	CLJU_RS21455				27	-	1
TSS1093	3550817	CLJU_RS16005				184	-	2
TSS1094	3550980	CLJU_RS16010				29	+	1
TSS1095	3552745	CLJU_RS16030				27	+	2
TSS1096	3556904	CLJU_RS16060				116	+	2
TSS1097	3558580		CLJU_RS16060				-	2
TSS1098	3563496		CLJU_RS16080				+	2
TSS1099	3564710	CLJU_RS16080				72	-	1
TSS1100	3565449				+		-	1
TSS1101	3566534	CLJU_RS16090				33	-	3
TSS1102	3581605	CLJU_RS16130				128	-	1
TSS1103	3582028	CLJU_RS16135				42	-	2
TSS1104	3588796	CLJU_RS16175				141	-	1
TSS1105	3595914	CLJU_RS16205				34	-	1
TSS1106	3600633	CLJU_RS16230				53	-	7
TSS1107	3601895	CLJU_RS16240				21	-	1
TSS1108	3602971			CLJU_RS16245			-	3
TSS1109	3604087	CLJU_RS16250				32	-	3
TSS1110	3609789	CLJU_RS16280				54	-	5
TSS1111	3609948	CLJU_RS16285				240	+	3
TSS1112	3614929	CLJU_RS16310				29	-	2
TSS1113	3616683	CLJU_RS16315				235	-	2
TSS1114	3617566	CLJU_RS16325				64	+	1
TSS1115	3618645				+		+	1
TSS1116	3619039	CLJU_RS16330				38	+	4
TSS1117	3620827	CLJU_RS16340				50	+	3
TSS1118	3629814	CLJU_RS16355				41	-	3
TSS1119	3629951				+		+	3
TSS1120	3630189	CLJU_RS16360				95	+	1
TSS1121	3632760	CLJU_RS16365				48	-	5
TSS1122	3633902	CLJU_RS16370				57	-	5
TSS1123	3634208			CLJU_RS16375			-	3
TSS1124	3634959	CLJU_RS16375				58	-	4
TSS1125	3635035	CLJU_RS16380				32	+	3
TSS1126	3635891	CLJU_RS16385				145	+	6
TSS1127	3637990	CLJU_RS16395				62	-	7
TSS1128	3641211		CLJU_RS16405				-	1
TSS1129	3642653	CLJU_RS16415				75	-	3
TSS1130	3642672	CLJU_RS16420				38	+	5
TSS1131	3647047	CLJU_RS16435		CLJU_RS16440		73	-	2
TSS1132	3647644	CLJU_RS16440				51	-	4
TSS1133	3647715	CLJU_RS16445				26	+	5
TSS1134	3650092	CLJU_RS16455				59	-	4
TSS1135	3650782	CLJU_RS16460				28	-	1
TSS1136	3651023				+		-	5
TSS1137	3651082	CLJU_RS16465				71	+	1
TSS1138	3653664	CLJU_RS16480				181	-	1
TSS1139	3656579	CLJU_RS16495				176	-	1
TSS1140	3660516	CLJU_RS16505				70	-	7
TSS1141	3662116	CLJU_RS16510				105	-	2
TSS1142	3662246	CLJU_RS16515				36	+	4
TSS1143	3665391	CLJU_RS16525				127	-	3
TSS1144	3665852				+		-	4
TSS1145	3669624	CLJU_RS16550				1	-	1
TSS1146	3673619	CLJU_RS16565				56	-	2
TSS1147	3675222	CLJU_RS16575				34	-	1
TSS1148	3681754			CLJU_RS16600			-	3
TSS1149	3685730	CLJU_RS16615				53	-	4
TSS1150	3686349	CLJU_RS16620				47	-	6
TSS1151	3687278	CLJU_RS16625				26	-	1
TSS1152	3689613	CLJU_RS16635				51	-	6
TSS1153	3691117	CLJU_RS16640				45	-	2
TSS1154	3691326	CLJU_RS16645				31	-	5
TSS1155	3692260	CLJU_RS16655		CLJU_RS16660		111	-	4
TSS1156	3696094	CLJU_RS16675				59	-	4
TSS1157	3697944	CLJU_RS16690				60	+	2
TSS1158	3700087	CLJU_RS16695				48	-	4
TSS1159	3702728	CLJU_RS16705				86	-	5
TSS1160	3703719	CLJU_RS16710				38	-	5
TSS1161	3705791	CLJU_RS16715				167	-	2
TSS1162	3705880	CLJU_RS16720				53	+	2
TSS1163	3707213	CLJU_RS16730				88	+	3
TSS1164	3707266	CLJU_RS16730				35	+	4
TSS1165	3714557	CLJU_RS16760				74	+	7
TSS1166	3716541	CLJU_RS16770				63	-	4
TSS1167	3726347	CLJU_RS16810				32	-	5
TSS1168	3736965	CLJU_RS16850				47	-	1
TSS1169	3740974	CLJU_RS16865				27	-	4
TSS1170	3741035	CLJU_RS16865				88	-	6
TSS1171	3742966	CLJU_RS16875				24	+	2
TSS1172	3747127			CLJU_RS16895			-	1
TSS1173	3747235	CLJU_RS16895				27	-	1
TSS1174	3749517				+		-	2
TSS1175	3751541			CLJU_RS16920			-	3
TSS1176	3761555	CLJU_RS16960				40	-	5
TSS1177	3765929				+		-	6
TSS1178	3768104	CLJU_RS16990				150	-	5
TSS1179	3770513				+		-	6
TSS1180	3771929	CLJU_RS17005				21	+	4
TSS1181	3773231	CLJU_RS17030				30	+	7
TSS1182	3777462	CLJU_RS17045				124	-	1
TSS1183	3777736	CLJU_RS17050				218	+	1
TSS1184	3778262	CLJU_RS17055				98	+	2
TSS1185	3780073	CLJU_RS17065				82	+	2
TSS1186	3782392	CLJU_RS17075				106	-	3
TSS1187	3784924	CLJU_RS17095				36	+	3
TSS1188	3790252				+		-	5
TSS1189	3795910	CLJU_RS17130				34	-	3
TSS1190	3797499	CLJU_RS17135				61	-	4
TSS1191	3797558	CLJU_RS17135				120	-	4
TSS1192	3797615	CLJU_RS17140				83	+	1
TSS1193	3798705	CLJU_RS17145		CLJU_RS17140		45	+	1
TSS1194	3801031	CLJU_RS17155				108	+	1
TSS1195	3802319		CLJU_RS17160				+	1
TSS1196	3809191	CLJU_RS17190				170	-	5
TSS1197	3811314	CLJU_RS17205				39	-	3
TSS1198	3812927	CLJU_RS17215				30	-	3
TSS1199	3815316	CLJU_RS17230				29	-	2
TSS1200	3816583				+		-	2
TSS1201	3816788	CLJU_RS17235				47	+	3
TSS1202	3817482			CLJU_RS17240			-	2
TSS1203	3818343	CLJU_RS17245				19	-	7
TSS1204	3821597	CLJU_RS17265		CLJU_RS17265		-2	+	2
TSS1205	3822117				+		+	5
TSS1206	3825997	CLJU_RS17285				112	-	3
TSS1207	3827328	CLJU_RS17295				132	-	3
TSS1208	3827963	CLJU_RS17300				30	-	2
TSS1209	3828904	CLJU_RS17310				34	-	3
TSS1210	3828993	CLJU_RS17315				56	+	1
TSS1211	3831036	CLJU_RS17320				64	-	1
TSS1212	3838198	CLJU_RS17330				27	+	4
TSS1213	3843201	CLJU_RS17355				48	-	4
TSS1214	3845323	CLJU_RS17360				111	-	6
TSS1215	3845378	CLJU_RS17360				166	-	4
TSS1216	3846223	CLJU_RS17365				105	-	6
TSS1217	3849564	CLJU_RS17390				52	-	4
TSS1218	3856631	CLJU_RS17405				41	-	1
TSS1219	3859431	CLJU_RS17420				43	-	4
TSS1220	3863419	CLJU_RS17440				32	-	5
TSS1221	3863536	CLJU_RS17445				37	+	4
TSS1222	3866594		CLJU_RS17450				-	4
TSS1223	3867289	CLJU_RS17455				145	-	3
TSS1224	3868204			CLJU_RS17460			+	2
TSS1225	3869870	CLJU_RS17470				52	+	8
TSS1226	3871467	CLJU_RS17480				126	-	1
TSS1227	3874745	CLJU_RS17500				45	-	4
TSS1228	3875105	CLJU_RS17505				24	+	7
TSS1229	3879026	CLJU_RS17520				31	-	3
TSS1230	3886968	CLJU_RS17555				128	-	4
TSS1231	3887097				+		-	4
TSS1232	3888949	CLJU_RS17565				218	-	4
TSS1233	3896543	CLJU_RS17610				37	-	5
TSS1234	3899341	CLJU_RS17620				35	-	5
TSS1235	3899385	CLJU_RS17620				79	-	4
TSS1236	3900718	CLJU_RS17630				112	-	4
TSS1237	3903722	CLJU_RS17645				31	+	3
TSS1238	3922406				+		-	1
TSS1239	3922453				+		-	2
TSS1240	3925686	CLJU_RS21485				237	-	2
TSS1241	3925818	CLJU_RS17740				32	+	2
TSS1242	3927772	CLJU_RS17750				13	-	4
TSS1243	3927864	CLJU_RS17755				36	+	3
TSS1244	3929794	CLJU_RS17760				162	-	4
TSS1245	3931345	CLJU_RS17770				54	-	5
TSS1246	3932095	CLJU_RS17780				34	+	3
TSS1247	3934792	CLJU_RS17795				82	-	5
TSS1248	3935048	CLJU_RS17800				33	+	6
TSS1249	3945425	CLJU_RS17840				81	-	2
TSS1250	3947110	CLJU_RS17845				41	-	1
TSS1251	3957704	CLJU_RS17880				181	-	1
TSS1252	3962269	CLJU_RS17895				100	-	3
TSS1253	3968950	CLJU_RS17925				27	-	1
TSS1254	3970540	CLJU_RS17930				194	-	5
TSS1255	3970687				+		-	4
TSS1256	3973655	CLJU_RS17940				37	-	1
TSS1257	3974273	CLJU_RS17945				81	-	3
TSS1258	3981448	CLJU_RS17980				53	-	2
TSS1259	3989207	CLJU_RS18040				34	-	1
TSS1260	3994982	CLJU_RS18145				25	-	3
TSS1261	3996037	CLJU_RS18150				46	-	3
TSS1262	3996247		CLJU_RS18155				-	5
TSS1263	4003835	CLJU_RS18190				34	-	4
TSS1264	4010999	CLJU_RS18210				59	-	4
TSS1265	4011442	CLJU_RS18215				41	-	2
TSS1266	4011588	CLJU_RS18215				187	-	4
TSS1267	4012424	CLJU_RS18220				14	-	4
TSS1268	4013425	CLJU_RS18225				27	-	5
TSS1269	4019678			CLJU_RS18260			-	4
TSS1270	4020115	CLJU_RS18260				48	-	2
TSS1271	4020997	CLJU_RS18270				37	-	3
TSS1272	4021621	CLJU_RS18275				47	-	5
TSS1273	4023592	CLJU_RS18285				8	-	3
TSS1274	4023726	CLJU_RS18285				142	-	3
TSS1275	4025044	CLJU_RS18290				101	-	4
TSS1276	4029268	CLJU_RS18300				49	-	5
TSS1277	4031021				+		-	8
TSS1278	4033304	CLJU_RS18315				89	-	6
TSS1279	4034326	CLJU_RS18320				59	-	3
TSS1280	4037122	CLJU_RS18330				51	-	5
TSS1281	4040916	CLJU_RS18345				20	+	7
TSS1282	4042009			CLJU_RS18345			+	4
TSS1283	4046590	CLJU_RS18360				37	-	2
TSS1284	4046956				+		-	2
TSS1285	4051105				+		-	2
TSS1286	4053338	CLJU_RS18390				73	+	1
TSS1287	4059968	CLJU_RS18405				46	-	5
TSS1288	4063604	CLJU_RS18410				94	-	4
TSS1289	4065108	CLJU_RS18415				56	-	3
TSS1290	4067662	CLJU_RS18435				43	+	4
TSS1291	4069400				+		-	2
TSS1292	4094320	CLJU_RS18555				37	-	6
TSS1293	4100442	CLJU_RS18605				35	-	4
TSS1294	4105028	CLJU_RS18635				111	+	1
TSS1295	4109315	CLJU_RS18655				44	-	1
TSS1296	4112233	CLJU_RS18670				71	-	4
TSS1297	4112293	CLJU_RS18675				122	+	4
TSS1298	4115070	CLJU_RS18685				50	-	3
TSS1299	4117294	CLJU_RS18700				51	-	5
TSS1300	4120418	CLJU_RS18715				147	-	4
TSS1301	4121145	CLJU_RS18720				105	-	2
TSS1302	4125551	CLJU_RS18745				21	-	4
TSS1303	4129171	CLJU_RS18765				123	-	4
TSS1304	4131174				+		-	4
TSS1305	4133889	CLJU_RS18785				16	-	2
TSS1306	4134707			CLJU_RS18795			-	2
TSS1307	4135376	CLJU_RS18795				98	-	3
TSS1308	4135505	CLJU_RS18800				32	+	4
TSS1309	4136892	CLJU_RS18805				13	+	4
TSS1310	4139874	CLJU_RS18820				49	-	7
TSS1311	4140489	CLJU_RS18825				40	-	4
TSS1312	4141779	CLJU_RS18830				43	-	3
TSS1313	4141959	CLJU_RS18835				125	+	3
TSS1314	4142869	CLJU_RS18840				29	-	1
TSS1315	4143319	CLJU_RS18845				24	+	4
TSS1316	4145591	CLJU_RS18850				49	-	5
TSS1317	4145736	CLJU_RS18855				28	+	4
TSS1318	4148737				+		-	3
TSS1319	4158837	CLJU_RS18870				17	-	3
TSS1320	4160430				+		-	5
TSS1321	4162003			CLJU_RS18885			-	6
TSS1322	4165840	CLJU_RS18890				34	-	1
TSS1323	4167756				+		-	5
TSS1324	4180261	CLJU_RS18940				60	-	2
TSS1325	4182750	CLJU_RS18950				30	-	3
TSS1326	4182898				+		+	4
TSS1327	4183867	CLJU_RS18955				238	+	4
TSS1328	4188303				+		-	3
TSS1329	4190270	CLJU_RS18990				60	-	3
TSS1330	4190666	CLJU_RS18995				75	+	1
TSS1331	4198185	CLJU_RS19015				37	-	4
TSS1332	4202583	CLJU_RS19035				33	-	5
TSS1333	4203515			CLJU_RS19040			-	3
TSS1334	4204702	CLJU_RS19040				58	-	3
TSS1335	4206997	CLJU_RS19050				74	+	7
TSS1336	4207521	CLJU_RS19055		CLJU_RS19050		187	+	2
TSS1337	4208009			CLJU_RS19055			+	2
TSS1338	4212896	CLJU_RS19070				43	-	6
TSS1339	4214533	CLJU_RS19080				6	+	1
TSS1340	4218150	CLJU_RS19085				15	-	3
TSS1341	4218746	CLJU_RS19090				25	-	3
TSS1342	4222990	CLJU_RS19105				80	-	5
TSS1343	4223109	CLJU_RS19110				27	+	4
TSS1344	4234531	CLJU_RS19160				133	+	3
TSS1345	4240755	CLJU_RS19180				41	-	5
TSS1346	4245000	CLJU_RS19200				44	+	3
TSS1347	4247284		CLJU_RS19210				-	5
TSS1348	4253937			CLJU_RS19245			-	6
TSS1349	4255824	CLJU_RS19250				39	-	5
TSS1350	4260858	CLJU_RS19270				34	-	5
TSS1351	4263080	CLJU_RS19280				50	-	4
TSS1352	4264580	CLJU_RS19285				48	-	3
TSS1353	4266098	CLJU_RS19295				82	-	2
TSS1354	4267487	CLJU_RS19305				9	+	1
TSS1355	4269914	CLJU_RS19315				29	-	8
TSS1356	4270221	CLJU_RS19320				9	-	4
TSS1357	4271447	CLJU_RS19325				23	-	6
TSS1358	4271553	CLJU_RS19330				43	+	5
TSS1359	4274865	CLJU_RS19340				54	-	3
TSS1360	4277956				+		-	7
TSS1361	4279167	CLJU_RS19365				242	+	2
TSS1362	4281347	CLJU_RS19370				49	-	5
TSS1363	4283480	CLJU_RS19380				48	-	4
TSS1364	4283536	CLJU_RS19385				34	+	4
TSS1365	4292166	CLJU_RS19420				37	-	5
TSS1366	4295700	CLJU_RS19440				109	-	2
TSS1367	4298025	CLJU_RS19455		CLJU_RS19460		90	-	4
TSS1368	4300699	CLJU_RS19460				31	-	6
TSS1369	4304155		CLJU_RS19480				+	1
TSS1370	4307850	CLJU_RS19485				110	-	1
TSS1371	4314394	CLJU_RS19515				115	-	2
TSS1372	4314623	CLJU_RS19520				42	+	1
TSS1373	4317028	CLJU_RS19530		CLJU_RS19535		103	-	5
TSS1374	4318853	CLJU_RS19545				83	+	5
TSS1375	4341559	CLJU_RS19665				58	-	1
TSS1376	4342550			CLJU_RS19670			+	1
TSS1377	4344803	CLJU_RS19680				41	-	3
TSS1378	4357472	CLJU_RS19730				51	-	2
TSS1379	4358266				+		-	3
TSS1380	4362086	CLJU_RS19755				32	+	1
TSS1381	4364541	CLJU_RS19765				14	+	3
TSS1382	4366402	CLJU_RS19770				53	-	3
TSS1383	4387273	CLJU_RS19870				21	-	3
TSS1384	4389579	CLJU_RS19880				24	-	2
TSS1385	4393908	CLJU_RS19900				162	-	6
TSS1386	4394242				+		-	4
TSS1387	4398872	CLJU_RS19915				93	-	6
TSS1388	4402780	CLJU_RS19930				28	-	2
TSS1389	4404897	CLJU_RS19945				40	-	4
TSS1390	4407076	CLJU_RS19955				125	-	5
TSS1391	4408832	CLJU_RS19960				72	-	2
TSS1392	4409801	CLJU_RS19965		CLJU_RS19970		160	-	2
TSS1393	4415088	CLJU_RS19995				42	-	4
TSS1394	4421015	CLJU_RS20020				37	-	2
TSS1395	4424660	CLJU_RS20030				103	-	4
TSS1396	4426216			CLJU_RS20040			-	2
TSS1397	4427734	CLJU_RS20050				150	-	6
TSS1398	4446286	CLJU_RS20220				210	-	4
TSS1399	4451198	CLJU_RS20245				67	-	6
TSS1400	4458711	CLJU_RS20255				184	-	2
TSS1401	4463830	CLJU_RS20305				36	-	7
TSS1402	4468217	CLJU_RS20330				154	-	4
TSS1403	4470203	CLJU_RS20340				35	-	5
TSS1404	4470401	CLJU_RS20345				71	+	3
TSS1405	4473417	CLJU_RS20355				67	-	5
TSS1406	4478101	CLJU_RS20375				36	-	3
TSS1407	4480754	CLJU_RS20385				28	-	3
TSS1408	4481023	CLJU_RS20390		CLJU_RS20390		0	-	2
TSS1409	4488033	CLJU_RS20420				40	-	3
TSS1410	4488238		CLJU_RS20425				+	6
TSS1411	4490267		CLJU_RS20435				+	2
TSS1412	4492490	CLJU_RS20440				94	-	7
TSS1413	4495309	CLJU_RS20455				113	-	4
TSS1414	4497348	CLJU_RS20460				29	-	5
TSS1415	4499383	CLJU_RS20470				43	-	5
TSS1416	4499893			CLJU_RS20475			-	1
TSS1417	4502940	CLJU_RS20500				29	-	4
TSS1418	4504002	CLJU_RS20510				91	-	4
TSS1419	4505820			CLJU_RS20535			-	6
TSS1420	4506194			CLJU_RS20535			-	7
TSS1421	4507282	CLJU_RS20535		CLJU_RS20540		137	-	2
TSS1422	4509442	CLJU_RS20545				38	-	3
TSS1423	4510626	CLJU_RS20550				38	-	7
TSS1424	4514197	CLJU_RS20555				12	-	2
TSS1425	4515075	CLJU_RS20560				39	-	6
TSS1426	4516333	CLJU_RS20565				27	-	5
TSS1427	4521117	CLJU_RS20585				59	-	2
TSS1428	4521559	CLJU_RS20590				27	-	4
TSS1429	4522503	CLJU_RS20595				54	-	4
TSS1430	4522682	CLJU_RS20600				31	+	6
TSS1431	4529027	CLJU_RS20635				30	-	2
TSS1432	4530261	CLJU_RS20640				39	-	6
TSS1433	4532878	CLJU_RS20655				51	+	1
TSS1434	4535508	CLJU_RS20665				35	-	4
TSS1435	4535705	CLJU_RS20670				110	+	5
TSS1436	4538539	CLJU_RS20675				47	-	1
TSS1437	4539058	CLJU_RS20680				74	+	5
TSS1438	4541477	CLJU_RS20690				189	+	5
TSS1439	4546334	CLJU_RS20710				56	+	1
TSS1440	4561774	CLJU_RS20790				45	-	5
TSS1441	4562039	CLJU_RS20795				46	+	2
TSS1442	4564871	CLJU_RS20835				37	-	4
TSS1443	4566348	CLJU_RS20845				82	-	4
TSS1444	4566435	CLJU_RS20850				35	+	1
TSS1445	4568518	CLJU_RS20855				39	-	4
TSS1446	4571579	CLJU_RS20865				15	-	5
TSS1447	4572160	CLJU_RS20875				38	+	4
TSS1448	4576186	CLJU_RS20885				43	-	2
TSS1449	4576248	CLJU_RS20890				17	+	1
TSS1450	4579222	CLJU_RS20900				60	-	1
TSS1451	4580591	CLJU_RS20910				38	-	3
TSS1452	4591858	CLJU_RS20960				40	+	6
TSS1453	4601668	CLJU_RS21000				40	+	3
TSS1454	4604739	CLJU_RS21010				32	-	3
TSS1455	4605479	CLJU_RS21015				191	-	4
TSS1456	4606664	CLJU_RS21030				73	+	1
TSS1457	4612181			CLJU_RS21055			-	3
TSS1458	4614884	CLJU_RS21065				22	-	5
TSS1459	4616101	CLJU_RS21080				55	-	5
TSS1460	4616997			CLJU_RS21090			-	2
TSS1461	4617876				+		-	1
TSS1462	4622229	CLJU_RS21125				35	-	5
TSS1463	4623129	CLJU_RS21130				26	-	4
TSS1464	4626179			CLJU_RS21145			-	5
TSS1465	4629710	CLJU_RS21170				142	-	6
