# Supplementary material for: Optimization of carbon and energy utilization through differential translational efficiency
Source: Nat Commun. 2018 Oct 26;9:4474. doi: 10.1038/s41467-018-06993-6 (PMC6203783; doi:10.1038/s41467-018-06993-6)
Supplement: Supplementary file 7 — Supplementary Data 4 [file 41467_2018_6993_MOESM7_ESM.xlsx]

## Sheet: Sheet1
Supplementary Data 4. Flux balance predictions for H2:CO2 and Fructose growth with RAST subsystem annotations
Gene ID	RAST subsystem	Fructose	H2:CO2	Product
CLJU_c00170	Protein Metabolism	899.9	31.1	tRNA aminoacylation, Ser
CLJU_c00620	Carbohydrates	2.7	3.6	D-gluconate and ketogluconates metabolism
CLJU_c00660	Carbohydrates	0.000399594	0.00391739	Glycolysis and Gluconeogenesis
CLJU_c00680	Carbohydrates	2375.2	3007.3	Glycerate metabolism
CLJU_c00710	Fatty Acids, Lipids, and Isoprenoids	27.1108	9.8129	Glycerolipid and Glycerophospholipid Metabolism in Bacteria
CLJU_c00960	Carbohydrates	0.330991	2.00515	Serine-glyoxylate cycle
CLJU_c00970	Cofactors, Vitamins, Prosthetic Groups, Pigments	0.330991	2.00515	Pyridoxin (Vitamin B6) Biosynthesis
CLJU_c01380	Amino Acids and Derivatives	27.8001	11.267	Polyamine Metabolism
CLJU_c01390	Nucleosides and Nucleotides	0.00513927	0.0040013	pyrimidine conversions
CLJU_c01570	Fatty Acids, Lipids, and Isoprenoids	0.000803167	0.000650008	Isoprenoid Biosynthesis
CLJU_c01730	Protein Metabolism	165.9	29.7	tRNA aminoacylation, Met
CLJU_c01840	Nucleosides and Nucleotides	0.00233359	0.00211522	Ribonucleotide reduction
CLJU_c01880	Cell Wall and Capsule	178.5	256.8	Murein Hydrolases
CLJU_c01890	Protein Metabolism	237	46.5	tRNA aminoacylation, Ile
CLJU_c01980	Carbohydrates	0.00910816	0.0100207	L-Arabinose utilization
CLJU_c02110	Fatty Acids, Lipids, and Isoprenoids	0.000803167	0.000650008	Isoprenoid Biosynthesis
CLJU_c02160	Cell Wall and Capsule	0.0056023	0.00703084	Teichoic and lipoteichoic acids biosynthesis
CLJU_c02200	Nucleosides and Nucleotides	0.00536478	0.00630626	pyrimidine conversions
CLJU_c02310	Carbohydrates	470.9	106.2	Pentose phosphate pathway
CLJU_c02320	Nucleosides and Nucleotides	872	118.9	pyrimidine conversions
CLJU_c02330	Nucleosides and Nucleotides	0.000624921	0.000584445	pyrimidine conversions
CLJU_c02350	Cell Wall and Capsule	66.5515	27.9517	CMP-N-acetylneuraminate Biosynthesis
CLJU_c02360	Respiration	17.6917	0.164015	ATP synthases
CLJU_c02370	Respiration	17.6917	0.164015	ATP synthases
CLJU_c02380	Respiration	17.6917	0.164015	ATP synthases
CLJU_c02390	Respiration	17.6917	0.164015	ATP synthases
CLJU_c02400	Respiration	17.6917	0.164015	ATP synthases
CLJU_c02410	Respiration	17.6917	0.164015	ATP synthases
CLJU_c02420	Respiration	17.6917	0.164015	ATP synthases
CLJU_c02430	Respiration	17.6917	0.164015	ATP synthases
CLJU_c02440	Respiration	17.6917	0.164015	ATP synthases
CLJU_c02460	Cell Wall and Capsule	0.0056023	0.00703084	Peptidoglycan Biosynthesis
CLJU_c02580	Amino Acids and Derivatives	0.000462542	0.000550587	Methionine Biosynthesis
CLJU_c02660	Amino Acids and Derivatives	236.5	89.8	Glutamine, Glutamate, Aspartate and Asparagine Biosynthesis
CLJU_c02690	Cofactors, Vitamins, Prosthetic Groups, Pigments	8.40985e-05	0.000100107	Riboflavin, FMN and FAD metabolism in plants
CLJU_c02750	Protein Metabolism	107.2	41.9	tRNA aminoacylation, Leu
CLJU_c02810	Carbohydrates	1007.4	4.89498	Glycolysis and Gluconeogenesis
CLJU_c02840	Nucleosides and Nucleotides	90.7	124.6	pyrimidine conversions
CLJU_c02910	Fatty Acids, Lipids, and Isoprenoids	623.844	71.6796	Glycerolipid and Glycerophospholipid Metabolism in Bacteria
CLJU_c02950	Membrane Transport	250.3	150.4	Sugar Phosphotransferase Systems, PTS
CLJU_c02970	Membrane Transport	354	825.8	Magnesium transport
CLJU_c03000	Fatty Acids, Lipids, and Isoprenoids	105.3	37.2	Fatty Acid Biosynthesis FASII
CLJU_c03050	Carbohydrates	795.5	272.9	Pentose phosphate pathway
CLJU_c03060	Carbohydrates	763.5	309.6	Pentose phosphate pathway
CLJU_c03180	Cell Wall and Capsule	0.0056023	0.00703084	Peptidoglycan Biosynthesis
CLJU_c03250	Carbohydrates	299.069	24.2045	Glycolysis and Gluconeogenesis
CLJU_c03260	Carbohydrates	0.00224915	2.39601	Glycolysis and Gluconeogenesis
CLJU_c03860	Cofactors, Vitamins, Prosthetic Groups, Pigments	0.330991	2.00515	Pyridoxin (Vitamin B6) Biosynthesis
CLJU_c03870	Membrane Transport	5.1	7.2	Membrane Transport - no subsystem
CLJU_c04010	Membrane Transport	6.2791e-05	7.47434e-05	ABC transporter
CLJU_c04040	Nitrogen Metabolism	1.44487	1.73132	Ammonia assimilation
CLJU_c04160	Carbohydrates	0.00309145	0.0116336	Pyruvate metabolism I: anaplerotic reactions, PEP
CLJU_c04170	Amino Acids and Derivatives	0.00792322	0.0645706	Glutamine, Glutamate, Aspartate and Asparagine Biosynthesis
CLJU_c04300	Amino Acids and Derivatives	0.0545672	0.0666837	Lysine Biosynthesis DAP Pathway, GJO scratch
CLJU_c04400	Nucleosides and Nucleotides	0.000587648	0.00093687	De Novo Pyrimidine Synthesis
CLJU_c04410	Nucleosides and Nucleotides	0.000587648	0.00093687	De Novo Pyrimidine Synthesis
CLJU_c04480	Cofactors, Vitamins, Prosthetic Groups, Pigments	0.000336394	0.000400427	Heme and Siroheme Biosynthesis
CLJU_c04490	Cofactors, Vitamins, Prosthetic Groups, Pigments	0.000336394	0.000400427	Heme and Siroheme Biosynthesis
CLJU_c04510	Nucleosides and Nucleotides	72.6	389.6	Nucleosides and Nucleotides - no subsystem
CLJU_c04650	Amino Acids and Derivatives	174.8	133.4	Glutamine, Glutamate, Aspartate and Asparagine Biosynthesis
CLJU_c04750	Amino Acids and Derivatives	148.7	132.1	Arginine and Ornithine Degradation
CLJU_c04760	Amino Acids and Derivatives	138.6	135.5	Arginine and Ornithine Degradation
CLJU_c04890	Cofactors, Vitamins, Prosthetic Groups, Pigments	1.31993e-06	1.57118e-06	ABC transporter
CLJU_c04900	Nitrogen Metabolism	4.8	3.9	Nitrogen fixation
CLJU_c04930	Nitrogen Metabolism	3.2	NaN	Nitrogen fixation
CLJU_c04940	Nitrogen Metabolism	3.9	1.6	Nitrogen fixation
CLJU_c04980	Carbohydrates	6.1	3.3	Carbon Metabolism
CLJU_c05310	Carbohydrates	119.4	72.9	Mannose Metabolism
CLJU_c05320	Cell Wall and Capsule	105.1	70.3	dTDP-rhamnose synthesis
CLJU_c05330	Cell Wall and Capsule	113.3	72.9	dTDP-rhamnose synthesis
CLJU_c05340	Cell Wall and Capsule	70.5	47.4	dTDP-rhamnose synthesis
CLJU_c05350	Cell Wall and Capsule	92.8	47.6	dTDP-rhamnose synthesis
CLJU_c05540	Carbohydrates	6.1	4.1	Mannose Metabolism
CLJU_c05550	Cell Wall and Capsule	7.6	7.7	dTDP-rhamnose synthesis
CLJU_c05560	Cell Wall and Capsule	16.2	16.9	dTDP-rhamnose synthesis
CLJU_c05570	Cell Wall and Capsule	11.9	10.3	dTDP-rhamnose synthesis
CLJU_c05580	Cell Wall and Capsule	15.7	12.8	dTDP-rhamnose synthesis
CLJU_c05920	Carbohydrates	0.0700003	0.143522	Serine-glyoxylate cycle
CLJU_c05990	Amino Acids and Derivatives	0.0312509	0.0371995	Proline Synthesis
CLJU_c06000	Amino Acids and Derivatives	0.0312509	0.0371995	Proline Synthesis
CLJU_c06120	Membrane Transport	0.0348123	0.0381938	Membrane Transport - no subsystem
CLJU_c06210	Carbohydrates	0.829384	0.00858032	Pyruvate metabolism I: anaplerotic reactions, PEP
CLJU_c06220	Cell Wall and Capsule	0.00280603	0.00353235	Peptidoglycan biosynthesis
CLJU_c06340	Cofactors, Vitamins, Prosthetic Groups, Pigments	281.7	281.5	Folate biosynthesis cluster
CLJU_c06350	Cofactors, Vitamins, Prosthetic Groups, Pigments	342.5	328.3	Folate biosynthesis cluster
CLJU_c06370	Cofactors, Vitamins, Prosthetic Groups, Pigments	389.7	356.2	Folate biosynthesis cluster
CLJU_c06600	Fatty Acids, Lipids, and Isoprenoids	25.6149	10.1177	Glycerolipid and Glycerophospholipid Metabolism in Bacteria
CLJU_c06610	Carbohydrates	0.159761	0.2008	Carbon Metabolism
CLJU_c06620	Carbohydrates	383.704	378.478	Serine-glyoxylate cycle
CLJU_c06630	Carbohydrates	0.154578	0.184928	Carbon Metabolism
CLJU_c06640	Amino Acids and Derivatives	10.0837	4.0196	Methionine Biosynthesis
CLJU_c06650	Amino Acids and Derivatives	0.0224039	0.0265769	Methionine Biosynthesis
CLJU_c06700	Amino Acids and Derivatives	0.0439522	0.0550455	Arginine Biosynthesis extended
CLJU_c06710	Amino Acids and Derivatives	0.0439522	0.0550455	Arginine Biosynthesis extended
CLJU_c06840	Nucleosides and Nucleotides	0.00165175	0.00262874	Ribonucleotide reduction
CLJU_c06920	Cofactors, Vitamins, Prosthetic Groups, Pigments	0.000214866	0.000255766	NAD and NADP cofactor biosynthesis global
CLJU_c07030	Respiration	539.901	2041.4	Hydrogenases
CLJU_c07040	Respiration	325.351	1180.8	Hydrogenases
CLJU_c07050	Respiration	368.801	1364.7	Hydrogenases
CLJU_c07060	Respiration	417.051	1617.9	Hydrogenases
CLJU_c07070	Respiration	545.651	1912.8	Hydrogenases
CLJU_c07150	Amino Acids and Derivatives	13.4	5.8	Methionine Biosynthesis
CLJU_c07160	Amino Acids and Derivatives	0.00463572	0.00733917	Methionine Biosynthesis
CLJU_c07250	Cell Wall and Capsule	0.000720785	0.000911074	Peptidoglycan Biosynthesis
CLJU_c07300	Carbohydrates	780.7	842.2	Methylglyoxal Metabolism
CLJU_c07400	Cofactors, Vitamins, Prosthetic Groups, Pigments	0.000429732	0.000511532	NAD and NADP cofactor biosynthesis global
CLJU_c07460	Protein Metabolism	81.5	75.9	Selenocysteine metabolism
CLJU_c07730	Nitrogen Metabolism	2666.5	447.7	Nitrosative stress
CLJU_c07950	Cofactors, Vitamins, Prosthetic Groups, Pigments	124.6	56.3	Heme and Siroheme Biosynthesis
CLJU_c08090	Fatty Acids, Lipids, and Isoprenoids	58.1	54.1	Glycerolipid and Glycerophospholipid Metabolism in Bacteria
CLJU_c08140	Carbohydrates	0.0235429	0.0114912	Glycolysis and Gluconeogenesis
CLJU_c08330	Amino Acids and Derivatives	4.27629	79.5766	Glycine and Serine Utilization
CLJU_c08380	Carbohydrates	0.000476446	0.00504146	Acetoin, butanediol metabolism
CLJU_c08540	Nucleosides and Nucleotides	0.0309122	0.0367964	De Novo Purine Biosynthesis
CLJU_c08550	Nucleosides and Nucleotides	0.0309122	0.0367964	De Novo Purine Biosynthesis
CLJU_c08560	Nucleosides and Nucleotides	0.0309543	0.0368465	De Novo Purine Biosynthesis
CLJU_c08570	Nucleosides and Nucleotides	0.0309543	0.0368465	De Novo Purine Biosynthesis
CLJU_c08580	Cofactors, Vitamins, Prosthetic Groups, Pigments	0.0309543	0.0368465	5-FCL-like protein
CLJU_c08590	Cofactors, Vitamins, Prosthetic Groups, Pigments	378.223	189.577	5-FCL-like protein
CLJU_c08600	Nucleosides and Nucleotides	0.0309543	0.0368465	De Novo Purine Biosynthesis
CLJU_c08740	Amino Acids and Derivatives	3.9	4	Branched-Chain Amino Acid Biosynthesis
CLJU_c08880	Membrane Transport	334.2	269.4	Membrane Transport - no subsystem
CLJU_c08890	Fatty Acids, Lipids, and Isoprenoids	31.6341	33.0675	Cardiolipin synthesis
CLJU_c08930	Protein Metabolism	134.6	1046.7	Selenocysteine metabolism
CLJU_c08950	Motility and Chemotaxis	50.2	14.5	Bacterial Chemotaxis
CLJU_c08970	Membrane Transport	69.6	9.9	Membrane Transport - no subsystem
CLJU_c09050	Amino Acids and Derivatives	0.0640267	0.0762895	Branched-Chain Amino Acid Biosynthesis
CLJU_c09060	Amino Acids and Derivatives	30.6	8.2	Branched-Chain Amino Acid Biosynthesis
CLJU_c09070	Amino Acids and Derivatives	36.1	10.5	Branched-Chain Amino Acid Biosynthesis
CLJU_c09080	Amino Acids and Derivatives	0.0640267	0.0762895	Branched-Chain Amino Acid Biosynthesis
CLJU_c09090	Respiration	648.5	2126.6	Nitrate and nitrite ammonification
CLJU_c09100	Respiration	1179.8	2238.1	Nitrate and nitrite ammonification
CLJU_c09110	Respiration	2020.6	1516.4	Dehydrogenases
CLJU_c09130	Membrane Transport	13.4	9.3	Magnesium transport
CLJU_c09270	Amino Acids and Derivatives	0.00200946	0.00481866	Arginine Deiminase Pathway
CLJU_c09280	Amino Acids and Derivatives	0.0426287	0.0507446	Arginine Deiminase Pathway
CLJU_c09300	Amino Acids and Derivatives	0.0658852	0.0781907	Arginine Deiminase Pathway
CLJU_c09330	Cell Wall and Capsule	0.0056023	0.00703084	Peptidoglycan Biosynthesis
CLJU_c09340	Amino Acids and Derivatives	6501.4	3674.8	Methionine Degradation
CLJU_c09360	Amino Acids and Derivatives	0.330949	2.0051	Serine Biosynthesis
CLJU_c09370	Amino Acids and Derivatives	95.9	108.8	Branched-Chain Amino Acid Biosynthesis
CLJU_c10090	Amino Acids and Derivatives	121.8	83.8	Methionine Biosynthesis
CLJU_c10140	Nucleosides and Nucleotides	0.0074149	0.00670374	Nudix proteins (nucleoside triphosphate hydrolases)
CLJU_c10470	Phosphorus Metabolism	0.573906	0.665487	Phosphate metabolism
CLJU_c10570	Cell Wall and Capsule	0.0056023	0.00703084	Peptidoglycan Biosynthesis
CLJU_c10580	Cell Wall and Capsule	0.0056023	0.00703084	Peptidoglycan Biosynthesis
CLJU_c10590	Cell Wall and Capsule	0.0056023	0.00703084	Peptidoglycan Biosynthesis
CLJU_c10620	Membrane Transport	0.0056023	0.00703084	Membrane Transport - no subsystem
CLJU_c10700	Nucleosides and Nucleotides	39.8002	26.5503	Adenosyl nucleosidases
CLJU_c10730	Nucleosides and Nucleotides	658	136.3	Pyrimidine utilization
CLJU_c10740	Nucleosides and Nucleotides	684.2	229.4	De Novo Pyrimidine Synthesis
CLJU_c10760	Amino Acids and Derivatives	0.0545672	0.0666837	Lysine Biosynthesis DAP Pathway, GJO scratch
CLJU_c11150	Fatty Acids, Lipids, and Isoprenoids	65.0667	45.0334	Isoprenoinds for Quinones
CLJU_c11160	Cofactors, Vitamins, Prosthetic Groups, Pigments	0.000803167	0.000650008	Thiamin biosynthesis
CLJU_c11180	Cofactors, Vitamins, Prosthetic Groups, Pigments	8.4287e-05	0.000100331	NAD and NADP cofactor biosynthesis global
CLJU_c11240	Cofactors, Vitamins, Prosthetic Groups, Pigments	658.4	336.2	NAD and NADP cofactor biosynthesis global
CLJU_c11360	Respiration	36.029	1.09322	Na(+)-translocating NADH-quinone oxidoreductase and rnf-like group of electron transport complexes
CLJU_c11370	Respiration	36.029	1.09322	Na(+)-translocating NADH-quinone oxidoreductase and rnf-like group of electron transport complexes
CLJU_c11380	Respiration	36.029	1.09322	Na(+)-translocating NADH-quinone oxidoreductase and rnf-like group of electron transport complexes
CLJU_c11390	Respiration	36.029	1.09322	Na(+)-translocating NADH-quinone oxidoreductase and rnf-like group of electron transport complexes
CLJU_c11400	Respiration	36.029	1.09322	Na(+)-translocating NADH-quinone oxidoreductase and rnf-like group of electron transport complexes
CLJU_c11410	Respiration	36.029	1.09322	Na(+)-translocating NADH-quinone oxidoreductase and rnf-like group of electron transport complexes
CLJU_c11500	Cofactors, Vitamins, Prosthetic Groups, Pigments	0.205319	1.8515	5-FCL-like protein
CLJU_c11540	Nucleosides and Nucleotides	0.0309543	0.0368465	De Novo Purine Biosynthesis
CLJU_c11570	Carbohydrates	7.8	31.2	Xylose utilization
CLJU_c11580	Cofactors, Vitamins, Prosthetic Groups, Pigments	0.330991	2.00515	Pyridoxin (Vitamin B6) Biosynthesis
CLJU_c11590	Carbohydrates	17.7	85.6	Pentose phosphate pathway
CLJU_c11600	Carbohydrates	37.5	1200.7	D-gluconate and ketogluconates metabolism
CLJU_c11610	Carbohydrates	31.4	1022.9	D-gluconate and ketogluconates metabolism
CLJU_c11620	Cofactors, Vitamins, Prosthetic Groups, Pigments	0.330991	2.00515	Pyridoxin (Vitamin B6) Biosynthesis
CLJU_c11630	Carbohydrates	33.3	1151	Carbon Metabolism
CLJU_c11670	Amino Acids and Derivatives	0.0140996	0.0162906	Histidine Biosynthesis
CLJU_c11680	Amino Acids and Derivatives	0.0140996	0.0162906	Histidine Biosynthesis
CLJU_c11690	Amino Acids and Derivatives	0.0140996	0.0162906	Histidine Biosynthesis
CLJU_c11700	Amino Acids and Derivatives	0.0140996	0.0162906	Histidine Biosynthesis
CLJU_c11710	Amino Acids and Derivatives	0.0140996	0.0162906	Histidine Biosynthesis
CLJU_c11720	Amino Acids and Derivatives	0.0140996	0.0162906	Histidine Biosynthesis
CLJU_c11730	Amino Acids and Derivatives	0.0140996	0.0162906	Histidine Biosynthesis
CLJU_c11740	Amino Acids and Derivatives	0.0140996	0.0162906	Histidine Biosynthesis
CLJU_c11750	Amino Acids and Derivatives	0.0140996	0.0162906	Histidine Biosynthesis
CLJU_c11810	Amino Acids and Derivatives	0.0140996	0.0162906	Histidine Biosynthesis
CLJU_c11830	Carbohydrates	291.159	250.315	Fermentations: Mixed acid
CLJU_c11840	Carbohydrates	288.209	246.715	Fermentations: Mixed acid
CLJU_c11880	Cofactors, Vitamins, Prosthetic Groups, Pigments	5	1.6	5-FCL-like protein
CLJU_c11890	Stress Response	4.18541e-05	0.00012992	Osmoregulation
CLJU_c11960	Cofactors, Vitamins, Prosthetic Groups, Pigments	0.9	0.6	Fermentations: Mixed acid
CLJU_c12010	Amino Acids and Derivatives	0.0787793	0.0944004	Alanine biosynthesis
CLJU_c12420	Phosphorus Metabolism	0.00227367	0.00996684	High affinity phosphate transporter and control of PHO regulon
CLJU_c12450	Phosphorus Metabolism	0.221868	0.257174	Phosphate metabolism
CLJU_c12480	Fatty Acids, Lipids, and Isoprenoids	124	100.3	Glycerolipid and Glycerophospholipid Metabolism in Bacteria
CLJU_c12520	Nucleosides and Nucleotides	195.176	386.544	Purine conversions
CLJU_c12540	Cofactors, Vitamins, Prosthetic Groups, Pigments	8.99439e-05	0.000107065	Coenzyme A Biosynthesis
CLJU_c12640	Carbohydrates	97.7	77	Pentose phosphate pathway
CLJU_c12720	Cofactors, Vitamins, Prosthetic Groups, Pigments	8.99439e-05	0.000107065	Coenzyme A Biosynthesis
CLJU_c12770	Carbohydrates	669.049	505.168	Pyruvate metabolism II: acetyl-CoA, acetogenesis from pyruvate
CLJU_c12780	Carbohydrates	1346.2	1147.3	Pyruvate metabolism II: acetyl-CoA, acetogenesis from pyruvate
CLJU_c12810	Fatty Acids, Lipids, and Isoprenoids	69.6482	12.8177	Glycerolipid and Glycerophospholipid Metabolism in Bacteria
CLJU_c12820	Fatty Acids, Lipids, and Isoprenoids	0.669268	0.745454	Glycerolipid and Glycerophospholipid Metabolism in Bacteria
CLJU_c13040	Nucleosides and Nucleotides	260.915	225.768	Nucleosides and Nucleotides - no subsystem
CLJU_c13060	Fatty Acids, Lipids, and Isoprenoids	7.30152e-05	5.90916e-05	Isoprenoinds for Quinones
CLJU_c13080	Fatty Acids, Lipids, and Isoprenoids	0.000803167	0.000650008	Isoprenoid Biosynthesis
CLJU_c13100	Fatty Acids, Lipids, and Isoprenoids	0.000803167	0.000650008	Isoprenoid Biosynthesis
CLJU_c13170	RNA Metabolism	40.1816	32.5177	RNA processing and degradation, bacterial
CLJU_c13190	Cofactors, Vitamins, Prosthetic Groups, Pigments	4.20492e-05	5.00534e-05	Riboflavin, FMN and FAD metabolism in plants
CLJU_c13270	Fatty Acids, Lipids, and Isoprenoids	38.504	23.2048	Glycerolipid and Glycerophospholipid Metabolism in Bacteria
CLJU_c13340	Amino Acids and Derivatives	658.1	255.3	Glutamine, Glutamate, Aspartate and Asparagine Biosynthesis
CLJU_c13370	Nucleosides and Nucleotides	0.0306007	0.0362386	De Novo Purine Biosynthesis
CLJU_c13390	Cofactors, Vitamins, Prosthetic Groups, Pigments	0.000336394	0.000400427	Heme and Siroheme Biosynthesis
CLJU_c13400	Cofactors, Vitamins, Prosthetic Groups, Pigments	1842	9.51594	Pyridoxin (Vitamin B6) Biosynthesis
CLJU_c13430	Cofactors, Vitamins, Prosthetic Groups, Pigments	4.20492e-05	5.00534e-05	NAD and NADP cofactor biosynthesis global
CLJU_c13440	Cofactors, Vitamins, Prosthetic Groups, Pigments	2.54259e-06	5.2606e-06	Thiamin biosynthesis
CLJU_c13610	Carbohydrates	21.3	28.2	Carbon Metabolism
CLJU_c13620	Membrane Transport	19.3	24.4	Membrane Transport - no subsystem
CLJU_c13960	Membrane Transport	0.0026063	0.00310241	ABC transporter
CLJU_c13980	Membrane Transport	0.0026063	0.00310241	ABC transporter
CLJU_c14280	Amino Acids and Derivatives	0.0545672	0.0666837	Lysine Biosynthesis DAP Pathway, GJO scratch
CLJU_c14700	Respiration	25.9014	2.7	Hydrogenases
CLJU_c14780	Amino Acids and Derivatives	0.0541528	0.0641999	Common Pathway For Synthesis of Aromatic Compounds (DAHP synthase to chorismate)
CLJU_c15090	Amino Acids and Derivatives	0.0201616	0.0267884	Threonine degradation
CLJU_c15120	Nucleosides and Nucleotides	3.26217e-05	0.000113292	Xanthine Metabolism in Bacteria
CLJU_c15130	Nucleosides and Nucleotides	33	13.7	Xanthine dehydrogenase subunits
CLJU_c15300	Amino Acids and Derivatives	0.0658852	0.0781907	Arginine Deiminase Pathway
CLJU_c15310	Cofactors, Vitamins, Prosthetic Groups, Pigments	2.32109	3.47684	Coenzyme A Biosynthesis
CLJU_c15320	Nucleosides and Nucleotides	0.7	2.5	Purine Utilization
CLJU_c15350	Nucleosides and Nucleotides	5.2	14.6	Purine Utilization
CLJU_c15570	Stress Response	4.18541e-05	0.00012992	Osmoregulation
CLJU_c15920	Cell Wall and Capsule	0.00280603	0.00353235	Peptidoglycan biosynthesis
CLJU_c15990	Membrane Transport	11.6	41	Membrane Transport - no subsystem
CLJU_c16000	Membrane Transport	0.000127538	0.000127922	Membrane Transport - no subsystem
CLJU_c16070	Amino Acids and Derivatives	0.00421247	0.00488383	Chorismate: Intermediate for synthesis of Tryptophan, PAPA antibiotics, PABA, 3-hydroxyanthranilate and more.
CLJU_c16080	Amino Acids and Derivatives	0.00421247	0.00488383	Chorismate: Intermediate for synthesis of Tryptophan, PAPA antibiotics, PABA, 3-hydroxyanthranilate and more.
CLJU_c16090	Secondary Metabolism	0.00842494	0.00976767	Auxin biosynthesis
CLJU_c16100	Amino Acids and Derivatives	0.00842494	0.00976767	Chorismate: Intermediate for synthesis of Tryptophan, PAPA antibiotics, PABA, 3-hydroxyanthranilate and more.
CLJU_c16110	Secondary Metabolism	0.00842494	0.00976767	Auxin biosynthesis
CLJU_c16120	Secondary Metabolism	0.00421247	0.00488383	Auxin biosynthesis
CLJU_c16130	Secondary Metabolism	0.00421247	0.00488383	Auxin biosynthesis
CLJU_c16510	Cofactors, Vitamins, Prosthetic Groups, Pigments	677.7	1368.9	Pyruvate metabolism II: acetyl-CoA, acetogenesis from pyruvate
CLJU_c16520	Cofactors, Vitamins, Prosthetic Groups, Pigments	2	3.1	5-FCL-like protein
CLJU_c16880	Membrane Transport	47.6	14.7	ABC transporter
CLJU_c17230	Cofactors, Vitamins, Prosthetic Groups, Pigments	1.31993e-06	1.57118e-06	Molybdenum cofactor biosynthesis
CLJU_c17240	Cofactors, Vitamins, Prosthetic Groups, Pigments	1.31993e-06	1.57118e-06	Molybdenum cofactor biosynthesis
CLJU_c17270	Respiration	7.6	10.2	Hydrogenases
CLJU_c17280	Respiration	6.5	8.6	Hydrogenases
CLJU_c17370	Nitrogen Metabolism	0.021546	0.0101148	Ammonia assimilation
CLJU_c17380	Nitrogen Metabolism	0.021546	0.0101148	Ammonia assimilation
CLJU_c17390	Amino Acids and Derivatives	643.3	919.1	Lysine Biosynthesis
CLJU_c17690	Cofactors, Vitamins, Prosthetic Groups, Pigments	8.99439e-05	0.000107065	Coenzyme A Biosynthesis
CLJU_c17710	Amino Acids and Derivatives	0.0344204	0.0410374	Glutamine, Glutamate, Aspartate and Asparagine Biosynthesis
CLJU_c17740	Membrane Transport	37.2	15.3	Membrane Transport - no subsystem
CLJU_c17820	Carbohydrates	225.1	129.9	Arabinose
CLJU_c17900	Amino Acids and Derivatives	343.726	824.777	Glycine and Serine Utilization
CLJU_c18050	Amino Acids and Derivatives	0.0545672	0.0666837	Lysine Biosynthesis DAP Pathway, GJO scratch
CLJU_c18120	Nucleosides and Nucleotides	7314.5	5182	pyrimidine conversions
CLJU_c18130	Carbohydrates	8697.4	7652.6	Deoxyribose and Deoxynucleoside Catabolism
CLJU_c18150	Carbohydrates	3738.1	4786.8	Deoxyribose and Deoxynucleoside Catabolism
CLJU_c18160	Nucleosides and Nucleotides	7755	14112.2	pyrimidine conversions
CLJU_c18240	Carbohydrates	7.3	15.4	Xylose utilization
CLJU_c18250	Carbohydrates	3.5	8.2	Xylose utilization
CLJU_c18280	Carbohydrates	5	12	Xylose utilization
CLJU_c19220	Nucleosides and Nucleotides	164.9	79.1	Purine Utilization
CLJU_c19230	Nucleosides and Nucleotides	198.7	44.4	pyrimidine conversions
CLJU_c20110	Miscellaneous	1.08843	0.0593707	Tungstate strays
CLJU_c20210	Miscellaneous	1.08843	0.0593707	Tungstate strays
CLJU_c20290	Respiration	18.5	8.5	Hydrogenases
CLJU_c20390	Cofactors, Vitamins, Prosthetic Groups, Pigments	85.6211	50.1268	Coenzyme A Biosynthesis
CLJU_c20400	Cofactors, Vitamins, Prosthetic Groups, Pigments	73.9211	46.1268	Coenzyme A Biosynthesis
CLJU_c20410	Amino Acids and Derivatives	0.0843754	0.104051	Branched-Chain Amino Acid Biosynthesis
CLJU_c20420	Amino Acids and Derivatives	0.0846136	0.106572	Branched-Chain Amino Acid Biosynthesis
CLJU_c20430	Amino Acids and Derivatives	0.0846136	0.106572	Branched-Chain Amino Acid Biosynthesis
CLJU_c20470	Amino Acids and Derivatives	0.000352751	0.000981671	Putrescine utilization pathways
CLJU_c20530	Membrane Transport	135.5	99.9	Membrane Transport - no subsystem
CLJU_c20590	Membrane Transport	4515.7	4.99942	Fructose utilization
CLJU_c20600	Carbohydrates	5020.8	4.99942	Fructose utilization
CLJU_c20750	Nucleosides and Nucleotides	1608.44	136.344	pyrimidine conversions
CLJU_c20790	Amino Acids and Derivatives	550.4	2809.4	Glutamate and Aspartate uptake in Bacteria
CLJU_c20810	Carbohydrates	488.8	2725.2	Glycolysis and Gluconeogenesis
CLJU_c21180	Membrane Transport	0.0348123	0.0381938	Membrane Transport - no subsystem
CLJU_c21290	Amino Acids and Derivatives	545.6	318.1	Glutamine, Glutamate, Aspartate and Asparagine Biosynthesis
CLJU_c21310	Amino Acids and Derivatives	1576.8	854.4	Polyamine Metabolism
CLJU_c21320	Protein Metabolism	0.000401583	0.000325004	Ribosome SSU bacterial
CLJU_c21330	Nucleosides and Nucleotides	0.0846119	0.101095	pyrimidine conversions
CLJU_c21420	Amino Acids and Derivatives	100.3	46.4	Histidine Degradation
CLJU_c21450	Amino Acids and Derivatives	18	37.5	Arginine and Ornithine Degradation
CLJU_c21460	Amino Acids and Derivatives	11.4	29.8	Histidine Degradation
CLJU_c21470	Amino Acids and Derivatives	6.6	16	Histidine Degradation
CLJU_c21480	Amino Acids and Derivatives	3.1	27.1	Histidine Degradation
CLJU_c21510	Amino Acids and Derivatives	53.3	65.7	Arginine Biosynthesis extended
CLJU_c21520	Amino Acids and Derivatives	0.0429814	0.0517263	Arginine Biosynthesis extended
CLJU_c21530	Amino Acids and Derivatives	9.57149	7.52586	Arginine Biosynthesis extended
CLJU_c21540	Amino Acids and Derivatives	16.4	9.8	Arginine Biosynthesis extended
CLJU_c21610	Membrane Transport	1.9	53.3	Membrane Transport - no subsystem
CLJU_c21640	Amino Acids and Derivatives	0.330949	2.0051	Serine Biosynthesis
CLJU_c21650	Membrane Transport	0.0026063	0.00310241	ABC transporter
CLJU_c21660	Membrane Transport	0.0026063	0.00310241	ABC transporter
CLJU_c21710	Cell Wall and Capsule	201	96.7	Rhamnose containing glycans
CLJU_c21730	Amino Acids and Derivatives	7.2	9.7	Polyamine Metabolism
CLJU_c21740	Amino Acids and Derivatives	5.2	6.1	Polyamine Metabolism
CLJU_c21750	Amino Acids and Derivatives	5.7	6.4	Polyamine Metabolism
CLJU_c21760	Amino Acids and Derivatives	13.5	6.2	Polyamine Metabolism
CLJU_c21810	Membrane Transport	128.2	51.5	Membrane Transport - no subsystem
CLJU_c21890	Membrane Transport	27.4	8.3	Magnesium transport
CLJU_c21930	Amino Acids and Derivatives	14.5	7.4	Arginine and Ornithine Degradation
CLJU_c22060	Cofactors, Vitamins, Prosthetic Groups, Pigments	8	154.8	Riboflavin, FMN and FAD metabolism in plants
CLJU_c22070	Cofactors, Vitamins, Prosthetic Groups, Pigments	3.4	75.8	Riboflavin, FMN and FAD metabolism in plants
CLJU_c22090	Cofactors, Vitamins, Prosthetic Groups, Pigments	4.1	76.1	Riboflavin, FMN and FAD metabolism in plants
CLJU_c22150	Cofactors, Vitamins, Prosthetic Groups, Pigments	1.31993e-06	1.57118e-06	Molybdenum cofactor biosynthesis
CLJU_c22160	Cofactors, Vitamins, Prosthetic Groups, Pigments	1.31993e-06	1.57118e-06	Molybdenum cofactor biosynthesis
CLJU_c22170	Cofactors, Vitamins, Prosthetic Groups, Pigments	1.31993e-06	1.57118e-06	Molybdenum cofactor biosynthesis
CLJU_c22200	Membrane Transport	6.2791e-05	7.47434e-05	ABC transporter
CLJU_c22210	Cofactors, Vitamins, Prosthetic Groups, Pigments	1503.62	18.1765	5-FCL-like protein
CLJU_c22800	Cofactors, Vitamins, Prosthetic Groups, Pigments	0.0338164	0.0358187	Succinate dehydrogenase
CLJU_c22820	Cofactors, Vitamins, Prosthetic Groups, Pigments	0.0338164	0.0358187	5-FCL-like protein
CLJU_c23060	Respiration	0.00997221	0.00743572	G3E family of P-loop GTPases (metallocenter biosynthesis)
CLJU_c23070	Respiration	0.00997221	0.00743572	G3E family of P-loop GTPases (metallocenter biosynthesis)
CLJU_c23080	Respiration	0.00997221	0.00743572	G3E family of P-loop GTPases (metallocenter biosynthesis)
CLJU_c23090	Respiration	0.00997221	0.00743572	G3E family of P-loop GTPases (metallocenter biosynthesis)
CLJU_c23150	Cofactors, Vitamins, Prosthetic Groups, Pigments	21.6	16.5	NAD and NADP cofactor biosynthesis global
CLJU_c23220	Carbohydrates	159.3	6021.6	Acetoin, butanediol metabolism
CLJU_c23420	Amino Acids and Derivatives	0.0846136	0.106572	Branched-Chain Amino Acid Biosynthesis
CLJU_c23480	Amino Acids and Derivatives	0.000420492	0.000500534	Methionine Biosynthesis
CLJU_c23510	Nitrogen Metabolism	2.8	2.3	Nitrogen fixation
CLJU_c23520	Nitrogen Metabolism	1.9	NaN	Nitrogen fixation
CLJU_c23550	Amino Acids and Derivatives	0.000462542	0.000550587	Methionine Biosynthesis
CLJU_c23570	Amino Acids and Derivatives	0.0658852	0.0781907	Arginine Deiminase Pathway
CLJU_c23580	Nucleosides and Nucleotides	1.2	3.6	Pyrimidine utilization
CLJU_c23590	Nucleosides and Nucleotides	0.400016	1.70006	Xanthine dehydrogenase subunits
CLJU_c23600	Nucleosides and Nucleotides	0.700016	1.70006	Xanthine dehydrogenase subunits
CLJU_c23710	Nitrogen Metabolism	2	3	Nitrate and nitrite ammonification
CLJU_c23720	Nitrogen Metabolism	2.8	6.9	Nitrate and nitrite ammonification
CLJU_c23730	Nitrogen Metabolism	1.7	4.5	Nitrate and nitrite ammonification
CLJU_c23740	Nitrogen Metabolism	1.9	5	Nitrate and nitrite ammonification
CLJU_c23750	Nitrogen Metabolism	1.8	4.7	Nitrate and nitrite ammonification
CLJU_c23760	Nitrogen Metabolism	1.7	3.9	Nitrate and nitrite ammonification
CLJU_c23770	Nitrogen Metabolism	2.6	6.8	Nitrate and nitrite ammonification
CLJU_c23800	Amino Acids and Derivatives	0.0658852	0.0781907	Arginine Deiminase Pathway
CLJU_c23850	Nucleosides and Nucleotides	10.1	84.3	Xanthine Metabolism in Bacteria
CLJU_c23890	Nucleosides and Nucleotides	11.45	55.6001	Xanthine dehydrogenase subunits
CLJU_c23900	Nucleosides and Nucleotides	7.65002	46.4001	Xanthine dehydrogenase subunits
CLJU_c23910	Nucleosides and Nucleotides	19.65	54.4501	Xanthine dehydrogenase subunits
CLJU_c23940	Nucleosides and Nucleotides	2.03199e-06	3.38613e-05	Purine conversions
CLJU_c23960	Nucleosides and Nucleotides	13	128.1	Purine Utilization
CLJU_c24150	Cofactors, Vitamins, Prosthetic Groups, Pigments	0.0102009	0.683843	Glycine cleavage system
CLJU_c24160	Cofactors, Vitamins, Prosthetic Groups, Pigments	0.0102009	0.683843	Glycine cleavage system
CLJU_c24170	Cofactors, Vitamins, Prosthetic Groups, Pigments	0.0102009	0.683843	Glycine cleavage system
CLJU_c24180	Amino Acids and Derivatives	0.00894254	0.812899	Glycine cleavage system
CLJU_c24220	Carbohydrates	0.00429412	0.00503141	Citrate Metabolism, Transport, and Regulation
CLJU_c24330	Amino Acids and Derivatives	53.8	48.7	Methionine Biosynthesis
CLJU_c24360	Membrane Transport	29.7	34.6	Membrane Transport - no subsystem
CLJU_c24380	Amino Acids and Derivatives	0.00273039	0.00331352	Methionine Biosynthesis
CLJU_c24410	Cofactors, Vitamins, Prosthetic Groups, Pigments	0.000429732	0.000511532	NAD and NADP cofactor biosynthesis global
CLJU_c24420	Cofactors, Vitamins, Prosthetic Groups, Pigments	0.000214866	0.000255766	NAD and NADP cofactor biosynthesis global
CLJU_c24430	Cofactors, Vitamins, Prosthetic Groups, Pigments	0.000429732	0.000511532	NAD and NADP cofactor biosynthesis global
CLJU_c24450	Amino Acids and Derivatives	14.4	14.5	Histidine Degradation
CLJU_c24470	Cofactors, Vitamins, Prosthetic Groups, Pigments	3.77123e-07	4.48909e-07	Biotin biosynthesis
CLJU_c24490	Cofactors, Vitamins, Prosthetic Groups, Pigments	0.00291809	0.00347355	Folate Biosynthesis
CLJU_c24860	Amino Acids and Derivatives	0.0175105	0.0126413	Threonine degradation
CLJU_c24880	Cofactors, Vitamins, Prosthetic Groups, Pigments	438.9	370.4	5-FCL-like protein
CLJU_c25210	Nucleosides and Nucleotides	0.000587648	0.00093687	De Novo Pyrimidine Synthesis
CLJU_c25220	Nucleosides and Nucleotides	0.000587648	0.00093687	De Novo Pyrimidine Synthesis
CLJU_c25230	Amino Acids and Derivatives	0.0426287	0.0507446	Arginine Deiminase Pathway
CLJU_c25320	Carbohydrates	0.00518291	0.0158725	Citrate Metabolism, Transport, and Regulation
CLJU_c25330	Carbohydrates	0.00518291	0.0158725	Citrate Metabolism, Transport, and Regulation
CLJU_c25340	Carbohydrates	0.00518291	0.0158725	Citrate Metabolism, Transport, and Regulation
CLJU_c25360	Carbohydrates	0.00616878	0.00111872	Pyruvate metabolism I: anaplerotic reactions, PEP
CLJU_c25410	Cofactors, Vitamins, Prosthetic Groups, Pigments	2.54259e-06	5.2606e-06	Thiamin biosynthesis
CLJU_c25470	Sulfur Metabolism	0.0350202	0.0415947	Inorganic sulfur assimilation
CLJU_c25480	Sulfur Metabolism	0.0350202	0.0415947	Inorganic sulfur assimilation
CLJU_c25500	Amino Acids and Derivatives	0.0261912	0.0311767	Chorismate Synthesis
CLJU_c25790	Carbohydrates	0.802197	1.5378	Glycolysis and Gluconeogenesis
CLJU_c25820	Carbohydrates	2.9	10.5	Pentose phosphate pathway
CLJU_c25830	Carbohydrates	2.9	10.6	Pentose phosphate pathway
CLJU_c25960	Carbohydrates	45.3	147.2	Pentose phosphate pathway
CLJU_c25970	Carbohydrates	294.809	275.415	Fermentations: Mixed acid
CLJU_c25980	Carbohydrates	294.559	285.315	Fermentations: Mixed acid
CLJU_c26020	Cofactors, Vitamins, Prosthetic Groups, Pigments	1.31993e-06	1.57118e-06	Molybdenum cofactor biosynthesis
CLJU_c26050	Membrane Transport	NaN	4.99942	Sugar Phosphotransferase Systems, PTS
CLJU_c26060	Membrane Transport	NaN	4.99942	Sugar Phosphotransferase Systems, PTS
CLJU_c26120	Nucleosides and Nucleotides	2.03199e-06	3.38613e-05	Purine conversions
CLJU_c26170	Amino Acids and Derivatives	30	31	Threonine and Homoserine Biosynthesis
CLJU_c26510	Sulfur Metabolism	239.9	619.3	Alkanesulfonate assimilation
CLJU_c26520	Sulfur Metabolism	140	326.4	Alkanesulfonate assimilation
CLJU_c26530	Sulfur Metabolism	248.4	468.8	Alkanesulfonate assimilation
CLJU_c26570	Respiration	0.00429412	0.00503141	Respiratory dehydrogenases 1
CLJU_c26660	Cofactors, Vitamins, Prosthetic Groups, Pigments	85.3	22.3	Biotin biosynthesis
CLJU_c26720	Amino Acids and Derivatives	0.0344204	0.0410374	Glutamine, Glutamate, Aspartate and Asparagine Biosynthesis
CLJU_c27260	Nitrogen Metabolism	678.8	198.1	Nitrosative stress
CLJU_c27340	Miscellaneous	8.3	11.9	Niacin-Choline transport and metabolism
CLJU_c27610	Amino Acids and Derivatives	0.00448233	0.00711105	Methionine Biosynthesis
CLJU_c27720	Protein Metabolism	13.4	22.8	Selenocysteine metabolism
CLJU_c27810	Nucleosides and Nucleotides	0.0509616	0.0605705	pyrimidine conversions
CLJU_c27820	Miscellaneous	35.6	94.2	Niacin-Choline transport and metabolism
CLJU_c27940	Nucleosides and Nucleotides	46.6	43.2	Purine Utilization
CLJU_c28000	Amino Acids and Derivatives	0.0658852	0.0781907	Arginine Deiminase Pathway
CLJU_c28010	Amino Acids and Derivatives	0.0426287	0.0507446	Arginine Deiminase Pathway
CLJU_c28050	Amino Acids and Derivatives	0.5	5.8	Arginine and Ornithine Degradation
CLJU_c28090	Carbohydrates	228.6	77.8005	Glycerate metabolism
CLJU_c28100	Carbohydrates	23.1	12.4	D-galactarate, D-glucarate and D-glycerate catabolism - gjo
CLJU_c28110	Fatty Acids, Lipids, and Isoprenoids	22.3	18.7	Glycerolipid and Glycerophospholipid Metabolism in Bacteria
CLJU_c28130	Carbohydrates	38.5	40.2	D-galactarate, D-glucarate and D-glycerate catabolism - gjo
CLJU_c28160	Carbohydrates	14.3	17.8	D-gluconate and ketogluconates metabolism
CLJU_c28170	Carbohydrates	18.7	18.1	D-galactarate, D-glucarate and D-glycerate catabolism - gjo
CLJU_c28200	Amino Acids and Derivatives	250.8	88.4	Polyamine Metabolism
CLJU_c28280	Nucleosides and Nucleotides	2.26008e-05	7.06505e-05	Purine conversions
CLJU_c28640	Respiration	0.00997221	0.00743572	Hydrogenases
CLJU_c28650	Respiration	0.00997221	0.00743572	[]
CLJU_c28660	Respiration	0.00997221	0.00743572	Hydrogenases
CLJU_c28670	Respiration	0.00997221	0.00743572	Hydrogenases
CLJU_c28750	Amino Acids and Derivatives	0.0541528	0.0641999	Quinate degradation
CLJU_c28760	Metabolism of Aromatic Compounds	0.0541528	0.0641999	Quinate degradation
CLJU_c29000	Membrane Transport	39.6	200.9	ECF class transporters
CLJU_c29040	Fatty Acids, Lipids, and Isoprenoids	5.40072	4.40086	Cardiolipin synthesis
CLJU_c29050	Carbohydrates	0.0909268	0.113915	Glycolysis and Gluconeogenesis
CLJU_c29110	Amino Acids and Derivatives	0.0541528	0.0641999	Common Pathway For Synthesis of Aromatic Compounds (DAHP synthase to chorismate)
CLJU_c29120	Amino Acids and Derivatives	0.0541528	0.0641999	Common Pathway For Synthesis of Aromatic Compounds (DAHP synthase to chorismate)
CLJU_c29130	Amino Acids and Derivatives	0.0359385	0.0427795	Chorismate Synthesis
CLJU_c29140	Amino Acids and Derivatives	0.0541528	0.0641999	Common Pathway For Synthesis of Aromatic Compounds (DAHP synthase to chorismate)
CLJU_c29150	Amino Acids and Derivatives	0.0541528	0.0641999	Common Pathway For Synthesis of Aromatic Compounds (DAHP synthase to chorismate)
CLJU_c29160	Membrane Transport	0.0541528	0.0641999	Type IV pilus
CLJU_c29170	Amino Acids and Derivatives	0.0194946	0.0232055	Chorismate Synthesis
CLJU_c29180	Amino Acids and Derivatives	0.0499193	0.0592911	Common Pathway For Synthesis of Aromatic Compounds (DAHP synthase to chorismate)
CLJU_c29340	Amino Acids and Derivatives	5.2	7.3	Methionine Degradation
CLJU_c29390	Amino Acids and Derivatives	10.5	5.1	Glutamine, Glutamate, Aspartate and Asparagine Biosynthesis
CLJU_c29440	Amino Acids and Derivatives	104.8	77.1	Glutamine, Glutamate, Aspartate and Asparagine Biosynthesis
CLJU_c29900	Nucleosides and Nucleotides	2.03199e-06	3.38613e-05	Purine conversions
CLJU_c29920	Nucleosides and Nucleotides	11.1	4.75006	Xanthine dehydrogenase subunits
CLJU_c29930	Nucleosides and Nucleotides	11.35	4.20006	Xanthine dehydrogenase subunits
CLJU_c29940	Nucleosides and Nucleotides	9.70002	4.20006	Xanthine dehydrogenase subunits
CLJU_c30460	Carbohydrates	197.104	-141.255	Serine-glyoxylate cycle
CLJU_c30470	Carbohydrates	0.00518291	0.0158725	Citrate Metabolism, Transport, and Regulation
CLJU_c30480	Carbohydrates	0.00518291	0.0158725	Citrate Metabolism, Transport, and Regulation
CLJU_c30490	Carbohydrates	0.00518291	0.0158725	Citrate Metabolism, Transport, and Regulation
CLJU_c30500	Carbohydrates	0.00616878	0.00111872	Pyruvate metabolism I: anaplerotic reactions, PEP
CLJU_c30610	Cofactors, Vitamins, Prosthetic Groups, Pigments	0.330991	2.00515	Pyridoxin (Vitamin B6) Biosynthesis
CLJU_c31080	Cell Wall and Capsule	31.1	1.5	Murein Hydrolases
CLJU_c31790	Membrane Transport	6.2791e-05	7.47434e-05	ABC transporter
CLJU_c31800	Membrane Transport	6.2791e-05	7.47434e-05	ABC transporter
CLJU_c31820	Cofactors, Vitamins, Prosthetic Groups, Pigments	558.733	2469.6	Cobalamin synthesis
CLJU_c31840	Cofactors, Vitamins, Prosthetic Groups, Pigments	187.1	54.4	Cobalamin synthesis
CLJU_c31850	Cofactors, Vitamins, Prosthetic Groups, Pigments	4.20492e-05	5.00534e-05	Cobalamin synthesis
CLJU_c31860	Cofactors, Vitamins, Prosthetic Groups, Pigments	199.45	50.85	Cobalamin synthesis
CLJU_c31870	Cofactors, Vitamins, Prosthetic Groups, Pigments	4.20492e-05	5.00534e-05	Cobalamin synthesis
CLJU_c31880	Cofactors, Vitamins, Prosthetic Groups, Pigments	232.8	69.35	Cobalamin synthesis
CLJU_c31890	Cofactors, Vitamins, Prosthetic Groups, Pigments	219.7	49.8	Cobalamin synthesis
CLJU_c31900	Cofactors, Vitamins, Prosthetic Groups, Pigments	185.55	39.5	Cobalamin synthesis
CLJU_c31910	Cofactors, Vitamins, Prosthetic Groups, Pigments	211.85	52.8	Cobalamin synthesis
CLJU_c31920	Cofactors, Vitamins, Prosthetic Groups, Pigments	4.20492e-05	5.00534e-05	Cobalamin synthesis
CLJU_c31930	Cofactors, Vitamins, Prosthetic Groups, Pigments	222.1	65.3	Cobalamin synthesis
CLJU_c31940	Cofactors, Vitamins, Prosthetic Groups, Pigments	4.20492e-05	5.00534e-05	Cobalamin synthesis
CLJU_c31950	Cofactors, Vitamins, Prosthetic Groups, Pigments	4.20492e-05	5.00534e-05	Cobalamin synthesis
CLJU_c31960	Cofactors, Vitamins, Prosthetic Groups, Pigments	0.000168197	0.000200213	Heme and Siroheme Biosynthesis
CLJU_c31970	Cofactors, Vitamins, Prosthetic Groups, Pigments	4.20492e-05	5.00534e-05	Heme and Siroheme Biosynthesis
CLJU_c31980	Cofactors, Vitamins, Prosthetic Groups, Pigments	4.20492e-05	5.00534e-05	Heme and Siroheme Biosynthesis
CLJU_c31990	Cofactors, Vitamins, Prosthetic Groups, Pigments	389.3	126	Heme and Siroheme Biosynthesis
CLJU_c32000	Cofactors, Vitamins, Prosthetic Groups, Pigments	4.20492e-05	5.00534e-05	Cobalamin synthesis
CLJU_c32010	Cofactors, Vitamins, Prosthetic Groups, Pigments	240.45	79.7	Cobalamin synthesis
CLJU_c32020	Cofactors, Vitamins, Prosthetic Groups, Pigments	4.20492e-05	5.00534e-05	Cobalamin synthesis
CLJU_c32110	Cell Wall and Capsule	0.0056023	0.00703084	Peptidoglycan Biosynthesis
CLJU_c32120	Amino Acids and Derivatives	0.0787793	0.0944004	Alanine biosynthesis
CLJU_c32190	Carbohydrates	171.9	109.6	Fermentations: Mixed acid
CLJU_c32780	Cofactors, Vitamins, Prosthetic Groups, Pigments	0.330991	2.00515	Pyridoxin (Vitamin B6) Biosynthesis
CLJU_c32840	Amino Acids and Derivatives	6.3	8.3	Histidine Degradation
CLJU_c32890	Amino Acids and Derivatives	0.0847674	0.103427	Lysine Biosynthesis DAP Pathway, GJO scratch
CLJU_c33040	Cofactors, Vitamins, Prosthetic Groups, Pigments	2.54259e-06	5.2606e-06	Thiamin biosynthesis
CLJU_c33050	Cofactors, Vitamins, Prosthetic Groups, Pigments	2.54259e-06	5.2606e-06	Thiamin biosynthesis
CLJU_c33060	Cofactors, Vitamins, Prosthetic Groups, Pigments	2.54259e-06	5.2606e-06	Thiamin biosynthesis
CLJU_c33180	Amino Acids and Derivatives	235.002	324.204	Threonine and Homoserine Biosynthesis
CLJU_c33250	Amino Acids and Derivatives	0.00172433	0.00322216	Glycine and Serine Utilization
CLJU_c33260	Amino Acids and Derivatives	0.00172433	0.00322216	Glycine and Serine Utilization
CLJU_c33530	Cell Wall and Capsule	136.5	271	Exopolysaccharide Biosynthesis
CLJU_c33600	Cofactors, Vitamins, Prosthetic Groups, Pigments	8.99439e-05	0.000107065	Coenzyme A Biosynthesis
CLJU_c33710	Regulation and Cell signaling	126.9	108.9	Stringent Response, (p)ppGpp metabolism
CLJU_c33720	Nucleosides and Nucleotides	0.000373259	0.000325371	Purine conversions
CLJU_c33920	Cofactors, Vitamins, Prosthetic Groups, Pigments	119.05	31.2	Folate biosynthesis cluster
CLJU_c33940	Cell Wall and Capsule	0.000872353	0.00109789	Peptidoglycan Biosynthesis
CLJU_c34070	Cell Wall and Capsule	73.0515	18.8517	CMP-N-acetylneuraminate Biosynthesis
CLJU_c34100	Nucleosides and Nucleotides	474.6	175	Nucleosides and Nucleotides - no subsystem
CLJU_c34190	Nucleosides and Nucleotides	209.9	150.3	Nucleosides and Nucleotides - no subsystem
CLJU_c34220	Amino Acids and Derivatives	6.26678	5.13366	Polyamine Metabolism
CLJU_c34340	Membrane Transport	0.000127538	0.000127922	Membrane Transport - no subsystem
CLJU_c34420	Protein Metabolism	83.7	21.2	tRNA aminoacylation, Phe
CLJU_c34550	Amino Acids and Derivatives	0.0545672	0.0666837	Lysine Biosynthesis DAP Pathway, GJO scratch
CLJU_c34560	Amino Acids and Derivatives	0.0545672	0.0666837	Lysine Biosynthesis DAP Pathway, GJO scratch
CLJU_c34570	Amino Acids and Derivatives	721.9	94.9	Lysine Biosynthesis DAP Pathway, GJO scratch
CLJU_c34610	Amino Acids and Derivatives	1132	468.3	Lysine Biosynthesis DAP Pathway, GJO scratch
CLJU_c34680	Cofactors, Vitamins, Prosthetic Groups, Pigments	90.5	25.9	Folate Biosynthesis
CLJU_c34690	Protein Metabolism	107.4	27.4	tRNA aminoacylation, Val
CLJU_c34940	Fatty Acids, Lipids, and Isoprenoids	3.01113	0.972359	Fatty Acid Biosynthesis FASII
CLJU_c35060	Cofactors, Vitamins, Prosthetic Groups, Pigments	2.54259e-06	5.2606e-06	Thiamin biosynthesis
CLJU_c35470	Fatty Acids, Lipids, and Isoprenoids	7.30152e-05	5.90916e-05	Isoprenoinds for Quinones
CLJU_c35520	Cofactors, Vitamins, Prosthetic Groups, Pigments	67.25	25.45	Cobalamin synthesis
CLJU_c35530	Cofactors, Vitamins, Prosthetic Groups, Pigments	4.20492e-05	5.00534e-05	Cobalamin synthesis
CLJU_c35540	Cofactors, Vitamins, Prosthetic Groups, Pigments	4.20492e-05	5.00534e-05	Cobalamin synthesis
CLJU_c35680	Nucleosides and Nucleotides	2052.5	81.2	De Novo Pyrimidine Synthesis
CLJU_c35690	Nucleosides and Nucleotides	0.0238442	0.028383	De Novo Pyrimidine Synthesis
CLJU_c35700	Nucleosides and Nucleotides	0.0238442	0.028383	De Novo Pyrimidine Synthesis
CLJU_c35710	Nucleosides and Nucleotides	0.0238442	0.028383	De Novo Pyrimidine Synthesis
CLJU_c35720	Nucleosides and Nucleotides	0.0238442	0.028383	De Novo Pyrimidine Synthesis
CLJU_c35730	Nucleosides and Nucleotides	0.0238442	0.028383	De Novo Pyrimidine Synthesis
CLJU_c35850	Membrane Transport	0.000127538	0.000127922	Membrane Transport - no subsystem
CLJU_c35870	Nucleosides and Nucleotides	4	2.1	Pyrimidine utilization
CLJU_c35930	Cofactors, Vitamins, Prosthetic Groups, Pigments	3.2	1.6	5-FCL-like protein
CLJU_c36000	Cofactors, Vitamins, Prosthetic Groups, Pigments	8.1	8.2	Folate Biosynthesis
CLJU_c36010	Cofactors, Vitamins, Prosthetic Groups, Pigments	7	16.6	Folate Biosynthesis
CLJU_c36020	Cofactors, Vitamins, Prosthetic Groups, Pigments	6.4	8.1	Folate Biosynthesis
CLJU_c37130	Carbohydrates	68.7	176.1	Glycolysis and Gluconeogenesis
CLJU_c37170	Nucleosides and Nucleotides	0.0147698	0.0175813	Purine conversions
CLJU_c37180	Nucleosides and Nucleotides	0.0147372	0.017468	Purine conversions
CLJU_c37220	Respiration	687	629.6	Hydrogenases
CLJU_c37240	Nitrogen Metabolism	1485.2	3.50326	Ammonia assimilation
CLJU_c37290	Nucleosides and Nucleotides	53.8	24.9	De Novo Pyrimidine Synthesis
CLJU_c37380	Amino Acids and Derivatives	0.0156254	0.0185998	Proline Synthesis
CLJU_c37390	Carbohydrates	1.20609	0.471216	Pyruvate metabolism I: anaplerotic reactions, PEP
CLJU_c37490	Carbohydrates	792.4	548.6	Fermentations: Mixed acid
CLJU_c37500	Respiration	23.018	4.8835	Carbon monoxide induced hydrogenase
CLJU_c37530	Respiration	23.018	4.8835	Carbon monoxide induced hydrogenase
CLJU_c37540	Cofactors, Vitamins, Prosthetic Groups, Pigments	0.0102009	0.683843	Glycine cleavage system
CLJU_c37550	Respiration	23.018	4.8835	Carbon monoxide induced hydrogenase
CLJU_c37560	Respiration	23.018	4.8835	Carbon monoxide induced hydrogenase
CLJU_c37570	Respiration	23.018	4.8835	Carbon monoxide induced hydrogenase
CLJU_c37580	Respiration	23.018	4.8835	Carbon monoxide induced hydrogenase
CLJU_c37590	Respiration	23.018	4.8835	Carbon monoxide induced hydrogenase
CLJU_c37600	Cofactors, Vitamins, Prosthetic Groups, Pigments	0.0102009	0.683843	5-FCL-like protein
CLJU_c37610	Carbohydrates	23.0405	4.91013	5-FCL-like protein
CLJU_c37620	Carbohydrates	23.0405	4.91013	One-carbon metabolism by tetrahydropterines
CLJU_c37630	Cofactors, Vitamins, Prosthetic Groups, Pigments	2951.2	5271	5-FCL-like protein
CLJU_c37640	Cofactors, Vitamins, Prosthetic Groups, Pigments	10352.5	11416.3	5-FCL-like protein
CLJU_c37650	Cofactors, Vitamins, Prosthetic Groups, Pigments	22.8989	1.52952	5-FCL-like protein
CLJU_c37660	Respiration	23.018	4.8835	Carbon monoxide induced hydrogenase
CLJU_c37670	Respiration	23.018	4.8835	Carbon monoxide induced hydrogenase
CLJU_c37880	Membrane Transport	6.2791e-05	7.47434e-05	ABC transporter
CLJU_c38070	Cofactors, Vitamins, Prosthetic Groups, Pigments	0.000429732	0.000511532	Molybdenum cofactor biosynthesis
CLJU_c38080	Cofactors, Vitamins, Prosthetic Groups, Pigments	1.31993e-06	1.57118e-06	Molybdenum cofactor biosynthesis
CLJU_c38090	Cofactors, Vitamins, Prosthetic Groups, Pigments	1.31993e-06	1.57118e-06	Molybdenum cofactor biosynthesis
CLJU_c38100	Cofactors, Vitamins, Prosthetic Groups, Pigments	1.31993e-06	1.57118e-06	Molybdenum cofactor biosynthesis
CLJU_c38160	Membrane Transport	6.2791e-05	7.47434e-05	ABC transporter
CLJU_c38310	Amino Acids and Derivatives	0.0489649	0.0596528	Lysine Biosynthesis DAP Pathway, GJO scratch
CLJU_c38320	Amino Acids and Derivatives	0.0847674	0.103427	Lysine Biosynthesis DAP Pathway, GJO scratch
CLJU_c38380	Fatty Acids, Lipids, and Isoprenoids	2.5	8.2	Glycerolipid and Glycerophospholipid Metabolism in Bacteria
CLJU_c38460	Carbohydrates	0.00309145	0.0116336	Pyruvate metabolism I: anaplerotic reactions, PEP
CLJU_c38570	Transport	0.00100895	0.00435438	[]
CLJU_c38920	Amino Acids and Derivatives	0.0846136	0.106572	Branched-Chain Amino Acid Biosynthesis
CLJU_c39110	Carbohydrates	3436.8	7.51079	Glycolysis and Gluconeogenesis
CLJU_c39120	Miscellaneous	849.068	303.1	Phosphoglycerate mutase protein family
CLJU_c39130	Carbohydrates	1790.8	4.68158	Glycolysis and Gluconeogenesis
CLJU_c39140	Carbohydrates	0.405779	171.5	Glycolysis and Gluconeogenesis
CLJU_c39150	Cofactors, Vitamins, Prosthetic Groups, Pigments	6824.9	9.51594	Pyridoxin (Vitamin B6) Biosynthesis
CLJU_c39280	Fatty Acids, Lipids, and Isoprenoids	92.0149	67.6844	Glycerolipid and Glycerophospholipid Metabolism in Bacteria
CLJU_c39300	Miscellaneous	0.0113355	0.0154891	Conserved gene cluster possibly involved in RNA metabolism
CLJU_c39310	Amino Acids and Derivatives	0.0113355	0.0154891	Methionine Biosynthesis
CLJU_c39390	Cofactors, Vitamins, Prosthetic Groups, Pigments	5.1	13.8	Biotin biosynthesis
CLJU_c39400	Fatty Acids, Lipids, and Isoprenoids	4.1	13.8	One-carbon metabolism by tetrahydropterines
CLJU_c39410	Fatty Acids, Lipids, and Isoprenoids	3.7	12.5	One-carbon metabolism by tetrahydropterines
CLJU_c39420	Fatty Acids, Lipids, and Isoprenoids	2.8	9	Fatty Acid Biosynthesis FASII
CLJU_c39500	Amino Acids and Derivatives	0.0640267	0.0762895	Branched-Chain Amino Acid Biosynthesis
CLJU_c39540	Potassium metabolism	0.036049	0.042911	Potassium homeostasis
CLJU_c39550	Potassium metabolism	0.036049	0.042911	Potassium homeostasis
CLJU_c39560	Potassium metabolism	0.036049	0.042911	Potassium homeostasis
CLJU_c39580	Cofactors, Vitamins, Prosthetic Groups, Pigments	4.20492e-05	5.00534e-05	Pyridoxin (Vitamin B6) Biosynthesis
CLJU_c39590	Cofactors, Vitamins, Prosthetic Groups, Pigments	4.20492e-05	5.00534e-05	Pyridoxin (Vitamin B6) Biosynthesis
CLJU_c39640	Carbohydrates	1019.9	412	Pentose phosphate pathway
CLJU_c39820	Carbohydrates	289.109	247.565	Fermentations: Mixed acid
CLJU_c39830	Carbohydrates	289.509	247.715	Fermentations: Mixed acid
CLJU_c39950	Cofactors, Vitamins, Prosthetic Groups, Pigments	587.1	4204.7	5-FCL-like protein
CLJU_c40280	Cofactors, Vitamins, Prosthetic Groups, Pigments	0.9	0.8	Menaquinone and Phylloquinone Biosynthesis
CLJU_c40300	Cofactors, Vitamins, Prosthetic Groups, Pigments	8.3	4.8	Menaquinone and Phylloquinone Biosynthesis
CLJU_c40350	Membrane Transport	4.9	8.7	Membrane Transport - no subsystem
CLJU_c40360	Amino Acids and Derivatives	0.652318	0.35367	Threonine and Homoserine Biosynthesis
CLJU_c40390	Amino Acids and Derivatives	0.0787793	0.0944004	Alanine biosynthesis
CLJU_c40420	Cell Wall and Capsule	0.0141147	0.0175257	Sialic Acid Metabolism
CLJU_c40440	Cell Wall and Capsule	193.9	75.5	Sialic Acid Metabolism
CLJU_c40490	Nucleosides and Nucleotides	0.0509616	0.0605705	pyrimidine conversions
CLJU_c40560	Carbohydrates	0.00518291	0.0158725	Citrate Metabolism, Transport, and Regulation
CLJU_c40570	Carbohydrates	0.00518291	0.0158725	Citrate Metabolism, Transport, and Regulation
CLJU_c40580	Carbohydrates	0.00518291	0.0158725	Citrate Metabolism, Transport, and Regulation
CLJU_c40590	Miscellaneous	0.0792605	0.156275	Muconate lactonizing enzyme family
CLJU_c40600	Miscellaneous	0.0792605	0.156275	Muconate lactonizing enzyme family
CLJU_c40830	Nucleosides and Nucleotides	0.111771	0.128363	Purine conversions
CLJU_c41280	Cell Wall and Capsule	0.000803167	0.000650008	Teichoic and lipoteichoic acids biosynthesis
CLJU_c41450	Cell Wall and Capsule	0.0056023	0.00703084	Peptidoglycan Biosynthesis
CLJU_c41520	Cofactors, Vitamins, Prosthetic Groups, Pigments	8.99439e-05	0.000107065	Coenzyme A Biosynthesis
CLJU_c41540	Cofactors, Vitamins, Prosthetic Groups, Pigments	183.75	72.05	Folate biosynthesis cluster
CLJU_c41680	Nucleosides and Nucleotides	130.842	45.6218	Nucleoside triphosphate pyrophosphohydrolase MazG
CLJU_c41770	Nucleosides and Nucleotides	0.0782153	0.0923497	De Novo Purine Biosynthesis
CLJU_c41780	Cell Wall and Capsule	0.0141147	0.0175257	Sialic Acid Metabolism
CLJU_c41810	Cell Wall and Capsule	0.0056023	0.00703084	Peptidoglycan Biosynthesis
CLJU_c41940	Cell Wall and Capsule	104.1	63.8	Peptidoglycan Biosynthesis
CLJU_c41950	Cell Wall and Capsule	0.199354	0.222955	Peptidoglycan Biosynthesis
CLJU_c41980	Cell Wall and Capsule	0.0056023	0.00703084	Peptidoglycan Biosynthesis
CLJU_c42100	Fatty Acids, Lipids, and Isoprenoids	1.23351	1.46831	Fatty Acid Biosynthesis FASII
CLJU_c42110	Fatty Acids, Lipids, and Isoprenoids	1.23351	1.46831	Fatty Acid Biosynthesis FASII
CLJU_c42120	Fatty Acids, Lipids, and Isoprenoids	1.23351	1.46831	Fatty Acid Biosynthesis FASII
CLJU_c42130	Fatty Acids, Lipids, and Isoprenoids	12.8861	9.40569	Fatty Acid Biosynthesis FASII
CLJU_c42140	Fatty Acids, Lipids, and Isoprenoids	1.23351	1.46831	Fatty Acid Biosynthesis FASII
CLJU_c42150	Fatty Acids, Lipids, and Isoprenoids	9.67999	6.18985	Fatty Acid Biosynthesis FASII
CLJU_c42160	Fatty Acids, Lipids, and Isoprenoids	10.5611	5.65569	Fatty Acid Biosynthesis FASII
CLJU_c42170	Fatty Acids, Lipids, and Isoprenoids	1.2335	1.4683	Fatty Acid Biosynthesis FASII
CLJU_c42180	Fatty Acids, Lipids, and Isoprenoids	11.1615	5.02957	Fatty Acid Biosynthesis FASII
CLJU_c42190	Fatty Acids, Lipids, and Isoprenoids	0.0893273	0.106331	Fatty Acid Biosynthesis FASII
CLJU_c42350	Nucleosides and Nucleotides	0.0302892	0.0356808	Purine conversions
CLJU_c42370	Amino Acids and Derivatives	0.00792322	0.0645706	Glutamine, Glutamate, Aspartate and Asparagine Biosynthesis
CLJU_c42390	Membrane Transport	0.000127538	0.000127922	Membrane Transport - no subsystem
CLJU_c42550	Amino Acids and Derivatives	0.0658852	0.0781907	Arginine Deiminase Pathway
CLJU_c42560	Amino Acids and Derivatives	0.0426287	0.0507446	Polyamine Metabolism
CLJU_c42580	Carbohydrates	3.6	7.6	L-rhamnose utilization
CLJU_c42590	Carbohydrates	4.1	4.2	L-rhamnose utilization
CLJU_c42600	Carbohydrates	3.3	5	L-rhamnose utilization
CLJU_c42660	Nitrogen Metabolism	1.44487	1.73132	Ammonia assimilation
CLJU_c42670	Nitrogen Metabolism	1.44487	1.73132	Ammonia assimilation
